# Supplementary material for: Sustained attention in skilled and novice martial arts athletes: a study of event-related potentials and current sources
Source: PeerJ. 2016 Jan 26;4:e1614. doi: 10.7717/peerj.1614 (PMC4741076; doi:10.7717/peerj.1614)
Supplement: Supplemental Information 3 — CPT target ERPs skilled. [file peerj-04-1614-s003.xls]

## Sheet: 10
	FP1	FP2	F3	F4	C3	C4	P3	P4	O1	O2	F7	F8	T3	T4	T5	T6	CZ	FZ	PZ	FCZ	CPZ	CP3	CP4	FC3	FC4	TP7	TP8	FPZ	OZ	FT7	FT8	A1	BP1
-200	0.871718	0.570715	0.572701	-2.19792	0.499189	-0.0829498	-0.0610948	-0.141064	-0.606974	-0.0536442	1.66496	-0.412762	1.46876	-0.0834465	-0.12815	-0.358125	-0.04222	0.285109	0.0834465	-0.290076	0.286102	-0.163913	0.221531	0.303487	0.580152	0.20961	-0.12964	0.275175	-0.223517	0.744561	0.0268221	-0.487268	0.103315
-198	0.703335	3.85741	1.16428	-1.59194	0.376503	-0.397861	-0.0452002	-0.318885	-0.971059	0.0953674	1.03712	0.423193	0.862281	0.168383	-0.0392397	-0.415742	-0.170867	0.077486	0.0293056	-0.525514	0.183781	-0.0238419	-0.145038	0.0367562	-0.38296	-0.225504	-0.970066	1.54823	-0.20961	-0.00596046	0.544886	-0.743071	-0.736117
-196	0.51856	5.49356	0.742078	0.301003	0.112255	-0.321865	-0.242889	-0.495215	-1.59144	-0.51856	0.112752	0.614425	-0.455976	-0.730654	-0.189245	-0.363092	-0.266731	0.0461936	-0.150005	-0.679493	0.0680486	-0.165403	-0.225008	-0.0650684	-0.486771	-0.56227	-0.840425	2.96483	-0.63926	-0.436604	-0.0427167	-0.402331	-1.29541
-194	0.975529	5.27104	0.0675519	1.43647	0.179311	0.12666	-0.0109275	-0.34521	-1.00782	-0.980993	-0.239412	0.607967	-0.731647	-0.598033	0.357131	-0.209113	-0.171363	0.495712	-0.00496705	-0.525514	0.218054	-0.0923872	0.117719	-0.00794729	-0.189741	0.42518	0.866254	3.62148	-0.582139	-0.0779827	-0.184774	-0.264744	-1.69178
-192	1.58598	4.04765	-0.51409	1.20352	0.207126	0.105798	0.316898	-0.0829498	0.00496705	-0.73264	-0.528991	0.800689	0.64075	0.263254	1.03116	-0.0377496	-0.0750025	1.12206	0.283619	-0.186265	0.386437	0.00993411	0.245372	0.0968575	0.322362	1.91331	2.33104	3.13421	-0.165403	0.86079	0.219047	-0.632306	-2.40604
-190	1.59045	2.09461	-0.571211	1.13994	0.0178814	-0.143051	0.326335	0.193218	0.213583	0.145038	-0.524024	0.989437	1.86364	0.26226	0.898043	0.147025	-0.0481804	1.65453	0.460446	0.0322859	0.388424	-0.1659	0.12517	0.279148	0.691911	1.76479	2.45819	1.49955	0.222027	1.55071	0.0610948	-0.930329	-2.74628
-188	0.202159	-0.781814	-0.281135	0.759463	-0.233948	-0.145038	0.265241	0.386437	0.354648	1.33812	-0.0695387	0.0491738	1.72357	0.0829498	0.499686	0.241896	-0.212093	1.35551	0.418226	-0.190735	0.186265	-0.273188	-0.0298023	0.258287	0.867744	0.461936	0.529488	-0.804166	0.822047	0.790755	-0.650187	-0.50813	-1.39773
-186	-1.8249	-2.6529	-0.536938	-0.593563	-0.691911	-0.104805	0.0834465	0.206133	0.833968	1.50502	0.404815	-1.35849	0.68744	0.177821	0.21557	0.0685453	-0.582139	-0.0203649	0.0849366	-0.730654	-0.3015	-0.356138	-0.265241	-0.331302	1.07239	-0.492732	-1.21494	-3.24398	1.17471	-0.716746	-1.19309	0.0720223	0.875195
-184	-2.40405	-1.7946	-0.798702	-1.50402	-0.829001	-0.350674	-0.171363	-0.331302	0.936786	0.0193715	0.813603	-1.30584	-0.219047	0.418723	0.140568	-0.671546	-0.826021	-1.18961	-0.383457	-1.10666	-0.820557	-0.412762	-0.589589	-0.911454	0.248353	-0.633796	-1.02917	-4.44303	0.598033	-1.15385	-0.744561	-0.0839432	1.97043
-182	-1.3262	0.518064	-0.272691	-0.491738	-0.413756	-0.55184	-0.0700355	-0.442068	1.10616	-0.919898	0.437597	0.2111	-0.337263	0.724693	0.594556	-0.90301	-0.589589	-0.921388	-0.452995	-0.81559	-0.817577	-0.147521	-0.565251	-0.830491	-0.891586	0.329812	-0.191232	-3.20822	0.25332	-0.458459	0.609954	-0.641247	1.11808
-180	-1.15633	0.199675	0.0904004	0.803669	-0.204146	-0.68148	-0.110765	-0.316898	0.93778	-0.435114	-0.33776	0.683963	-0.901024	0.291069	0.454485	-0.489751	-0.47038	-0.335276	-0.470877	-0.530978	-0.777344	-0.0144045	-0.498195	-0.764926	-0.868738	0.813603	-0.33627	-2.07772	0.356138	0.171363	1.20401	-0.412265	0.233452
-178	-2.15719	-2.99464	-0.107288	0.877182	0.0998378	-0.486275	-0.230968	-0.209113	0.51111	0.435611	-0.120699	-0.344217	-1.65353	-0.668069	-0.254313	-0.166893	-0.519554	-0.388424	-0.561774	-0.580649	-0.811617	0.0789762	-0.332793	-0.430644	-0.150999	-0.080963	-0.677506	-2.6837	0.406305	-0.0610948	0.407795	0.392894	0.758966
-176	-1.81049	-4.25975	-0.107288	0.98745	0.68297	0.496209	0.157952	0.289579	1.13398	1.06941	1.03066	-0.236432	-0.585119	-0.670552	0.103811	0.471373	-0.0367562	-0.0119209	-0.151495	-0.0968575	-0.384947	0.418723	0.420709	0.540415	0.781814	-0.510116	-0.34819	-2.04941	0.831981	-0.567238	0.069042	0.352661	1.03364
-174	-0.289083	-2.79148	-0.0809629	0.781814	0.50813	1.03762	0.318388	0.314415	1.3719	0.525018	1.45237	0.618895	0.77486	0.077486	0.659625	0.632306	0.25332	0.601013	-0.0735124	0.348687	-0.283122	0.436604	0.637273	0.857313	1.65204	-0.519057	-1.16825	0.102321	0.625849	-0.509123	0.231961	-0.203152	0.335276
-172	0.42518	-1.18961	-0.253816	-0.664592	-0.367562	0.12815	-0.357131	-0.570218	-0.151992	-0.631809	0.115236	0.204146	0.25481	0.0228484	-0.106295	-0.0586112	-0.42667	0.407795	-0.909964	-0.219047	-0.967582	-0.149508	-0.268221	0.118713	0.460446	-1.26759	-2.23567	0.754496	-0.574191	-0.290573	-0.273188	-0.097851	-0.0874202
-170	0.487268	-0.250339	0.12368	-2.09908	-0.76741	-0.531475	-1.09275	-1.12106	-1.90983	-1.15285	-1.1603	-0.656148	-0.563761	-0.583132	-1.18713	-0.598033	-1.08182	-0.237425	-1.51495	-0.805656	-1.47521	-0.703831	-0.855823	-0.392894	-1.80453	-1.73152	-1.71065	-0.0551344	-1.5974	-0.0958641	-0.563264	0.256797	0.349184
-168	1.04457	0.222524	0.789762	-1.5979	-0.55035	0.118216	-1.22587	-0.891089	-2.55754	-1.24524	-0.880162	-0.791252	-0.0223517	-0.552336	-1.3714	-0.391404	-0.844399	-0.504653	-1.3416	-0.441571	-1.21146	-0.839432	-0.448028	-0.361602	-0.966589	-0.753005	-0.718733	-0.234942	-1.95603	0.578165	-0.210603	0.0968575	0.77039
-166	1.64906	-0.109772	1.03066	0.43114	-0.208616	0.625849	-0.966092	-0.654658	-1.88549	-1.24127	-0.0367562	-0.470877	1.02421	0.0476837	-0.892579	0.185271	-0.280142	-0.0899037	-0.887116	0.26226	-0.732144	-0.745058	-0.145038	-0.204643	2.07027	0.747045	0.492732	0.395874	-1.56313	1.08282	-0.0407298	-0.230968	0.42518
-164	1.25418	-1.15087	0.7237	0.822047	-0.0933806	-0.0447035	-0.724196	-1.00782	-0.553827	-1.64012	-0.000496705	-0.163416	0.826021	0.30299	-0.316898	-0.147521	-0.335276	0.240902	-0.715256	0.25481	-0.703831	-0.675023	-0.703831	-0.064075	2.32061	1.08629	1.28398	0.485281	-1.01974	0.761449	-0.333786	-0.0347694	0.114739
-162	-0.172357	-1.97937	-0.376006	-1.0406	-0.363588	-1.22835	-0.632306	-1.21395	0.308454	-1.44392	-0.798206	-0.289579	-0.542899	0.163913	-0.255803	-0.718236	-0.98298	-0.396371	-0.795722	-0.678996	-1.00533	-0.656148	-1.30435	-0.223021	-1.13646	0.111262	0.933806	-0.475347	-0.602504	-0.131627	-0.364085	0.580152	0.424186
-160	-1.15385	-1.29789	-1.16229	-1.90238	-0.5126	-1.67588	-0.577668	-0.734627	0.0581145	-0.113746	-1.10616	-0.76592	-1.31577	0.448028	-0.655651	-0.412762	-1.31627	-0.965595	-0.752012	-1.3267	-1.16577	-0.416736	-1.18514	-0.537435	-3.49134	-0.881155	0.0456969	-0.818074	-0.333289	-0.85334	0.166893	0.839432	0.784298
-158	-0.766913	0.651181	-0.276665	-0.743071	-0.479817	-1.45584	-0.80665	-0.465413	-1.07537	-0.217557	-0.371536	-0.98745	-0.59704	0.704825	-0.897547	-0.265241	-1.27554	-0.796219	-0.826021	-1.22537	-1.29044	-0.350674	-0.936786	-0.81857	-2.92261	-0.593563	-0.650187	0.465413	-1.04308	-0.416736	0.504156	0.587106	0.85483
-156	0.404318	1.60088	0.98447	0.175337	-0.701845	-1.04507	-1.30932	-0.757972	-1.79062	-1.56711	0.402828	-0.749528	0.17633	0.416239	-1.00285	-0.568728	-1.25766	-0.755489	-1.01477	-1.04258	-1.42356	-0.951191	-0.86079	-0.887613	-1.57853	0.0397364	-0.113249	1.71612	-1.90039	0.166893	0.219544	0.364085	0.813107
-154	1.71314	0.498195	0.828505	0.301003	-0.752012	-0.420709	-1.20004	-0.829001	-1.17918	-1.72009	0.291566	-0.0928839	-0.33925	-0.154972	-0.904997	-0.628332	-1.00682	-0.798206	-0.790258	-0.756482	-1.15881	-1.05252	-0.529488	-0.576675	-0.34819	-0.102818	-0.193218	2.08169	-1.5229	-0.127653	-0.233452	0.451505	0.55184
-152	2.33203	-1.09474	-0.137587	0.644724	-0.390907	0.248849	-0.55035	-0.495215	-0.473857	-1.18564	-0.111759	0.200172	-1.00185	-0.846386	-0.721216	-0.479321	-0.531475	-0.547369	-0.392894	-0.286102	-0.650684	-0.416239	0.0963608	-0.0119209	0.563761	-0.47336	-2.25653	1.98185	-0.952681	-0.0665585	-0.831485	0.468393	-0.021855
-150	1.81993	-2.21431	-1.09275	0.399351	-0.284612	0.180801	-0.474354	-0.380973	-0.621875	-0.935793	0.0874201	-0.575682	-1.26561	-0.893573	-1.08331	-0.547369	-0.427167	-0.710785	-0.488261	-0.261764	-0.59257	-0.421703	0.21557	0.287592	0.475347	-1.40717	-2.61714	1.08778	-1.00285	0.185768	-1.06692	0.320872	0.204643
-148	0.630319	-3.17792	-1.8239	-0.988444	-0.269214	-0.596543	-0.533958	-0.329316	-0.420709	-0.225008	0.170867	-1.5234	-1.50651	-0.69042	-1.22537	-0.569224	-0.56078	-1.40568	-0.501176	-0.442068	-0.64224	-0.598033	-0.233948	0.495712	-0.313421	-2.1711	-0.677009	-0.591576	-0.511607	-0.411769	-0.436604	0.300507	1.72257
-146	-0.702838	-2.95937	-2.04792	-1.72257	0.0516574	-0.721216	0.0109275	-0.166893	0.505149	0.341237	-0.442564	-1.54972	-1.06891	-1.09772	-0.285109	-0.412762	-0.413259	-1.4618	-0.0794729	-0.233948	-0.340243	-0.00198682	-0.457962	0.633299	-0.89705	-1.13597	0.121196	-2.10355	0.359615	-1.07636	-0.169377	0.330806	2.62707
-144	-1.48912	-1.57058	-2.00172	-0.912448	0.184278	-0.418723	0.415742	-0.351171	0.738104	-0.378986	-0.771383	-0.741581	-0.195205	-1.2964	0.628332	-0.621875	-0.268221	-0.827511	0.00546376	-0.12219	-0.188251	0.527998	-0.563761	-0.104805	-1.68482	0.269711	0.0427166	-2.91566	0.120203	-0.875692	-0.798206	0.0779827	1.83135
-142	-0.800192	0.395377	-0.874698	0.367065	0.321368	-0.155469	0.624359	-0.33925	0.667075	-0.903507	-0.272195	0.596543	0.524521	-0.782808	0.881652	-0.690917	0.04222	0.117719	0.0899037	0.163913	0.0342727	0.645717	-0.396868	-0.400841	-1.93367	0.523527	0.55184	-2.2317	-0.246863	-0.150005	-1.07338	-0.611444	0.0874201
-140	0.384947	2.4115	0.941257	1.16577	0.520547	0.235438	0.761946	0.0605981	0.800689	-0.693401	0.301997	1.81397	0.932813	-0.281632	0.671049	-0.176827	0.603	1.19408	0.427663	0.853837	0.416736	0.587602	0.0988444	0.394881	-0.90152	0.0814597	0.266234	0.0238419	0.0114242	0.263751	-0.368059	-1.0247	-1.50949
-138	-0.249346	2.52575	1.53383	1.28498	0.382463	0.671546	0.465413	0.263254	0.454485	0.0566244	0.227491	1.65602	0.680486	-0.30448	-0.0720223	0.186761	0.933806	1.65403	0.508626	1.25617	0.591576	0.29852	0.351171	0.763436	0.618398	-0.309944	-0.694394	1.3724	0.354151	0.104308	0.309447	-0.580649	-2.08418
-136	-1.90685	1.23233	1.48912	1.09673	0.679493	1.2065	0.382463	0.615418	-0.0243386	1.71512	0.0904004	0.779827	0.0904004	-0.435611	-0.573695	0.60449	1.32223	1.81595	0.72519	1.61231	0.980496	0.3467	0.638266	1.2666	2.37922	-0.260274	0.909964	0.586112	0.938773	-0.0635783	0.38296	0.101825	-2.26945
-134	-1.79857	0.644227	1.74046	1.33067	1.55916	1.41362	1.0098	1.00484	0.110765	2.2312	0.599523	1.00384	-0.021855	0.0660618	0.0819564	0.960131	1.89741	2.15322	1.19756	2.01066	1.59045	1.16179	0.977516	2.32508	2.77112	0.248849	3.56982	-0.406305	1.29441	0.308454	0.502169	0.107785	-2.9251
-132	-0.397861	0.589589	1.5686	1.97043	1.61678	1.12007	1.63863	1.02868	1.04855	1.42356	0.819067	1.65055	0.287592	1.04209	1.19855	0.908474	2.0355	1.96596	1.48813	1.84824	1.74592	1.86066	1.16229	2.05437	0.842412	0.807146	2.60969	-0.658631	1.46727	0.847379	0.991921	-0.337263	-2.9852
-130	-0.485281	-0.698368	0.714759	1.38332	0.694394	0.599523	1.2964	0.658631	1.3267	0.443061	-0.25481	0.7689	-0.0173847	1.40965	1.26859	0.510116	1.43548	0.726183	1.19954	1.04258	1.22786	1.48614	0.949204	0.487268	-0.617405	0.94225	-0.67999	-1.14143	1.01626	0.651677	0.828008	-0.127157	-1.06593
-128	-1.62423	-3.0761	-0.227491	-0.992417	0.0784794	-0.115236	0.533462	0.0481804	0.700851	-0.786285	-1.21792	-1.15186	-0.672539	0.750522	0.776847	-0.399351	0.638266	-0.948707	0.603497	0.168383	0.574191	0.77188	0.210603	-0.38594	-0.759463	1.04705	-3.29862	-2.00421	-0.0650684	-0.064075	-0.0610948	0.525018	1.79807
-126	-0.922879	-2.47508	-0.194709	-2.12491	0.251333	-0.0561277	0.55333	0.177324	0.874201	-0.978013	-0.370542	-1.59095	-0.198682	-0.0854333	0.902514	-0.513097	0.611941	-1.37438	0.625849	0.137587	0.621378	0.72072	0.064075	-0.109772	-0.113746	1.17222	-3.48886	-1.06494	0.0452002	-0.187755	-0.301997	0.338256	2.52624
-124	1.35998	2.03252	0.923375	-0.544389	0.679493	1.00881	1.09176	1.14491	1.8398	0.315905	1.1603	-0.218054	1.22289	-0.156462	1.17819	0.59555	1.32918	-0.17335	1.32372	1.01676	1.23382	1.03414	0.827014	0.506143	1.72009	0.837942	-0.354151	2.15471	1.34706	0.491242	0.29852	-0.394881	0.760456
-122	2.58038	4.27614	1.58002	1.28001	0.864267	1.75039	1.19805	1.68085	2.1264	1.4926	1.57505	0.85632	2.04941	0.138581	0.959635	1.14938	1.80453	0.928839	1.76777	1.6739	1.60386	1.02917	1.42207	0.877678	3.02543	0.515083	2.47707	4.3725	1.98185	1.04457	0.606477	-0.495712	-0.519057
-120	2.33849	1.44343	1.31577	2.08318	0.838439	1.98583	0.911454	1.83185	1.31081	2.28782	0.991424	0.844896	1.6138	0.285606	0.353158	1.13249	1.88947	1.06444	1.80155	1.75933	1.7181	0.77188	1.76529	0.81857	3.43323	0.00695388	1.78218	4.20064	1.76281	0.822047	0.22004	-0.0407298	-0.29554
-118	2.27739	-1.04507	0.805159	1.66694	0.934303	1.85917	1.00136	2.13484	0.505149	3.34382	0.609458	0.847876	0.319382	0.737607	0.102818	1.32124	1.89046	0.739594	1.94261	1.65602	1.88599	0.956655	1.94957	0.510116	2.86102	-0.453492	-0.144541	3.37462	1.89245	0.501176	0.615915	0.297527	0.110269
-116	2.83072	0.749528	0.0660618	0.13411	1.32223	1.21494	1.34557	2.10404	0.281135	3.58025	0.436107	1.21246	-0.786285	1.21892	0.29405	1.25319	1.7335	0.33627	1.95503	1.35948	1.86364	1.44293	1.59194	0.608961	0.677009	0.159939	0.320872	3.29415	2.04047	0.406802	1.74344	0.26077	0.225504
-114	2.54313	3.38405	-0.757476	-0.598033	1.35849	0.615915	1.28448	1.65006	0.429153	2.84016	-0.0173847	0.961622	-0.881155	1.11113	0.199676	0.888109	1.43796	-0.0993411	1.61628	0.947714	1.63168	1.35154	1.01725	1.03811	-0.402828	0.907481	1.86811	3.27776	1.75138	0.12666	1.45485	0.235438	0.945727
-112	0.954668	3.0299	-1.02123	0.00596046	0.577172	0.139574	0.974039	1.05252	0.867744	2.035	-0.0382463	0.168383	-0.123183	0.717243	0.0581145	0.501672	1.03911	-0.582635	1.26908	0.507633	1.30534	0.823538	0.42518	0.63628	-0.224511	0.936786	1.2358	2.32359	1.50154	-0.0163913	0.544886	0.459949	2.05139
-110	-0.497699	1.20799	-0.539919	0.634293	-0.207623	-0.203649	0.717243	0.605484	1.15732	1.10815	0.205139	-0.0864267	0.843902	0.635286	0.0601013	0.167886	0.710289	-0.521044	1.06196	0.282129	1.01378	0.299513	-0.0094374	-0.462929	-0.421703	0.573695	0.232955	0.862777	1.26561	0.116726	0.467896	0.468393	1.81496
-108	-1.60734	-0.37998	0.145535	0.973046	-0.377993	-0.296036	0.596046	0.47336	1.15186	0.20961	-0.261267	0.315905	1.07537	0.704328	0.137091	0.0109275	0.620882	0.376006	0.961125	0.477831	0.959635	-0.025332	-0.0675519	-0.785788	-0.939767	0.220537	0.980993	-1.34856	0.93778	0.102818	0.647704	0.182788	0.569721
-106	-2.66135	-1.48167	0.702341	0.759959	-0.08593	-0.377496	0.748535	0.452002	1.08182	-0.00993411	-1.03414	0.375509	0.294546	0.46442	0.443061	0.0173847	0.614921	1.05749	1.04209	0.698865	1.03066	0.135104	0.0238419	-0.192225	-1.57555	0.0094374	1.34756	-3.29713	0.741581	0.150502	0.839929	0.0899037	-0.206133
-104	-2.71499	-2.99364	0.563264	-0.421703	0.38743	-0.143051	0.805656	0.447035	0.494719	0.405808	-1.34458	-0.505646	-0.657638	0.299513	0.372032	0.172853	0.581145	0.545382	1.06394	0.680983	1.02172	0.591079	0.176827	0.38296	-1.14739	-0.294546	0.899533	-3.72827	0.568231	0.555813	0.865261	0.296533	0.130137
-102	-1.51893	-6.01461	-0.26077	-0.924865	0.591079	0.482301	0.462929	0.441571	-0.649691	0.139574	-0.915925	-1.28448	-1.24077	-0.0163913	-0.298023	0.263751	0.570714	-0.417729	0.77188	0.660618	0.883142	0.698368	0.396371	0.528495	0.754992	-0.588099	0.5126	-3.85046	-0.101825	0.669062	0.200669	0.273685	0.528495
-100	-0.00447035	-7.67608	0.17484	0.563264	0.666082	1.23133	0.335276	0.68297	-1.16477	-0.663598	-0.183284	-0.420213	-1.01676	-0.325342	-0.638763	0.34521	0.883639	0.0312924	0.609458	1.08927	1.03563	0.690917	0.931323	0.658135	2.66482	-0.404318	-0.241895	-3.83854	-0.647207	0.250836	-0.669062	-0.145038	-0.60449
-98	0.472367	-5.26706	1.76777	1.77721	0.587602	1.09971	0.555317	1.02023	-0.506639	-0.270704	0.12964	1.05004	0.04222	0.106792	-0.338753	0.488758	1.13398	1.0858	0.729163	1.39376	1.31428	0.63777	1.08182	0.791252	1.56164	0.112255	-0.791252	-3.19034	-0.105798	-0.439088	-0.571211	-0.220537	-2.04742
-96	-0.0447035	-0.0809629	1.83235	0.862281	0.251333	0.0432134	0.715752	1.2671	0.883142	1.59442	0.111759	1.20103	1.21444	0.51111	0.0740091	1.0406	0.896056	0.704825	0.877182	0.777344	1.32124	0.353158	0.572205	0.445545	-1.52538	0.369052	-0.196199	-1.68333	1.25815	-0.946224	0.340243	0.319382	-1.78367
-94	-0.359615	4.46985	-0.0397364	-0.434121	0.121693	-0.322362	0.81708	1.43697	1.79857	2.97974	-0.0928839	0.712276	1.38134	0.491738	0.263254	1.82688	0.661115	-0.476837	0.956655	0.0153979	1.24673	0.329812	0.303984	-0.262757	-2.16315	0.312924	1.77175	0.778337	2.19196	-0.796715	0.874698	0.68446	-0.200172
-92	-0.126163	5.4881	-1.73797	-0.207126	-0.0908971	-0.0158946	0.496705	1.12454	0.890096	2.03053	-0.331302	0.679493	-0.151992	0.410775	-0.247359	1.75983	0.436107	-1.20302	0.565251	-0.274181	0.969072	0.373026	0.316898	-1.01328	-0.935296	-0.175337	2.97477	2.69761	1.38432	-0.678003	0.535945	0.581145	1.02967
-90	0.308951	3.3463	-1.98682	0.574191	-0.539422	0.288089	-0.119209	0.725686	-0.602007	0.354648	-0.12368	0.498692	-2.05487	0.328819	-0.905494	0.826518	0.272195	-1.15087	0.0427167	-0.220537	0.618895	-0.013411	0.527501	-1.19358	-0.0884136	-0.672042	0.791252	2.8948	-0.0784794	-0.456969	0.12219	0.577668	1.58946
-88	-0.121196	0.579158	-1.40121	0.258783	-0.801186	0.0968575	-0.501176	0.434121	-1.03017	-0.222524	-0.203152	-0.504653	-2.48601	-0.0521541	-0.986457	-0.186761	0.202656	-0.788271	-0.187258	-0.0844399	0.331799	-0.555813	0.460446	-0.644724	0.484288	-0.685453	-2.23865	1.74691	-0.664592	-0.160436	-0.0665585	0.952681	1.85966
-86	-1.09275	-0.00397371	-0.523527	-0.360608	-0.550846	-0.362098	-0.489255	-0.127653	-0.921885	-1.26312	-0.76592	-1.01179	-1.39276	-0.481308	-0.612438	-0.746548	0.165403	-0.437597	-0.389914	0.188251	0.132124	-0.469387	-0.0645717	0.142554	0.921885	-0.715752	-2.83668	0.659625	-1.1603	-0.455479	-0.554323	1.03166	1.39276
-84	-0.605484	2.02705	0.683963	-0.224511	-0.0382463	-0.12815	-0.0417233	-0.263254	-0.386933	-2.57045	-0.513097	0.0352661	0.156959	-0.00447035	0.126163	-0.342727	0.404318	0.0432134	-0.30299	0.69042	0.368059	0.0496705	-0.0754992	0.42518	0.136097	-0.497699	-1.37091	1.00533	-1.50998	-0.440081	-0.449022	0.307461	0.160436
-82	0.482798	3.01898	1.38779	-0.129143	0.279645	0.737607	0.450512	0.371039	0.674029	-1.81297	0.033776	0.803173	0.89407	1.06643	0.98	0.786285	0.730157	0.194709	0.211596	1.04705	0.826518	0.259777	0.652174	0.0730157	-0.813603	0.485281	1.81248	1.44492	-0.711779	0.121693	0.6482	-0.256797	-0.394881
-80	-0.25928	-0.380973	0.148018	-0.692407	-0.108282	0.847379	0.0720223	0.43263	0.137091	-0.749528	-0.184774	-0.459452	0.242392	0.918408	0.710785	0.907481	0.416239	-0.430147	0.0541409	0.72817	0.569224	-0.127157	0.715256	-0.391404	0.38594	0.852843	3.31849	-0.459949	-0.549853	0.268221	0.386933	0.259777	0.825028
-78	-1.45833	-4.12663	-2.06381	-0.955661	-0.813107	0.0660618	-0.906984	-0.393391	-1.96546	-1.18564	-0.602007	-1.52787	-0.859797	-0.147025	-0.518064	-0.194709	-0.292559	-0.892579	-0.812113	-0.0183781	-0.232955	-0.672539	-0.13113	-0.842909	1.75883	-0.199676	1.14342	-2.1865	-1.67737	-0.188251	-0.94374	0.839929	1.51296
-76	-0.951687	-3.4829	-2.2004	-0.821054	-0.553827	0.180801	-0.955661	-0.616908	-2.26597	-1.25468	-0.497699	-0.668069	-0.945727	-0.267228	-0.585616	-0.488758	-0.243386	-0.375509	-0.931323	-0.156959	-0.322858	-0.38296	-0.2563	-0.427663	1.1305	-0.689427	-0.481307	-1.40121	-1.70867	-0.234445	-1.09673	0.335773	0.30448
-74	0.374019	-1.57654	-0.645717	-1.31875	0.00695388	0.567238	-0.567238	-0.307957	-0.889599	-0.889599	-0.0203649	0.0874201	0.00397364	-0.146528	0.261267	0.025332	0.119706	0.359118	-0.609954	0.0516574	-0.0754992	-0.195702	0.140568	0.403325	-0.223517	0.190735	-0.0466903	-0.737111	-0.842909	0.282129	-0.721216	-0.623862	-0.709792
-72	0.979503	-1.82887	-0.00745058	-1.46578	-0.451008	-0.323355	-1.08133	-0.591576	-0.756979	-1.11014	0.196199	-0.356138	0.0392397	-0.63628	-0.0759959	0.182788	-0.233948	0.363588	-0.950197	-0.248849	-0.50962	-1.03513	-0.293056	0.00546376	-1.2507	0.612438	0.530978	-1.24027	-0.98298	0.17186	-0.686447	-0.517567	-0.586112
-70	0.692904	-3.66718	0.186761	-0.449518	-1.10815	-1.42803	-1.84327	-1.27057	-2.02358	-1.12603	0.142058	-0.6482	-1.02023	-0.805159	-1.38928	-0.114739	-0.872215	-0.240405	-1.51743	-0.711779	-1.18564	-1.74642	-1.20451	-0.843902	-1.93069	-0.141064	0.0352661	-1.58846	-1.69277	-0.445048	-0.471373	0.520547	0.141064
-68	0.656645	-4.28011	1.22786	0.577668	-0.880659	-1.24822	-1.77324	-1.38829	-2.3966	-0.761449	-0.173847	0.0531475	-1.13398	-0.477831	-1.76281	-0.396371	-1.03762	-0.444551	-1.5527	-0.760953	-1.26461	-1.53184	-1.37736	-0.630319	-1.66694	-0.80814	-1.0555	-0.672042	-1.71612	-0.703831	-0.0288089	0.727673	0.0586113
-66	1.0709	-2.6082	1.63466	1.09772	-0.226994	-0.161429	-0.953178	-0.786781	-1.00434	-0.579158	-0.773867	0.587106	-0.255307	-0.600517	-0.661115	-0.0501672	-0.759463	-0.0094374	-1.05451	-0.491242	-0.839929	-0.750025	-0.673036	0.109772	-0.476837	-0.454485	-0.991921	0.877182	-0.981986	-0.303487	-0.315905	0.109772	-0.932813
-64	0.731647	-0.654658	0.237425	0.98149	-0.286102	-0.0248353	-0.451008	-0.629822	0.232458	-0.98298	-1.11461	0.205139	0.290573	-0.951688	0.256797	-0.0665585	-0.847876	0.0596046	-0.941257	-0.543396	-0.817577	-0.318388	-0.453989	-0.0973543	0.151495	-0.0844399	-0.0829498	1.52141	-0.539919	-0.319382	-0.77039	-0.0625849	-1.41511
-62	-0.497202	1.00334	-1.31726	-0.156959	-0.894566	-1.13398	-0.787775	-1.42356	-0.0149012	-2.13037	-0.955164	-0.334779	0.021855	-0.63777	0.0476837	-1.13249	-1.45187	-0.38892	-1.54475	-1.04457	-1.46627	-0.543396	-1.19855	-0.744561	-0.275175	-0.648697	0.00496709	0.90003	-1.16626	-1.21941	-0.381966	0.165403	-1.65502
-60	-1.36842	3.4372	-1.60187	-0.907481	-1.38928	-1.84029	-1.41164	-2.03898	-1.18315	-2.88139	-0.303487	-0.238419	-0.526011	-0.148515	-0.424683	-1.77473	-1.88202	-0.397364	-2.06133	-1.36445	-2.05338	-1.08977	-1.75287	-0.963608	-0.999868	-1.18812	-0.611444	0.114242	-2.14577	-1.53035	-0.0124176	0.080963	-2.57442
-58	-1.58846	5.75185	-1.21395	-0.106792	-1.69228	-1.5979	-1.91083	-1.9903	-2.50489	-2.31365	0.198682	0.285606	-0.632306	-0.0849366	-0.780821	-1.35899	-2.03053	-0.0144045	-2.21928	-1.43697	-2.24014	-1.75138	-1.57903	-1.33862	-1.42356	-0.972549	-0.584622	0.0839432	-2.63353	-1.23183	0.080963	-0.372032	-3.59019
-56	-1.56214	5.43396	-0.605981	0.506143	-1.64558	-1.16726	-2.00917	-1.65949	-2.95391	-1.23829	0.349681	0.0163913	-0.105798	-0.530481	-0.994901	-0.681976	-2.06679	-0.227491	-2.10305	-1.583	-2.08318	-2.05537	-1.14093	-1.61429	-0.957151	-0.111262	0.00198685	0.0273188	-2.38369	-0.766416	-0.350177	-0.521044	-2.75473
-54	-1.00235	3.31352	-0.503659	-0.608464	-1.62323	-1.31975	-1.82241	-1.44889	-2.02358	-0.0854333	0.213087	-0.786285	0.703831	-0.905991	-0.849863	-0.564754	-2.28435	-1.1916	-1.89245	-2.02805	-1.99378	-2.00371	-1.19805	-1.70966	-1.39872	0.638266	0.0397364	-0.0402331	-1.42405	-0.00993411	-1.24574	-0.265241	-0.757972
-52	-0.404318	2.13385	-1.36594	-2.06431	-1.67042	-1.72605	-1.2671	-1.18961	-0.0273188	1.66396	-0.395874	-0.831485	0.579655	-0.68893	-0.147025	-0.576178	-2.37475	-1.8388	-1.45137	-2.29478	-1.86861	-1.61529	-1.49955	-1.80205	-2.91616	0.326832	-0.13262	0.510613	0.265737	0.064075	-1.09474	-0.287096	0.0551343
-50	-0.080963	2.03302	-1.3575	-1.67936	-1.04209	-1.08729	-0.0844399	-0.355641	1.9153	3.43323	-0.702838	-0.186761	-0.314415	-0.355641	1.09126	0.164906	-1.52588	-1.21892	-0.439584	-1.48962	-1.12951	-0.527004	-0.992417	-1.24276	-1.81595	-0.0759959	0.615418	0.807146	1.96447	-0.483791	-0.0298023	-0.624359	-0.0854333
-48	0.252326	1.1007	-0.182291	0.0988444	-0.270208	0.142058	0.785788	0.122686	2.53717	3.29862	-0.794232	-0.170867	-0.33776	-0.593563	2.01315	0.686944	-0.606974	-0.323852	0.215073	-0.407298	-0.490745	0.455976	-0.328322	-0.486771	1.02719	0.416239	1.05153	0.050664	2.29875	-0.573198	0.0466903	-0.851353	-0.225008
-46	0.00496705	-0.589092	0.448028	0.370542	-0.109275	0.701845	0.741084	-0.313421	2.19991	1.18415	-1.0103	-0.956158	0.167886	-1.25617	1.97987	0.236432	-0.480811	-0.161429	-0.0263254	-0.119706	-0.475844	0.596543	-0.290076	-0.143548	2.04692	0.702838	-0.129143	-0.798702	1.35154	0.0407298	-0.940263	-0.719726	-0.186265
-44	-0.428657	-1.06047	0.599027	-0.991424	0.250836	0.545382	0.780821	-0.431637	2.10355	-0.263751	-0.352164	-0.938773	0.420709	-1.1613	1.74195	-0.226498	-0.292559	-0.0397364	-0.112752	0.0437101	-0.316898	0.718236	-0.0973543	0.482301	1.055	0.675519	-1.04805	-1.03613	0.795722	0.618895	-0.950197	-0.302494	-0.00397364
-42	-0.0963608	-0.487765	0.289579	-0.957151	0.830988	0.371536	1.28696	0.299017	2.59777	0.533462	1.1608	0.168383	0.950694	-0.332296	1.87407	0.105798	0.200669	0.153979	0.404815	0.448525	0.233452	1.07785	0.603497	1.09424	0.294546	1.13149	-0.405312	-0.831981	1.59591	0.649691	-0.21259	-0.110765	0.249843
-40	0.481308	-0.165403	-0.708302	0.446538	0.72072	0.21706	1.38283	0.888109	2.97328	1.90834	1.71463	0.826518	1.42554	0.144541	1.78566	0.55035	0.358125	0.142554	0.704825	0.499189	0.433624	0.941257	0.944734	0.756482	0.310938	1.43896	0.0715256	0.133117	2.57144	0.632306	-0.344714	-0.193715	0.317395
-38	0.477831	-0.469883	-1.26561	1.24276	0.228981	-0.387927	0.695884	0.338753	1.98881	1.1002	0.496705	0.544886	1.21047	0.108282	1.0555	0.0327826	0.0317891	0.235935	0.153979	0.137091	-0.0506639	0.353654	0.376503	-0.0516574	-0.914435	1.11461	-0.317891	1.23878	1.58697	0.398854	-0.59853	-0.0864267	0.0938773
-36	0.116229	-0.993907	-1.20898	1.03364	-0.166396	-0.754992	-0.13113	-0.618398	-0.111759	-0.838439	-0.875195	0.0536442	0.677506	0.0864267	0.101825	-0.814597	-0.324845	0.385443	-0.663598	-0.106295	-0.523031	-0.168383	-0.284612	-0.600517	-2.28186	0.250836	-0.782808	1.09375	-0.517567	-0.117222	-0.30448	-0.000496705	-0.363588
-34	-0.00298023	-1.77175	-0.847876	0.484784	-0.213583	0.130634	-0.182788	-0.34074	-0.769893	-0.398854	-0.885626	0.0541409	0.431637	0.428657	-0.137587	-0.400345	-0.100831	0.477334	-0.569721	0.0983477	-0.259777	-0.204643	0.13411	-0.692407	-1.17123	-0.356138	-0.791748	-0.164409	-0.591576	-0.0332793	0.212093	-0.233452	-0.806153
-32	0.605484	-3.66916	-0.148515	0.207623	0.38445	1.17371	0.519554	0.892579	0.669559	1.7941	0.224014	0.451505	0.652671	1.00931	0.425676	1.05401	0.630319	0.335773	0.425676	0.525018	0.479817	0.332296	1.11808	-0.341237	0.835458	0.338753	0.529985	-1.25418	1.19905	0.313918	0.844896	-0.450015	-0.180801
-30	1.07139	-6.09358	-0.00745058	-0.760953	0.577668	0.530978	0.632803	1.03166	1.57108	2.01513	0.757972	-0.0884136	0.34223	0.80963	0.493228	1.44641	0.618398	-0.486275	0.714262	0.273188	0.549853	0.449518	0.914435	-0.43263	1.31577	0.818074	1.03712	-1.95056	1.72704	-0.0382463	1.12603	-0.225008	1.61032
-28	0.409285	-6.03348	-0.327329	-2.07573	-0.586609	-0.545382	-0.394881	0.287096	0.283619	0.38147	-0.0407298	-1.65701	-0.705818	-0.0928839	-0.529985	0.730654	-0.248849	-1.39177	-0.12964	-0.636776	-0.136594	-0.484784	0.0740091	-1.38581	0.750522	-0.153979	-0.199676	-2.16415	0.284115	-0.454485	0.194709	0.230968	2.7289
-26	0.17335	-2.23517	-0.0501672	-1.43945	-1.13895	-0.155965	-0.946224	0.590086	-1.38084	0.635286	-0.539919	-1.72605	-0.953178	-0.0144045	-1.30335	0.829498	-0.342727	-1.32968	-0.329812	-0.728667	-0.180304	-0.930329	0.366569	-1.33713	0.344714	-0.689427	-0.281632	-1.03116	-0.29554	0.0442068	-0.795722	0.281632	2.59032
-24	0.839432	1.81595	0.466406	0.828008	-0.338753	0.629326	-0.418226	1.43498	-1.72108	2.26647	-0.206133	0.142058	-0.203649	1.00036	-1.12007	1.47919	0.39041	-0.678003	0.460943	-0.0437101	0.509123	-0.281632	1.13597	-0.281632	0.0422199	-0.17335	0.741581	0.823537	0.59555	0.725686	0.0516574	0.00844399	1.80453
-22	0.503659	2.37127	0.532468	1.96695	-0.217557	0.397364	-0.455976	0.98894	-1.56462	1.41909	-0.0794729	0.904997	0.308454	1.28796	-1.22935	0.880162	0.462929	-0.364582	0.5126	-0.0461936	0.4674	-0.318885	0.735621	-0.300507	-0.364085	-0.105798	0.526011	1.13746	0.466406	0.73115	0.852843	0.0829498	0.731647
-20	-0.995894	0.0973542	0.535448	0.77039	-0.64671	-0.323355	-1.1161	-0.474354	-1.75536	-1.68085	-0.114739	0.0466903	-0.216564	0.668565	-1.70817	-0.600517	-0.117222	-0.333289	-0.305971	-0.536938	-0.234445	-1.01179	-0.472864	-0.736117	-0.595053	-0.552336	-0.464419	-0.577172	-1.13199	0.440081	0.0864267	0.532965	0.627339
-18	-1.25021	-0.789762	0.666579	-0.957151	-0.225504	-0.420213	-0.962118	-1.0406	-1.51942	-3.50227	0.290076	-0.0163913	-0.945727	0.607967	-1.35948	-0.964105	-0.225504	0.145038	-0.500182	-0.392397	-0.350177	-0.76741	-0.815093	-0.247856	-0.669062	-0.742078	-0.238419	-1.58101	-2.036	0.335276	-0.0293056	0.542899	1.01527
-16	0.0213583	2.19842	0.488758	-1.41511	0.486771	-0.0804663	-0.272691	-0.56227	-0.68744	-2.92013	0.840425	0.717739	-0.525514	0.766416	-0.655651	-0.68148	0.0799696	0.794729	-0.0789762	0.111262	0.0298023	-0.0124176	-0.339746	0.553827	-0.352164	-0.967085	0.435611	-0.122189	-1.48565	0.0918905	0.835458	-0.0173847	0.333786
-14	0.510116	5.31475	0.100831	-0.900527	0.674526	0.355144	0.0129143	-0.222524	-0.275175	-1.94311	0.697871	0.700355	0.182291	0.0213583	-0.558297	-0.891089	0.192722	0.708302	0.143548	0.244876	0.243882	0.242889	0.0745058	1.04258	0.395874	-1.24474	-0.0928839	1.69128	-0.881155	-0.339746	0.796715	-0.116726	-0.0988444
-12	0.289083	5.08825	0.199179	-0.0238419	0.714759	0.755986	-0.0745058	-0.150998	-0.540912	-1.87953	0.285109	0.416239	0.261764	-0.730654	-0.801186	-0.784298	0.3015	0.666579	0.192722	0.323852	0.325839	0.0417233	0.365575	1.51098	1.1603	-0.769893	-0.680486	2.31912	-0.94374	-0.0551343	0.0571211	0.129143	0.161926
-10	0.689427	3.10242	0.658631	0.582139	1.00831	0.787775	-0.0869234	-0.206629	-0.869234	-2.06282	0.527501	0.338753	0.145535	-0.711779	-0.839929	-0.321368	0.604987	1.21196	0.305474	0.651181	0.351667	-0.142058	0.390907	2.20339	1.74542	0.0213583	-0.107288	2.09113	-1.12305	0.791748	-0.270208	-0.131627	-0.798206
-8	0.914931	1.24623	1.10318	0.790755	1.4921	0.919402	0.497202	-0.129143	-0.0491738	-1.39674	1.05997	0.141064	-0.0104308	-0.42369	-0.169377	-0.275671	0.896056	1.55171	0.667075	0.934303	0.470877	0.456969	0.272691	2.60125	2.08666	0.377496	0.47336	0.829995	-0.434617	0.918408	0.0188748	-0.494719	-2.23766
-6	0.38892	0.0725191	1.61628	1.32521	1.77672	1.06792	1.40021	0.21706	1.7797	0.0322859	1.09623	0.516077	0.0586112	-0.0213583	1.06941	-0.472367	0.870724	1.51694	1.15683	0.882645	0.662605	1.43299	0.21259	2.27243	1.42852	0.675023	0.888606	-0.358621	1.06494	0.0481804	0.531475	-0.388424	-2.43187
-4	0.0268221	-0.430644	1.29441	1.64857	1.19507	0.0923872	1.47969	0.3015	2.29875	1.30484	0.674029	1.05202	0.445545	0.318885	1.47422	-0.590086	0.315905	1.1906	1.1161	0.299017	0.410279	1.50154	-0.125666	1.05053	-0.469387	0.576675	0.381966	-0.184774	1.82887	-0.500679	0.607471	-0.155965	-1.60138
-2	-0.0293056	-1.05997	0.29703	0.524521	0.237922	-1.1161	0.903507	0.00248353	0.774364	1.60436	0.258287	0.233948	0.639757	0.0437101	0.955164	-0.686447	-0.256797	0.466903	0.633299	-0.47634	-0.161926	0.98149	-0.60002	-0.384947	-1.1608	0.0452002	-1.70916	-0.187755	0.944237	0.0516574	0.2111	-0.241896	0.293553
0	-0.250836	-1.4767	-0.147521	-0.975529	0.0238419	-0.913441	0.534455	-0.191232	-1.21295	1.04258	-0.428657	-1.39972	0.548859	-0.775854	0.494719	-0.579158	-0.370046	-0.475844	0.26226	-0.822544	-0.548363	0.762939	-0.680486	-0.686447	0.776351	0.0938773	-2.1706	-0.716249	-0.475844	0.697374	-0.407795	-0.539919	2.34097
2	-0.584622	-1.19756	-0.522037	-1.41561	-0.199179	-0.395377	-0.12517	-0.515083	-2.40405	0.0779827	-0.68446	-2.34197	0.664095	-1.46727	-0.154972	-0.614921	-0.658631	-1.45137	-0.247359	-1.09772	-1.00185	0.0496705	-0.835458	-0.696878	1.91828	0.638763	-0.463426	-0.33776	-1.29243	0.545879	-1.49459	-0.612934	2.82576
4	-1.15385	-1.85619	-1.39624	-1.8547	-0.979503	-0.986954	-1.04159	-1.27753	-2.20388	-1.2959	0.0491738	-2.34693	1.19557	-1.357	-0.715752	-1.19905	-1.43945	-2.40207	-1.0103	-1.82589	-1.65701	-1.16229	-1.62572	-1.33216	-0.68446	1.10666	-0.117719	-0.225008	-1.65304	-0.105798	-2.12739	-0.232458	2.5327
6	-1.23978	-3.09298	-1.78963	-2.51432	-1.3714	-1.51644	-1.18067	-1.58052	-1.01229	-1.96149	0.664095	-1.84178	1.48217	-1.03464	-0.555317	-1.46429	-1.79559	-2.75075	-1.24822	-2.26945	-1.82688	-1.57257	-2.12093	-1.75238	-3.20971	1.1151	-1.70767	-1.00036	-1.54028	-0.453989	-1.39028	0.0561277	2.37674
8	0.0114242	-2.50687	-1.15484	-1.93516	-0.429153	-0.487268	-0.0953674	-0.42518	0.625352	-0.573198	1.0247	-0.944734	0.721713	-1.03116	0.47336	-0.661115	-0.921388	-2.02805	-0.16739	-1.51992	-0.826518	-0.482301	-0.971059	-0.997881	-1.72704	1.0848	-2.8198	-1.14789	-0.285606	-0.347197	-0.519554	-0.351171	2.23964
10	1.25865	-0.376999	-0.313918	-0.884136	0.954171	0.735621	1.1007	1.02371	1.56214	1.54177	1.21693	-0.175834	-0.16739	-0.991424	1.48068	0.358621	0.138581	-1.01775	1.10517	-0.592073	0.203152	1.02868	0.607967	0.276168	0.320872	1.36693	-1.76032	-0.561774	1.131	-0.448028	-0.177324	-0.816087	2.03053
12	0.884632	0.46889	-0.0466903	-1.12553	0.77188	0.328819	0.910958	0.72072	0.528991	1.66247	0.821054	-0.706315	-0.0720223	-1.15186	1.20401	0.347694	-0.155965	-0.790755	0.863274	-0.831981	-0.257293	1.11461	0.245869	0.118713	0.270208	0.89407	1.08282	-0.951191	0.744561	-0.656645	-0.335773	-0.593066	1.54078
14	-0.325342	-0.0874201	-0.173847	-1.6277	-0.738601	-0.797709	-0.248353	-0.845889	-1.10964	-0.310441	-0.17186	-1.67092	0.435114	-1.28647	0.353158	-0.695884	-1.37389	-1.12702	-0.420709	-1.67588	-1.54128	-0.119209	-1.35452	-1.30832	-0.101328	-0.0923872	1.9456	-1.98235	-0.925362	-0.434121	-0.871718	-0.392397	0.526011
16	-0.378986	0.701845	0.197192	-0.705322	-1.5234	-1.00086	-0.856817	-1.34508	-1.25815	-1.60038	-0.695884	-0.868738	1.17819	-0.967085	0.181297	-1.32273	-1.89692	-0.650684	-1.0699	-1.84079	-2.12391	-1.04656	-1.66198	-1.81198	0.107785	-0.194212	-0.0124176	-1.0401	-1.5825	0.357131	-0.882149	-1.03613	-1.08828
18	0.628332	3.57082	0.979006	1.06841	-0.537932	-0.105302	-0.0988444	-0.192225	0.215073	-0.16888	-0.0243386	1.15881	2.15669	-0.678003	0.951191	-0.415742	-1.18564	0.906487	-0.308454	-0.974039	-1.37985	-0.424186	-0.415742	-0.488261	0.530481	0.866751	-0.633299	1.67539	-0.185271	1.64409	-0.291069	-1.8994	-2.4274
20	0.958145	5.10116	0.709792	1.22935	0.278155	0.370542	0.59853	0.420213	1.10219	1.90536	0.0501672	1.48515	2.26398	-0.855327	1.53234	0.516077	-0.807643	1.20501	0.376999	-0.691414	-0.89407	0.402828	0.0233452	0.513097	0.338753	1.81943	-0.182788	2.58883	1.21991	1.68135	-0.0804663	-1.82738	-2.18997
22	0.768403	3.2266	-0.174344	-0.164906	-0.307461	0.248353	0.311931	-0.0839432	0.763933	2.40654	-0.868738	-0.0928839	1.19408	-1.29441	1.31478	0.319382	-1.36296	-0.369549	0.0759959	-1.5224	-1.44939	0.16888	-0.618398	-0.191728	-0.249346	1.41809	-1.7489	0.845889	1.26859	0.236928	-0.870228	-1.19507	-0.587602
24	1.04457	0.593066	-0.591079	-0.940263	-0.89705	-0.121196	0.0089407	-0.563761	0.867744	1.62472	-0.924865	-1.30683	-0.0849366	-1.42803	1.19309	-0.162423	-1.94112	-1.97242	-0.463426	-2.3524	-2.06878	-0.219544	-1.05401	-1.1002	-1.06245	0.370542	-2.69761	-0.431637	0.957151	-0.292559	-1.73251	-1.23183	0.766913
26	0.835955	-1.03066	-1.28249	-0.909964	-1.0103	-1.04358	-0.176827	-1.04209	1.18961	-0.271201	0.0849366	-1.63913	-0.328819	-1.29789	1.29292	-0.451008	-2.39511	-2.78503	-1.0098	-3.01103	-2.49594	-0.366569	-1.4315	-1.40915	-1.93069	0.030299	-0.578165	-0.551343	0.296036	0.0730157	-1.70867	-1.73102	1.49061
28	-0.478327	-2.33303	-2.16911	-1.16477	-1.16775	-1.8542	-0.34223	-1.18762	1.62671	-1.42058	0.873208	-1.78615	0.718733	-1.35998	1.44988	-0.421703	-2.63304	-2.77857	-1.1762	-3.38356	-2.59976	-0.497699	-1.61578	-1.56065	-2.06828	0.648697	0.932316	-1.32322	-0.00546376	0.0094374	-1.41511	-1.51247	2.00719
30	-1.59442	-2.90672	-2.32657	-2.28137	-1.13845	-1.93516	-0.219047	-0.839929	2.31763	-0.400345	0.507633	-1.57803	1.12851	-1.13994	1.7181	0.0178814	-2.55356	-2.18948	-0.85781	-3.18388	-2.31663	-0.517567	-1.46081	-1.3714	-1.75784	1.29491	0.85483	-1.78019	0.719726	-0.591576	-0.859797	-0.627836	1.77672
32	-1.37786	-0.983973	-1.54575	-2.40505	-0.421703	-0.883639	0.419219	-0.241399	2.53369	1.33465	0.364582	-0.447035	0.782311	-0.179807	2.22226	0.728667	-1.90884	-1.43647	-0.231961	-2.30273	-1.58548	0.0183781	-0.898043	-0.610948	-0.696381	1.80304	1.03116	-0.00794735	1.59591	-0.564754	0.178814	-0.275671	1.01477
34	-0.657638	1.82688	-0.411272	-0.926852	0.055631	0.450015	0.81112	0.365575	1.81297	1.98831	1.36942	0.622869	0.831485	0.236432	2.31812	1.28051	-1.18862	-1.08381	0.25332	-1.50949	-0.962118	0.425676	-0.127653	-0.222027	0.444551	2.01861	0.361602	1.60734	1.6436	0.500679	0.631313	-0.547866	1.07785
36	-1.04755	1.91132	-0.224014	-0.458459	-0.463426	0.391901	0.00447035	0.0536442	-0.0546376	1.0401	1.16726	0.103811	0.346204	-0.277162	1.02123	0.954171	-1.51396	-1.5984	-0.240405	-1.81943	-1.35799	-0.127157	-0.266234	-0.758469	0.16739	1.19855	-0.944237	0.0635783	0.407298	0.29703	0.166893	-0.489751	2.22325
38	-1.9302	-0.207623	-0.749032	-0.843902	-1.13149	-0.460943	-1.0247	-0.995398	-1.59691	-0.357131	-0.21855	-1.24077	-0.0243386	-0.374516	-0.552336	-0.112752	-2.18203	-2.02556	-1.09623	-2.38965	-2.15967	-0.841916	-1.21693	-1.24524	0.145038	-0.0650684	-0.610451	-2.73436	-0.89556	-0.7689	-0.381966	-0.203152	3.17643
40	-1.53482	-1.19656	-0.852346	-0.222524	-1.13398	-0.558793	-0.945727	-1.30435	-1.131	-0.728667	-0.295043	-1.16477	0.454485	-0.154972	-0.701845	-0.724693	-2.04394	-1.33316	-1.06593	-2.14477	-2.22574	-0.833472	-1.56065	-0.992914	1.12057	-0.705322	-0.309944	-3.39101	-0.89556	0.0700355	-0.558793	-0.38147	2.639
42	-0.186761	-0.249346	-0.68595	0.199179	-0.184774	0.266731	0.252326	-0.446538	0.869731	0.206629	0.279148	0.12666	1.08778	-0.190735	0.716249	-0.335773	-1.24375	-0.409782	-0.0963608	-1.4166	-1.43001	0.204146	-0.698368	-0.0442068	0.924369	0.0109275	-2.61913	-1.75685	0.395874	1.38779	-0.319878	-0.90003	1.29541
44	0.705322	-0.706812	-0.366072	-0.643233	0.765423	1.31875	1.42505	0.341237	2.66085	0.98298	0.527501	0.0129143	1.4628	-0.0918905	2.17309	0.0730157	-0.499189	-0.357628	0.858804	-0.846883	-0.534455	1.30981	0.322858	0.682473	0.515083	1.27653	-3.29018	-0.701845	1.75337	1.67638	-0.404815	-1.0858	1.44293
46	0.356634	-2.66532	-0.33627	-1.37637	0.681976	1.64211	1.44839	0.0938773	2.84563	0.397861	0.246863	-1.35352	1.16527	0.148018	2.25951	-0.192225	-0.437597	-0.975033	0.989934	-0.819067	-0.366569	1.16974	0.293553	0.365575	1.54128	1.87904	-0.0610947	-1.56015	1.75436	1.42207	-1.34408	-0.797212	2.63751
48	-0.751515	-1.74493	-0.586609	-0.954668	0.414252	0.730654	0.861784	-0.320872	1.45286	-0.282625	-0.39041	-1.05649	0.538925	0.290573	1.48366	-0.542402	-0.855327	-1.33167	0.631809	-1.19855	-0.733634	0.494222	-0.334283	-0.00645717	1.37736	1.90238	1.92622	-2.09957	0.724196	0.645717	-1.33862	-0.609458	2.72195
50	-0.98596	2.23368	0.00645717	0.0248353	0.399848	-0.282129	0.647207	-0.191232	0.3467	-0.0784794	0.103811	0.701348	0.528495	0.0208616	1.1752	-0.423193	-1.10318	-1.17024	0.481804	-1.49161	-0.965595	0.399848	-0.605981	0.0933806	-0.446041	1.61578	1.16974	-0.546873	0.17037	0.33925	0.491242	-0.761946	1.95007
52	-0.734627	4.88261	0.341237	0.0223517	-0.0447035	-0.231961	0.537435	-0.195205	0.478327	-0.0735124	0.835955	0.930826	1.15981	-0.77039	1.31975	-0.295043	-1.29392	-1.21395	0.34819	-1.73002	-1.18911	0.357628	-0.661612	-0.0506639	-0.547866	1.26461	0.00198682	1.3863	0.255803	0.843902	1.28001	-0.834962	1.51694
54	-0.526508	3.85543	-0.604987	-0.294546	-0.338753	0.450015	0.265737	-0.511607	0.452995	-0.638266	0.387927	-0.12964	1.6436	-1.35799	1.15484	-0.50962	-1.44889	-1.46627	0.0486771	-1.84923	-1.48167	0.164409	-0.681976	-0.269711	1.06146	1.04904	-0.670552	1.82986	0.0884136	0.916918	-0.168383	-0.708799	1.86265
56	0.666082	1.26511	-1.16974	0.253816	-0.0481805	0.85483	0.121693	-0.488261	-0.312428	-0.884632	-0.121693	0.00993411	1.5979	-0.89407	0.573198	-0.603	-1.34259	-1.63317	-0.0417233	-1.75635	-1.50104	0.150998	-0.492732	-0.169377	1.00285	0.696878	-0.653168	1.6883	-0.448028	0.261764	-0.782311	-0.77188	2.78403
58	1.72357	-0.277658	-0.610451	0.367065	0.116726	0.922382	0.381966	0.135601	-0.166893	-0.143051	0.0362595	0.581642	1.19954	-0.106792	0.429153	0.0114242	-1.06146	-2.00073	0.376006	-1.65254	-1.12007	0.241399	-0.144045	0.0541409	-0.303984	0.400841	0.326832	1.87109	-0.255803	0.0650684	-0.147521	-1.1151	3.58274
60	1.22239	-0.060598	-0.539422	-0.608961	0.201662	1.00384	1.1002	1.20401	1.44194	1.56512	0.125666	0.211596	1.0699	0.0377496	1.25468	1.37389	-0.612438	-2.33501	1.26014	-1.49459	-0.462433	0.604987	0.302494	0.243386	-0.0670552	0.706315	1.62721	1.91877	1.07239	0.392894	-0.179311	-1.20103	4.09683
62	-0.265737	0.129143	-1.51893	-2.55555	-0.0208616	0.692407	1.23431	1.55121	1.87308	2.23468	-0.306964	-0.994404	0.971059	-0.107785	1.4623	1.69029	-0.658135	-2.76367	1.59442	-1.73102	-0.332793	0.747542	0.245869	-0.00149012	0.150005	0.674526	1.78466	0.89407	1.58995	-0.0377496	-0.732144	-0.570218	5.23031
64	-1.61181	-0.930329	-2.28236	-3.18438	-0.525514	0.308454	0.496705	0.822544	0.462929	1.11808	-0.796219	-1.90288	0.500679	-0.224511	0.501176	0.465413	-1.22488	-3.17742	1.10418	-2.30571	-0.883639	0.25779	-0.320872	-0.311931	-0.424683	-0.0263254	1.02073	-1.23531	0.781814	-0.7237	-0.803173	0.111759	6.55254
66	-1.6739	-0.719726	-1.70767	-1.11759	-0.239412	0.800689	0.443061	0.684957	-0.0124176	0.419219	-0.33627	-1.11709	0.125666	-0.105798	0.34223	0.0779827	-1.13448	-2.639	1.14193	-2.21978	-0.944734	0.275175	-0.247359	-0.021855	-0.0710289	-0.210106	-0.610948	-2.44677	0.572205	-0.47038	-0.153979	0.0680486	6.14574
68	-0.834962	1.07189	-0.116229	0.582635	0.502666	1.37438	1.15881	1.33415	0.81708	0.77486	0.434617	-0.184278	0.124673	0.193218	1.01427	0.7689	-0.665585	-1.67241	1.72357	-1.6734	-0.473857	0.89407	0.25928	0.370046	0.34223	0.190238	-1.63168	-2.03202	1.13696	0.133614	0.21706	-0.183284	4.52995
70	-0.463923	1.59939	0.641247	0.528991	0.389914	1.16477	1.09176	1.39028	1.03265	1.10865	0.0789762	-0.459452	0.392894	0.362098	0.803173	1.02222	-0.780821	-1.27206	1.79013	-1.45684	-0.468393	0.681976	0.204146	0.155965	0.0774859	0.341733	0.218054	-1.27604	1.35452	0.264744	0.107288	0.0700355	3.75758
72	-0.824034	-0.366569	-0.287096	-0.353158	-0.161429	0.950694	0.573695	1.1161	0.632803	1.17073	-0.248353	-0.81857	0.315905	0.810126	0.248353	1.1161	-1.06245	-1.38581	1.5825	-1.54128	-0.763436	0.12219	0.0193715	-0.479817	-0.0347694	0.110765	3.18885	-0.931819	1.18067	0.038743	0.0705322	0.377496	3.94881
74	-0.886619	-2.61515	-1.06444	-0.916918	0.013411	0.754495	0.840425	1.27653	0.565251	1.32571	0.378489	-0.415246	-0.0233452	1.60038	0.689924	1.69377	-1.02371	-1.51992	1.64012	-1.50154	-0.723203	0.504653	0.0908971	-0.361105	-0.384947	0.245372	4.48128	-0.920892	1.20004	-0.46889	0.779331	0.106792	4.23441
76	-0.634789	-2.52078	-0.527004	-0.373026	0.344217	0.555317	1.53383	1.54873	1.37091	1.63019	1.07586	0.089407	-0.534455	1.83483	1.55121	2.18252	-0.983477	-1.46776	1.83284	-1.357	-0.595053	1.2661	0.0447035	-0.0983476	-0.549356	0.504156	3.31302	-1.50055	1.65949	-0.776847	1.57505	-0.367065	3.99699
78	-1.53482	-1.76877	-0.0273188	0.451008	0.0904004	0.886122	1.78069	1.73251	2.70307	2.02308	1.09375	-0.0596046	-0.921388	1.15136	1.90934	2.17408	-1.07984	-1.45932	2.00967	-1.37786	-0.64522	1.37885	0.00447035	-0.683467	0.889103	0.625849	0.477831	-3.20027	2.37226	-0.46442	1.28498	-0.358621	3.52959
80	-3.01401	-2.3211	-0.290076	0.868241	-0.196695	1.47323	1.56711	1.97887	3.38157	2.53121	0.0769893	-0.225504	0.0804663	0.405808	1.70122	2.10057	-1.05898	-1.59889	2.14328	-1.42107	-0.742575	0.924369	0.237922	-0.971059	3.15309	0.699858	-0.957648	-4.56025	2.83619	-0.0769893	0.366072	-0.13262	3.47942
82	-3.44763	-3.1203	-0.719229	1.00285	-0.150502	1.7941	1.44392	2.3072	3.30905	2.89728	-0.772377	0.155469	1.51445	0.480811	1.56661	2.38419	-1.06692	-1.97838	2.25008	-1.52836	-0.826518	0.710785	0.555317	-0.627836	2.98073	0.327329	0.789762	-4.61489	2.90424	0.103315	-0.33776	-0.488261	3.34779
84	-2.56399	-2.55058	-0.997881	0.581145	-0.127157	1.65403	1.45088	2.50936	2.84215	3.06269	-0.241896	0.268718	1.85619	0.55929	1.80552	2.68022	-1.3272	-2.38717	2.15818	-1.85718	-0.963112	0.743071	0.682473	-0.332793	0.427167	0.496209	2.39561	-3.86337	2.84761	0.226498	-0.25183	-1.21345	2.54512
86	-1.507	-0.979503	-1.17968	-0.772377	-0.371039	1.6128	1.18812	2.27938	2.05586	2.85258	0.331799	-1.10467	1.23382	-0.254313	1.81744	2.54015	-1.71214	-2.7895	1.74592	-2.29379	-1.21047	0.529488	0.590086	-0.362098	0.117719	1.20501	1.281	-2.33799	2.6534	0.203649	-0.675023	-1.49657	2.26994
88	-1.57555	-0.372032	-1.22239	-2.01116	-0.60449	1.34955	0.924865	1.82837	1.49806	2.63502	-0.0605981	-2.55654	0.137587	-0.680486	1.56164	2.38568	-2.12441	-3.43323	1.29938	-2.92907	-1.50601	0.323355	0.155965	-0.69042	1.01129	1.00484	-0.445048	-1.07487	2.48253	-0.182291	-1.47919	-1.18067	3.30359
90	-1.9292	-0.369052	-0.981986	-2.25355	-0.398854	0.256797	1.11014	1.54426	1.60386	2.87245	-0.553827	-2.03898	-0.0163913	-0.278652	1.77026	2.41846	-2.32557	-3.71685	1.27256	-3.39349	-1.60585	0.525018	-0.445545	-0.668565	0.0153979	0.626842	-0.977516	-0.335773	2.48949	-0.436107	-1.35601	-1.14689	3.73969
92	-1.59889	0.462433	-1.1156	-2.44131	0.177821	-0.483791	1.68135	1.4166	2.49843	2.69512	-0.607967	-1.0555	1.01725	0.00645717	2.63055	2.33303	-2.21332	-3.35823	1.54674	-3.34134	-1.44442	0.966589	-0.649691	-0.179807	-1.21892	1.01477	-0.527501	0.590086	2.54412	-0.311931	-1.35849	-1.66943	2.80341
94	-1.40319	1.11014	-2.07524	-2.89629	0.483791	-0.339746	2.15967	1.27057	3.45111	2.02258	-0.864267	-1.2219	1.13994	-0.315905	3.36717	2.09461	-2.17408	-3.15855	1.67191	-3.41435	-1.33713	1.35104	-0.622372	-0.0541409	-1.67936	1.05351	0.697374	0.513097	2.6688	-0.390907	-1.5522	-1.69426	2.43535
96	-1.74145	0.72221	-2.78155	-3.4218	0.0740091	-0.030299	1.90437	0.98298	3.31302	1.84675	-1.583	-2.05288	-0.130137	-0.925859	3.00805	1.62572	-2.36978	-3.37213	1.50899	-3.76403	-1.44839	1.25468	-0.740091	-0.541409	-1.66645	0.398358	1.50651	-1.19259	2.71847	-0.538429	-1.15683	-1.16726	3.56684
98	-1.86662	1.10765	-2.0648	-3.4526	-0.30448	0.548363	1.82341	1.24325	3.73473	2.94993	-1.55916	-2.52028	-0.714262	-1.15037	2.82327	1.6282	-2.14577	-3.09944	1.76976	-3.56386	-1.09673	1.23878	-0.430147	-0.763436	-0.615915	0.582139	1.27504	-1.7787	3.693	0.0874201	-1.11957	-1.1752	4.48227
100	-1.38879	2.32408	-0.416736	-2.43733	0.286599	1.46876	2.99315	2.49694	6.30716	5.19802	-0.439584	-2.22921	0.340243	-0.874698	4.27961	2.58138	-1.27107	-2.49594	2.96831	-2.81135	-0.0288089	2.11348	0.520547	-0.0149012	0.810126	2.17309	0.322362	0.112255	6.10004	1.14391	-1.87655	-1.59244	4.29302
102	-0.764926	1.43945	-0.3467	-1.94858	0.549356	1.46925	3.63936	3.16252	7.94083	6.53764	0.0427167	-2.10653	1.26213	-0.531971	5.20349	3.17742	-0.98298	-2.9847	3.59267	-2.79546	0.323355	2.38766	0.826518	0.377496	0.153482	3.20425	-0.881155	1.27157	7.47343	1.0848	-2.26845	-1.56909	4.50363
104	-0.341237	-1.3262	-2.37375	-2.71698	-0.0834465	0.522037	2.79695	2.56449	6.61214	5.81294	-0.578165	-2.24312	0.758469	-0.452002	4.11669	2.78006	-1.50303	-4.08093	2.94348	-3.5122	-0.311931	1.64012	0.206629	-0.484784	-1.69774	2.81781	-0.682473	-0.0496705	6.46959	-0.273188	-1.90288	-1.19458	5.57403
106	-0.547866	-2.82526	-3.03537	-2.5034	-0.0680486	0.20961	2.24213	2.16216	4.99636	5.06987	-1.10219	-2.09163	0.138084	-0.512103	2.93404	2.37276	-1.65403	-4.31985	2.51234	-3.6478	-0.549356	1.59095	-0.0357628	-0.985463	-1.34408	2.1716	0.929832	-2.16067	5.43247	-1.40816	-1.27902	-0.976523	6.22968
108	-1.6277	-2.01513	-0.891586	-0.919898	0.713269	1.21047	2.76417	2.74281	5.59092	6.23365	-1.12404	-1.81993	0.821054	-0.738601	3.1213	2.70605	-1.05848	-3.60509	3.02593	-2.79844	-0.00347691	2.27243	0.687937	-0.398854	1.41015	1.82837	2.10603	-3.50426	6.52025	-1.30932	-1.08133	-1.25766	5.72453
110	-3.06368	-0.816584	0.976026	-0.653168	0.850856	2.14428	3.22859	3.30657	6.89874	7.61896	-0.474354	-1.48267	1.65999	-1.00931	3.84251	3.20176	-0.651181	-2.98222	3.56982	-2.08418	0.450015	2.47459	1.38134	0.00794729	2.1855	1.8542	1.96894	-4.26521	7.95921	-0.544389	-1.20699	-1.47422	4.91391
112	-3.46949	-1.19905	0.491242	-1.28796	-0.0605981	1.73698	2.85705	3.0448	6.81678	6.95288	0.382463	-1.39078	1.35601	-0.768403	3.7988	3.22113	-0.953178	-2.86649	3.32644	-2.20587	0.232955	1.78019	1.20501	-0.315408	0.0576178	1.83632	1.60535	-4.48227	7.55241	-0.0476837	-0.779827	-0.915428	4.44651
114	-2.82278	-2.38021	-0.85781	-1.10567	-0.795722	1.16875	2.3976	2.61267	6.36131	5.53528	0.621875	-1.69476	0.737111	-0.384947	3.32644	3.00854	-1.19756	-2.43584	2.90473	-2.3514	-0.0864267	1.09772	0.763933	-0.713766	0.225007	1.50899	1.30037	-3.80675	6.68913	-0.089407	-0.410279	-0.309447	4.03772
116	-2.6236	-3.23902	-1.00682	-1.06196	-0.420709	1.08033	2.47657	2.5327	6.79692	5.09073	0.738601	-1.52191	0.716746	-0.269711	3.25938	2.638	-1.14193	-1.78466	2.84165	-2.31465	-0.160933	1.19855	0.651677	-0.593563	1.37786	1.36495	0.577172	-3.58125	6.80437	-0.111262	-0.238419	-0.414749	3.68506
118	-2.41846	-3.14812	-0.372529	-0.964105	0.0630816	1.15981	2.41498	2.64545	6.5729	4.83841	0.998874	-0.621378	0.593563	-0.615915	2.86698	2.29379	-1.14789	-1.49459	2.7284	-2.40256	-0.350177	1.30186	0.942747	-0.398854	0.222027	0.974039	0.172357	-3.60906	6.57737	-0.257293	-0.146528	-0.766416	2.89877
120	-1.73152	-2.48899	-0.461936	-0.406305	-0.25183	1.40121	1.50253	2.40654	3.88722	3.66916	0.360111	-0.0899037	-0.558297	-1.06146	1.2969	2.12739	-1.39823	-1.59641	1.98136	-2.50687	-0.907481	0.753005	1.15186	-0.674029	-0.140568	-0.271698	-0.17186	-2.90175	4.55528	-1.47174	-0.712772	-0.571211	2.21133
122	-2.02258	-2.98371	-0.935296	-0.314415	-1.01477	0.983973	0.17633	1.43548	0.751515	2.2764	-0.651677	-0.477334	-1.22239	-0.489255	-0.369052	1.48118	-2.02705	-2.23716	0.81261	-2.91914	-1.75734	-0.244876	0.33627	-1.29441	0.167886	-0.982483	-0.558297	-2.43336	2.12689	-2.08368	-1.29888	0.04222	3.24498
124	-2.98917	-3.49383	-0.999868	-0.712772	-1.59989	0.166893	-0.210603	0.836949	0.862777	2.3519	-0.488758	-1.0709	-0.892579	0.292063	-0.318388	0.852843	-2.43783	-2.95589	0.439088	-3.39299	-2.13335	-0.830988	-0.605981	-1.78367	-0.995894	-0.665585	0.578165	-2.33998	2.1413	-0.632803	-1.23431	-0.0839432	4.87963
126	-2.85755	-2.71996	-0.972549	-1.53333	-1.41462	0.226994	0.653168	1.12106	3.24001	3.2256	-0.261764	-1.48863	-0.585616	0.0740091	1.18415	0.963112	-2.22971	-3.25392	1.04855	-3.36071	-1.90387	-0.204146	-0.577668	-1.59641	-1.74691	-0.0263254	2.83519	-2.34842	3.80526	0.759463	-1.04904	-0.977516	5.55664
128	-2.26051	-1.76132	-1.41114	-2.96483	-1.2214	0.189741	0.971556	0.909964	4.21405	2.7135	-1.22637	-2.13236	0.292559	-0.447035	1.8701	0.783304	-2.33402	-3.92596	1.11262	-3.58373	-2.04643	0.191728	-0.772377	-1.29392	-1.51594	0.809133	3.25392	-3.07014	4.1003	0.633796	-1.16428	-1.28746	6.15766
130	-2.46465	-0.692904	-2.43237	-4.01984	-1.86712	-0.616411	0.278155	0.319878	3.98904	2.31167	-2.07921	-2.70506	0.880162	-0.640253	1.26461	0.08593	-2.95987	-5.25614	0.521044	-4.44601	-2.49843	-0.497202	-1.45882	-1.85519	-1.45684	0.907481	0.68148	-3.37958	3.89417	-0.244379	-1.12603	-0.811617	7.14958
132	-2.58187	0.456472	-3.26137	-3.39697	-1.99676	-0.530978	0.251333	0.763436	4.06702	3.69648	-1.67092	-2.71151	0.280142	-0.778337	0.985463	0.417729	-2.93354	-5.97388	0.635783	-4.749	-2.3673	-0.499189	-1.2363	-2.3062	-0.983973	0.305971	-1.35551	-1.96646	4.58807	-0.89854	-0.76741	-0.604987	7.77096
134	-1.87208	1.06494	-2.94397	-1.60436	-0.976523	0.85334	1.12702	1.84725	4.48426	4.74006	-0.824034	-2.10702	-0.218054	-0.820557	1.52936	1.73748	-1.99775	-5.29637	1.52936	-3.86735	-1.60486	0.536938	-0.0312924	-1.59691	0.274181	0.072519	0.414252	-0.462929	5.34356	-0.701845	-0.571708	-1.1757	7.39495
136	-1.49657	0.221531	-1.90785	-0.875195	-0.266731	1.6431	1.56959	2.3211	4.88162	4.69734	-0.72072	-1.32223	-0.378489	-0.640253	1.87059	2.06282	-1.25716	-4.146	2.19444	-2.82476	-0.98745	1.05103	0.772874	-0.780324	1.03215	0.0918905	2.30968	-0.570218	5.75533	-0.351171	-0.476837	-1.61231	6.34789
138	-2.05388	-2.51581	-1.1464	-1.65453	-0.393887	1.44243	1.4027	2.34991	5.0202	4.81009	-1.33117	-0.974039	-0.452995	-0.335773	1.77274	1.2363	-1.07984	-3.54449	2.37127	-2.43336	-0.822544	0.844896	0.875195	-0.68893	0.760953	0.286102	0.887116	-2.24411	5.88944	-0.785291	-0.248849	-1.23332	5.56161
140	-2.16663	-4.27514	-0.623365	-1.87407	-0.291069	1.61032	1.87059	2.82129	6.00616	5.19305	-1.3118	-0.914931	0.244379	-0.165403	2.45472	1.01477	-0.7237	-3.08206	2.79844	-2.19494	-0.493228	1.13199	1.18713	-0.659128	0.467896	1.22041	-0.951191	-3.52015	6.32604	-0.915925	-0.0655651	-1.02619	5.00033
142	-1.34607	-2.38717	-0.258287	-0.829995	0.585616	2.25306	3.1516	3.65774	7.83255	5.65847	-0.303487	-0.59853	0.941753	0.0531475	3.90212	1.87556	-0.0581146	-2.49942	3.67661	-1.69625	0.271201	2.23517	1.82788	0.214577	0.631312	2.20339	0.379483	-2.73039	7.37707	-0.441074	0.345707	-1.49757	4.42068
144	-1.03662	0.619888	-0.166396	0.348687	1.39127	2.58336	3.62347	3.64582	7.72874	5.45581	0.538925	-0.0963608	0.543396	0.382463	4.12812	2.20637	0.270704	-2.11895	3.90808	-1.37637	0.563761	2.91665	1.8989	1.62174	1.10318	1.91182	3.10789	-1.92722	7.33634	-0.281632	0.750522	-1.66694	4.36008
146	-1.4474	1.52489	-0.494719	0.281135	0.944237	2.67625	2.563	2.76268	5.51442	4.58509	0.503659	-0.234445	0.180304	0.205636	2.64049	1.39723	-0.0312924	-2.07076	3.22113	-1.5825	0.0158946	2.05835	1.3863	1.27107	2.30372	0.919402	2.55406	-2.14726	5.93712	-0.578165	0.405808	-1.30733	4.46936
148	-1.74393	-0.244876	-1.28945	-1.05898	-0.154972	2.99166	1.44045	2.25852	3.86337	4.19666	0.128647	-1.1608	0.362595	0.047187	1.33117	0.871221	-0.470877	-2.43634	2.67724	-2.04096	-0.520051	0.833472	1.12653	-0.934303	3.64035	0.267228	-0.46591	-2.53469	4.91192	-0.572205	-0.0536442	-1.18812	4.39833
150	-1.59591	-2.68966	-1.83384	-1.5378	-0.338753	3.10143	1.32471	2.14825	3.19332	3.79632	0.0342727	-1.79658	-0.0695387	0.38594	0.946224	0.614921	-0.592073	-2.8496	2.52426	-2.28981	-0.655154	0.80665	1.11212	-1.85122	3.73572	0.198185	-1.8701	-2.71201	4.32928	0.0680486	-0.436107	-1.40816	4.26322
152	-1.29243	-2.92212	-1.48614	-0.593563	-0.281632	2.7135	1.39425	2.13931	3.08951	3.24845	0.392397	-1.55071	-0.491242	0.521541	0.866254	0.109772	-0.607967	-2.94546	2.40356	-2.24014	-0.652671	0.902017	1.16477	-1.32819	2.39462	0.676016	-1.19557	-2.03749	4.02182	0.55184	-0.824531	-1.44094	3.63588
154	-0.980496	-2.13832	-0.426173	-0.190238	-0.747045	1.97689	1.03364	2.05338	3.03636	3.14017	0.334283	-0.994901	-0.109275	0.529985	0.635286	0.107288	-0.818074	-2.59429	2.15769	-1.99924	-0.794729	0.238419	1.05252	-1.04507	0.902514	0.743071	0.676513	-1.27604	3.92795	0.055631	-0.426173	-0.940263	3.08653
156	-0.376999	-1.98533	-0.0233452	-1.06643	-0.754992	1.15484	0.818074	1.58499	2.04941	3.17693	-0.76443	-0.448525	0.0461936	0.802676	0.223021	0.552833	-0.989437	-2.12292	1.92324	-1.84029	-1.03662	0.077486	0.371039	-0.900527	0.647704	-0.033776	2.72642	-1.21146	3.41932	-1.04457	0.533462	-0.345707	3.29564
158	0.624359	-0.568728	-0.235438	-1.36097	-0.0213583	1.49657	1.06543	1.65055	1.50601	3.62198	-0.775854	0.267724	0.563264	1.45386	0.0928839	1.21991	-0.60002	-1.76976	2.20786	-1.52687	-0.72519	0.530978	0.413259	-0.192722	1.68135	-0.611941	3.30259	-1.00533	3.34978	-0.598033	1.46031	-0.394881	3.4223
160	1.22488	1.62522	-0.277162	-0.0918905	0.443061	2.71201	1.32173	2.30422	2.84016	4.3124	0.270704	0.394881	1.44839	1.84973	0.369549	1.60933	-0.0973543	-1.79162	2.71797	-1.14242	-0.152489	0.558297	1.2358	0.493228	3.0001	-0.373522	2.83569	-0.21408	4.37746	0.837445	1.60287	-0.689924	3.60062
162	0.68744	2.24064	-0.831485	0.825524	0.147025	3.11136	1.29441	2.25554	4.18921	4.1013	0.322362	-0.497699	1.25368	0.764926	0.478824	1.08629	-0.200669	-2.57045	2.71648	-1.3565	-0.17335	0.299513	1.27256	0.242889	3.66718	0.165403	2.3524	0.541409	5.03659	0.46442	0.362595	-0.378986	5.12749
164	-0.149508	2.49843	-1.71115	0.290076	-0.511607	2.61863	1.12305	1.658	3.93291	2.87145	0.13262	-0.68595	0.376999	-0.395874	0.255307	0.55929	-0.611941	-3.35823	2.36283	-1.96497	-0.530978	0.249346	0.655154	-0.596543	2.81235	0.292063	2.5774	0.452995	4.3268	-0.610948	-0.535448	0.0278155	7.1918
166	-0.220537	3.83258	-1.9302	-0.432134	-0.852346	1.54475	0.938773	1.31428	2.99861	2.09709	0.227491	0.408789	-0.197689	0.541906	0.0968575	0.677506	-0.852843	-3.35177	2.15123	-2.42442	-0.753999	0.25183	0.08593	-1.14093	-0.0466903	0.280639	3.55989	-0.0685453	3.38654	-0.426173	0.373522	-0.20812	7.7794
168	-0.541906	3.93341	-1.39227	-0.59853	-0.555813	0.705818	0.858804	1.48068	2.30124	2.97725	0.0511607	0.929832	-0.154475	2.00868	-0.0521541	0.899533	-0.721713	-2.99762	2.30968	-2.45571	-0.613431	0.158449	-0.0442068	-0.820061	-2.2004	0.0198682	3.27279	-0.262757	3.44465	0.0417233	1.56363	-0.553827	7.31448
170	-2.08169	0.698368	-0.68893	-0.823041	-0.163913	1.13298	0.966589	1.78466	1.8989	4.22597	-0.310938	0.0198682	0.264247	1.75834	-0.221034	0.709295	-0.38743	-3.33389	2.70804	-2.25008	-0.233948	0.20961	0.267724	-0.228484	-1.01576	-0.760456	1.08729	-0.711282	3.94632	0.0814597	1.60734	-0.313421	7.9006
172	-3.60558	-3.34928	-0.620882	-1.10765	-0.232955	2.25008	1.06196	1.77075	1.68482	3.92596	-0.585119	-1.49111	0.290573	0.139574	-0.21855	0.162423	-0.21259	-4.27167	2.88238	-2.25852	-0.103315	0.376006	0.678003	-0.571708	1.33713	-1.09673	-0.529985	-2.03351	3.65973	0.131627	0.502169	0.0208616	8.94864
174	-4.27614	-5.00927	-1.1305	-0.706315	-0.191232	2.79844	1.2517	1.46131	2.0196	2.15272	-0.236928	-1.99874	0.107288	-0.827511	0.301997	-0.215073	-0.160436	-4.7788	2.72493	-2.27888	-0.20961	0.622372	0.893573	-1.17819	2.24759	-0.0799696	-0.1659	-3.4675	2.86698	0.25928	-0.524521	-0.389417	8.69185
176	-3.96321	-3.8897	-1.28001	0.0263254	0.30448	2.48005	1.68234	1.21544	2.99364	0.654658	0.803669	-0.710289	0.436604	-0.370542	1.31031	-0.139574	-0.00397364	-4.05411	2.66284	-1.93715	-0.213583	1.05898	0.77486	-0.858307	2.06729	1.33465	0.456472	-3.86685	2.55704	0.359615	-0.308951	-1.24127	7.05967
178	-2.85804	-1.67837	-0.837942	0.209113	0.710785	2.25703	1.99874	1.42455	3.70592	0.670056	1.20451	0.531971	0.463426	0.072519	1.76281	0.0352661	0.227491	-2.51681	2.83072	-1.44442	-0.0024835	1.43697	0.830988	-0.0908971	1.97093	1.53432	0.438094	-3.39101	2.84165	0.162919	0.0248353	-1.40965	4.74304
180	-2.10305	-0.0745058	-0.219544	-0.395874	1.11163	2.34842	2.12888	1.57307	3.7998	1.33614	0.855823	0.245372	-0.0695387	0.366072	1.58797	-0.0437101	0.423193	-1.65006	3.03388	-1.13696	0.230471	1.78715	0.94374	0.704825	1.7181	1.17272	0.918905	-2.87294	3.20226	-0.116726	0.0367562	-0.762939	2.94894
182	-1.66595	1.76479	0.213087	-0.907481	1.45535	2.56101	2.19047	1.33018	3.54151	1.53532	0.756979	-0.269711	0.287592	1.1762	1.55419	-0.222524	0.60449	-1.59045	3.18289	-0.972549	0.412265	1.88053	0.842412	1.33067	1.63019	1.29342	1.63813	-1.79708	3.23306	0.380476	0.626345	-0.627836	1.71314
184	-1.06941	2.96285	0.571211	-0.365575	1.45286	3.17643	2.08865	1.42207	3.03139	1.4469	0.400841	-0.12964	1.42902	1.40369	1.66198	-0.239909	0.808636	-1.80453	3.30259	-0.805656	0.59257	1.60336	1.20898	1.44045	2.8198	1.58101	0.865261	-0.64224	2.99911	1.4479	0.943244	-1.25368	1.68979
186	-1.03364	0.727177	0.802179	-0.171363	1.25666	3.53654	1.95106	1.67638	2.78403	1.10318	-0.43114	-0.530481	1.87655	0.437597	1.69923	-0.166396	0.7689	-2.58933	3.40293	-1.01825	0.550846	1.51098	1.67886	1.06345	3.1814	1.47074	-1.11411	-1.39872	2.81533	1.95801	0.440081	-1.4315	4.22696
188	-1.40965	-2.95192	0.731647	-1.32769	1.07437	3.25988	2.03798	1.659	3.28173	0.811617	-0.452002	-1.47124	1.65055	-0.228981	1.79758	-0.025332	0.56227	-3.26683	3.54697	-1.55171	0.519057	1.61578	1.71314	0.64075	2.0961	0.915925	-1.19855	-3.23107	2.97229	1.76032	0.25928	-1.12454	6.76215
190	-1.3411	-3.4531	0.689427	-1.83533	0.931819	2.61416	2.24759	1.72555	3.84351	1.43846	0.776847	-1.27157	1.92175	0.140071	1.94063	0.280142	0.486771	-2.86599	3.69499	-1.76529	0.641247	1.61529	1.61429	0.69042	1.62969	0.661115	1.13348	-3.45806	3.48488	1.81248	0.950694	-1.27504	6.00914
192	-0.779827	-0.0978509	1.26163	-0.278155	1.056	2.54015	2.47061	1.98632	3.83407	2.48998	1.36048	0.0958641	2.30869	0.345707	2.32061	0.306964	0.626842	-1.70618	3.79731	-1.43299	0.668565	1.84327	1.79062	1.03712	2.17905	1.2209	2.45571	-1.38928	3.77744	2.00917	1.41064	-2.00172	2.67178
194	-0.76294	2.41498	1.85321	1.04407	1.68433	3.23951	2.89629	2.27044	3.76006	2.85655	0.151992	0.701348	2.06629	-0.145038	3.13123	0.0794729	0.839929	-1.36892	3.95924	-1.02669	0.706315	2.62111	2.22375	1.52439	2.90871	2.37326	2.03401	0.680983	3.66122	1.3272	1.12355	-2.32011	1.01378
196	-1.65403	0.900527	1.53482	0.420709	2.37226	3.49383	3.25789	2.2913	4.07994	2.80639	-1.21693	-0.34223	1.7032	-0.507136	3.62794	0.145535	0.776847	-2.55853	4.02232	-1.16577	0.709792	3.29415	2.25206	2.09908	3.16054	3.11534	1.54028	0.296533	3.73175	-0.191232	0.556807	-1.94063	2.98172
198	-1.658	-1.41263	0.506143	0.00198682	2.40356	3.56684	3.45955	2.38617	4.95464	3.70791	-0.746548	-1.29988	2.1413	-0.142554	3.79533	0.706812	0.686944	-3.26683	4.1465	-1.41462	0.739594	3.39945	2.21779	2.1413	3.49979	3.15756	1.19905	-1.21842	4.72764	-0.874698	-0.216564	-2.00768	4.56969
200	-0.0710289	-1.13447	-0.696878	0.287592	1.77423	3.5122	3.64035	2.70009	5.75632	4.85331	1.18464	-1.02371	2.72393	0.6785	4.23739	1.39972	0.691414	-2.68171	4.3124	-1.46429	0.716249	3.28273	2.34644	1.30335	3.83407	3.26534	1.05649	-1.42952	5.72006	0.244379	-0.51558	-2.65191	3.39945
202	0.436107	-0.237922	-1.27802	-0.473857	1.05798	2.49396	3.30011	2.30273	5.12799	4.20908	2.25902	-1.33763	2.51234	0.362098	4.33375	1.32074	0.0844399	-2.93354	3.84251	-2.09312	0.0630816	2.95341	1.77622	0.394384	3.20772	3.64681	0.763436	-1.73797	5.00431	1.31975	-0.772377	-2.77211	2.69016
204	-1.43896	-0.802179	-1.08182	-2.30819	0.663102	1.65055	2.43733	1.51694	4.07	2.8044	1.32223	-2.74678	2.24312	-1.17371	3.69896	0.617902	-0.942747	-4.38392	2.95291	-3.27031	-0.839432	2.23567	1.00732	0.361105	1.87308	3.42031	0.321368	-3.42379	3.74019	0.844399	-2.07225	-2.26845	3.94434
206	-2.98321	-1.21146	-0.335773	-3.47197	0.484784	1.72158	2.18203	1.51793	4.52002	3.05027	0.0904004	-3.166	2.4875	-1.71264	3.53853	0.761449	-1.42058	-5.05845	2.77211	-3.97414	-1.06245	1.83235	0.990927	0.264247	0.596543	2.82377	0.433127	-4.32382	4.08242	0.191232	-2.75522	-2.06331	5.0197
208	-2.34892	-0.788271	0.356634	-2.79794	0.493725	1.583	2.82178	2.09262	5.64208	4.8702	0.515083	-2.08616	3.09894	-0.852843	4.42515	1.83384	-1.38233	-4.86126	3.29961	-4.06355	-0.77486	2.28882	1.22587	-0.568728	-0.593563	3.41684	0.706315	-3.58125	5.62221	0.896553	-1.51445	-2.50638	5.12004
210	-1.53234	-0.582635	-0.151495	-1.85271	0.334779	1.13447	2.8953	2.03997	5.14438	5.85268	1.24623	-1.4022	3.07957	-0.319382	4.62135	2.09957	-1.65502	-5.12799	3.23057	-4.28309	-0.98298	2.44329	0.865758	-1.13149	-0.887116	4.06802	0.456472	-2.92112	6.02951	1.7042	-0.55482	-2.79446	4.92235
212	-2.30521	-0.923872	-1.81496	-2.59231	-0.432134	1.02023	1.92374	1.13149	3.77148	5.04702	0.711779	-2.24312	2.10156	-1.15881	3.54101	1.08778	-2.37872	-5.81791	2.31415	-4.90348	-1.79609	1.52191	0.144045	-1.52091	-0.434617	3.35375	0.0904004	-3.37611	5.15133	1.13398	-1.48962	-2.41697	5.03063
214	-3.13967	-1.02073	-3.166	-3.25491	-0.724693	1.22835	1.73599	0.686447	4.59005	4.07298	0.149508	-3.11186	1.66893	-2.01563	3.43223	0.379483	-2.69463	-5.87851	1.99278	-5.0957	-2.08517	1.20799	-0.0596046	-1.48614	-0.51558	3.14365	0.524024	-3.60956	5.2621	0.55184	-2.73089	-2.12044	5.12401
216	-2.35786	0.241896	-2.34594	-1.63813	0.507633	1.46925	3.11534	1.55369	7.25091	4.19865	0.914435	-2.18252	2.55505	-1.12355	5.13295	1.24723	-1.90487	-4.45495	2.88785	-4.1604	-1.3416	2.46813	0.493228	0.094374	-0.555317	4.51853	1.95007	-2.20786	6.60568	1.24772	-2.20239	-2.60671	4.02778
218	-1.41313	1.74493	-0.570714	0.0710289	1.66595	1.33067	4.22696	2.64347	8.5632	5.41906	1.87904	-0.541409	3.42031	0.298023	6.42091	2.5933	-1.01874	-2.85755	3.84649	-3.22461	-0.647207	3.56038	0.978013	1.357	0.215073	5.24024	2.92261	-0.289579	7.62045	2.12789	-0.346204	-3.22362	2.24362
220	-2.26448	1.47124	-0.519057	-0.69042	1.27306	1.12653	3.81867	2.66582	7.58618	6.55055	1.24723	-0.667572	2.48005	0.160436	5.879	2.6236	-1.32173	-3.19233	3.71337	-3.53058	-0.868241	3.27279	0.792742	0.695388	1.14789	4.17481	1.40518	-0.124673	7.61598	1.66794	0.0427167	-2.93652	1.71363
222	-3.769	0.531971	-1.01775	-2.35091	0.834962	1.19656	3.42478	2.49694	7.64032	7.85142	0.0601013	-2.05835	1.41809	-0.5126	5.39025	2.33799	-1.90487	-4.48873	3.49532	-4.18822	-1.19309	2.85506	0.398854	0.392894	1.41164	3.64482	-0.60002	-1.94311	8.44697	0.718236	-0.867248	-2.25057	2.50638
224	-4.20411	0.289083	-0.572701	-2.41846	1.01825	1.48267	3.94136	3.18388	9.60926	9.80496	0.283619	-2.57343	2.41101	-0.708799	6.08514	3.14663	-1.84625	-4.96556	4.0561	-4.24286	-0.954668	2.98123	0.666082	0.686447	1.26113	4.37945	-0.700851	-3.91503	10.4333	0.789762	-1.14342	-2.25951	3.02841
226	-4.02828	-0.565747	-0.638266	-1.41362	0.376503	1.41909	3.85145	3.43422	10.0896	9.68526	0.954171	-2.31365	3.23157	-1.10517	6.22471	3.54648	-2.0807	-5.21392	4.05858	-4.47681	-1.09275	2.5928	0.905494	-0.325839	0.490248	4.11371	-0.932813	-4.93725	10.4899	0.957648	-1.23183	-2.5933	3.53456
228	-3.84202	-1.99427	-1.49409	-1.18315	-0.778337	0.615915	2.90473	2.45969	8.94964	7.37806	0.292063	-2.21233	2.30521	-1.14838	5.37088	2.74777	-2.85854	-5.53876	3.10342	-5.12501	-1.88549	1.77075	0.263751	-1.60138	-0.886122	3.02394	-0.383953	-4.74006	8.8046	0.586609	-1.37985	-2.39561	4.71771
230	-3.73572	-3.06169	-2.22723	-2.3365	-1.206	0.04371	2.45174	1.6436	8.38488	5.80102	-0.81559	-2.85755	1.13597	-0.868241	5.04653	2.40356	-3.37511	-5.59141	2.41001	-5.50201	-2.42243	1.51942	-0.349681	-1.83781	-1.46478	3.02444	2.17954	-4.32233	7.88569	0.415246	-1.27355	-1.96695	5.88347
232	-3.18388	-3.27925	-2.77311	-3.1352	-0.700355	0.467896	2.78105	1.91877	8.48671	5.66343	-0.791252	-3.41882	0.947217	-0.544886	5.50797	2.84314	-3.23951	-5.54025	2.5635	-5.37684	-2.2759	1.99527	-0.141064	-1.41015	-0.400345	3.6185	3.15209	-4.36902	7.94679	0.202159	-1.17769	-1.93069	6.40204
234	-2.01265	-2.59727	-3.08653	-2.71698	-0.225504	1.01725	2.96781	2.5183	8.02328	5.96444	-0.117719	-2.87791	1.58995	0.215073	5.60979	3.25789	-2.93056	-5.50797	2.865	-5.16723	-1.99974	2.24958	0.270208	-1.33663	1.05947	3.7536	2.28633	-4.26024	7.7943	-0.55631	-1.41611	-2.13881	6.59476
236	-2.15024	-3.26683	-3.4377	-3.19282	-1.0853	0.224014	2.00073	1.98881	6.33349	5.37137	-0.328819	-2.81682	1.63267	0.344714	4.43558	2.82327	-3.57678	-6.2416	2.16812	-5.84026	-2.6842	1.29392	-0.555317	-2.39611	0.612934	2.74827	1.41362	-4.81457	6.51528	-1.80701	-2.02109	-1.87159	7.62194
238	-4.04815	-6.71893	-3.94781	-5.07832	-2.48104	-1.21742	0.706812	0.759463	4.67847	4.18077	-1.33316	-4.20014	0.361105	-0.412265	2.86599	1.81446	-4.88112	-7.65175	1.00732	-7.11431	-3.92298	0.151992	-1.94808	-3.62148	-0.928342	1.22935	0.730654	-6.66082	5.1404	-2.93901	-2.51879	-1.17868	9.7235
240	-5.31872	-9.60678	-4.23143	-6.84162	-2.96881	-1.72059	0.443558	0.381966	4.55528	3.95427	-1.47521	-5.34107	-0.494719	-1.21693	2.46515	1.34905	-5.4722	-8.51204	0.581642	-7.79678	-4.447	0.0794729	-2.24213	-3.97563	-2.49594	0.987947	1.46876	-8.0357	4.97103	-2.76317	-2.75671	-1.07388	10.9255
242	-4.5528	-7.53999	-3.92149	-6.43233	-2.37773	-0.977019	1.11312	0.873208	5.73297	5.10017	-0.530481	-4.71622	0.152489	-1.37836	3.27925	1.36147	-5.07534	-8.09431	0.961622	-7.39594	-4.11769	0.727177	-1.52389	-3.36121	-3.5579	2.05537	2.70853	-7.06265	5.91179	-1.27902	-2.2615	-1.74344	9.72797
244	-2.87543	-2.77112	-3.1203	-3.8137	-1.62423	0.196199	1.58846	1.50204	6.67224	6.43531	-0.120203	-3.42329	1.29739	-1.21792	4.00891	1.69029	-4.4326	-6.97474	1.53929	-6.46859	-3.62595	1.04904	-0.73264	-2.45919	-2.02556	3.09298	1.90039	-4.5533	6.88583	0.04222	-1.51893	-2.15322	7.99249
246	-1.84675	-0.00695391	-2.7433	-2.32905	-1.67737	0.454982	1.1156	1.39922	6.40502	5.79009	-0.72072	-2.95937	2.09312	-1.75287	3.80228	1.74443	-4.39336	-6.15716	1.36693	-6.01262	-3.65973	0.437101	-0.654658	-2.22971	0.370046	3.06169	0.155469	-2.44329	6.45866	0.416736	-1.86861	-2.0057	7.28319
248	-1.67489	0.477831	-2.47657	-2.43088	-1.88847	-0.190238	0.669062	0.72817	5.5929	3.69847	-0.954171	-2.54711	1.85023	-1.92275	3.43819	1.33365	-4.71075	-5.33859	0.788768	-5.93215	-3.94533	0.0531475	-1.04507	-2.32508	-0.205139	2.41647	0.00993414	-1.69128	5.07931	0.153979	-2.29031	-2.01364	6.55303
250	-2.01116	0.163416	-1.91877	-1.55518	-1.23133	-0.542402	1.23829	0.829001	5.59588	3.75956	-0.104805	-1.61082	0.961125	-0.584622	3.86437	1.51793	-4.49568	-4.24484	1.0257	-5.57154	-3.76403	0.849863	-1.03414	-1.89195	-2.21729	2.5034	0.854333	-1.9446	5.11805	0.157952	-1.43945	-2.28286	5.61029
252	-2.55356	-0.289082	-1.70569	-0.55184	-0.197689	0.0576179	2.01613	1.60287	6.11097	5.75731	0.694891	-1.29392	0.447532	0.562767	4.2369	2.00619	-3.88225	-3.79433	1.76976	-5.06292	-3.2872	1.85817	-0.528495	-0.985464	-1.95007	2.89728	1.13746	-2.51184	6.31213	0.532965	-0.50962	-2.30074	5.68926
254	-2.82625	-0.994404	-1.71463	-1.58747	-0.216067	0.665585	1.69824	1.49657	5.11209	5.48114	0.440081	-2.1706	0.596543	-0.140568	3.56038	1.43101	-3.90261	-4.54734	1.59989	-5.09421	-3.40591	1.78019	-0.461936	-0.900527	-0.150999	2.87145	0.972549	-3.3622	5.55118	0.902514	-0.954171	-2.07623	6.67721
256	-2.60075	-2.04096	-1.7335	-2.98768	-1.16577	0.428657	0.744561	0.435114	2.99464	2.37375	0.0983477	-2.88635	1.63962	-1.42107	2.7135	-0.0342727	-4.47681	-5.43942	0.64522	-5.47767	-3.9945	0.970562	-1.06295	-1.79062	0.948707	2.58088	0.127653	-3.80178	2.69463	1.82986	-1.73897	-2.0812	7.2067
258	-2.2466	-2.59479	-1.64509	-3.05424	-1.34607	0.0789761	0.704328	-0.0998378	2.86053	0.30597	0.420213	-2.87791	2.88934	-1.63863	3.12477	-0.80665	-4.57416	-5.35299	0.469387	-5.40813	-4.05759	0.886122	-1.34011	-1.93367	1.29441	2.47012	-1.1603	-3.50525	1.53134	2.44975	-1.59691	-2.46167	6.90967
260	-1.85768	-1.25666	-1.27951	-2.70009	-0.738601	0.527998	1.27753	0.251333	4.18226	0.761946	0.948211	-2.61813	3.27975	-1.10914	3.8892	-0.480811	-4.13756	-4.49419	1.14689	-4.80016	-3.54449	1.28994	-0.885129	-1.12702	1.9898	2.61714	-0.7689	-2.53618	2.74032	1.84774	-1.28398	-2.84712	6.66479
262	-1.61032	1.24176	-1.31875	-2.15073	-0.791748	1.15087	0.967582	0.581145	3.38604	1.77125	1.39177	-2.26945	2.88635	-1.00384	3.03139	0.033776	-3.98656	-4.01288	1.33167	-4.47482	-3.39548	0.855823	-0.459949	-0.872215	2.25604	2.26696	1.48217	-1.32074	3.1809	1.11361	-1.67141	-2.68171	7.05322
264	-2.13881	2.32607	-1.86612	-1.98434	-1.57456	0.480811	-0.0198682	0.273188	1.18514	1.91977	1.52638	-2.46465	2.16762	-1.23481	1.4166	0.160933	-4.4922	-4.56969	0.730157	-4.98941	-3.99699	-0.0660618	-0.963112	-1.49359	1.05451	1.86513	2.54263	-1.19557	2.25157	0.818074	-2.20984	-2.22524	7.52707
266	-2.72195	1.87308	-1.92175	-1.99179	-1.6133	-0.683467	-0.289579	-0.237425	0.536442	1.4022	1.78218	-2.23617	1.66992	-0.787278	1.04258	-0.080963	-4.78725	-4.74304	0.354648	-5.32865	-4.4326	-0.142058	-1.87159	-1.55469	0.201662	1.76181	1.04457	-2.28137	1.52588	1.12305	-1.67737	-2.24213	7.33982
268	-2.55207	0.89854	-1.12454	-0.993907	-0.580152	-0.707805	0.510613	-0.29405	1.46379	0.829498	2.11	-1.16477	1.70171	-0.50962	1.92473	-0.622372	-4.2811	-3.70045	0.756482	-4.77682	-3.92646	0.874698	-1.88351	-0.606477	0.408789	1.68681	-1.39674	-3.47396	1.51147	1.68929	-0.323852	-2.48849	6.8893
270	-2.15421	-0.103811	-0.278652	-0.839432	0.199179	0.250339	1.39425	-0.158946	2.33899	-0.138581	1.67489	-1.19607	1.659	-1.12752	2.97427	-1.44591	-3.65327	-2.79049	1.28001	-4.11272	-3.20077	1.9898	-1.23233	0.0491738	1.83036	2.03451	-2.81533	-3.70443	1.4022	1.55171	-0.296533	-2.08269	7.15653
272	-1.79261	-0.0968575	0.225008	-2.38369	0.322858	1.28001	1.77721	0.12815	2.93702	-0.661611	1.30236	-1.74393	2.25306	-1.33912	3.73572	-1.51644	-3.26087	-2.44578	1.61876	-3.80178	-2.789	2.35885	-0.711282	0.101328	3.26633	3.22461	-1.97192	-2.68916	1.51445	1.46975	-1.58399	-1.6277	7.59612
274	-1.16825	0.688434	1.17024	-2.50985	0.533958	1.59939	2.13782	0.813107	4.59055	1.09126	2.04196	-0.781814	3.98308	-0.470877	4.4773	-0.442564	-2.87046	-2.18451	2.2317	-3.52164	-2.37972	2.18749	-0.482301	0.442068	2.2769	4.49469	0.636776	-1.33812	3.24696	2.35438	-1.66098	-2.18401	7.75953
276	-0.178317	0.913441	1.81397	-0.206133	0.842909	1.38481	2.49197	1.48912	6.20286	3.73473	2.54959	0.611444	4.52697	0.226994	4.63178	0.503659	-2.62062	-2.05686	2.81831	-3.25342	-2.11249	2.10355	-0.385443	0.833968	0.759959	4.38442	2.57989	-0.38743	5.27402	2.8188	-0.364582	-2.91914	8.34564
278	0.0283122	-0.709295	0.414252	0.7689	0.446538	1.03762	2.20835	1.54227	5.62618	4.48674	1.87606	-0.0764926	3.36568	-0.320872	3.75509	0.631809	-2.94546	-2.83817	2.71897	-3.619	-2.3663	1.98086	-0.528495	0.307461	0.402331	3.55939	2.59628	-1.22786	5.38031	1.98483	-0.0769893	-2.60671	10.3255
280	-0.893076	-3.23455	-1.55419	-0.960131	-0.406305	0.626345	1.39723	0.746051	3.39349	2.9698	1.29491	-2.11895	2.07722	-1.06444	2.57293	-0.12964	-3.67761	-4.66456	2.03798	-4.53045	-2.98818	1.42604	-1.11163	-0.480811	-0.103811	3.08653	1.46925	-3.54201	3.59863	1.10616	-1.04109	-1.76529	13.2278
282	-0.866254	-3.19183	-1.42157	-2.22176	-0.477831	0.610948	0.934303	0.060598	1.44392	1.17868	1.65254	-2.70456	1.31528	-1.09822	1.99576	-1.09573	-3.9349	-5.54373	1.60237	-4.89106	-3.28819	1.11759	-1.43299	-0.244876	-0.548859	2.78254	-0.0973543	-3.77794	1.67042	1.33862	-1.14292	-1.79857	14.1993
284	0.612934	-0.999868	0.100831	-1.56562	0.159442	1.19756	1.03762	0.198682	0.606477	0.376503	2.01613	-1.89791	1.24027	-1.12007	1.96695	-1.19507	-3.53754	-4.73062	1.70718	-4.41819	-3.07113	1.48813	-1.05699	0.64522	0.576675	2.49346	-0.964602	-1.68184	0.85632	1.80105	-1.00036	-2.7746	13.0614
286	1.32223	0.535448	0.223517	-0.913938	-0.151495	0.917415	0.547369	-0.0889103	-0.17633	-0.423193	1.85668	-1.809	1.71413	-1.62919	1.31577	-1.3421	-3.80973	-4.49568	1.32521	-4.58161	-3.35823	1.11908	-1.26908	0.185768	1.00931	1.93814	-0.603	-0.442564	0.310938	1.50204	-2.14477	-3.27428	12.5582
288	0.642737	1.9302	-1.01278	-1.55717	-1.22786	-0.221531	-0.21408	-0.579655	-0.17633	-0.501176	2.30769	-2.18997	2.4567	-1.75039	0.613928	-1.73152	-4.57813	-5.53379	0.85483	-5.43048	-3.91503	0.0829498	-1.91629	-1.42654	-0.359615	1.79758	-0.160933	-0.579655	0.489255	1.36743	-2.37574	-2.92013	13.1547
290	0.094374	3.25143	-0.884632	-1.99179	-0.665585	0.507633	0.882149	0.741084	2.46912	1.81397	3.41932	-1.58648	2.99265	-0.966589	1.97291	-0.774364	-3.75311	-5.35895	2.10355	-4.85033	-3.00656	0.788768	-0.840922	-1.0098	0.433127	2.93006	-0.17484	-0.799696	2.89281	1.98334	-0.732144	-2.7582	13.1051
292	0.00794729	2.68767	1.02818	-0.81708	1.51197	2.91814	3.3766	3.08404	6.19243	5.23726	4.17382	-0.669062	2.94795	0.0367562	4.62979	0.692904	-1.63764	-3.33836	4.41372	-2.77261	-0.992417	3.1208	1.27057	1.54177	3.87977	4.15941	-0.04222	-1.19855	6.30319	2.66035	0.130634	-3.09348	12.2865
294	0.0109276	1.1916	2.54214	1.26064	2.98719	4.05212	4.72267	4.06404	7.76003	7.07755	4.12017	0.330309	3.12825	0.617902	5.8944	1.06295	-0.323355	-1.34458	5.61674	-1.27653	0.238418	4.54982	2.11298	3.36021	5.84175	4.48475	0.447532	-2.08567	8.04613	2.86251	-0.072519	-3.18338	11.6562
296	-0.320872	-0.335773	2.72244	2.18153	2.73337	3.23107	4.07149	3.42876	6.5123	6.332	3.54747	1.29193	3.56287	0.430644	5.10414	0.524024	-0.548859	-0.862777	5.14785	-1.4171	0.0839431	4.0705	1.57505	3.00854	4.15792	4.09583	0.672539	-3.26633	6.92556	2.6991	0.229975	-2.67476	11.6453
298	-0.912448	-2.41647	2.32955	0.923872	1.81993	2.5784	2.71499	2.65737	4.17729	4.09236	3.35475	1.19358	3.3617	-0.0352661	3.76801	-0.0109275	-1.3575	-1.91778	4.1003	-2.28783	-0.545383	2.87046	1.09474	1.67688	1.87556	3.39597	0.743071	-4.06156	4.29948	2.74132	0.540415	-2.42988	12.3084
300	0.0615915	-2.83519	2.14775	0.137091	1.28448	3.24647	1.87804	2.62558	2.59181	2.33899	4.04318	0.965099	3.32892	-0.0258287	3.01053	0.136594	-1.63565	-2.58734	3.61999	-2.55654	-0.772874	2.04096	1.50998	1.02172	2.43535	3.07461	1.34061	-2.94795	2.71449	3.54846	0.896553	-3.0155	12.7057
302	2.01613	-0.385443	2.34793	0.865261	1.1911	3.90758	1.658	2.864	2.58634	2.44329	3.93738	0.93629	3.4819	0.435114	2.80887	0.552833	-1.5527	-2.02457	3.69747	-2.26051	-0.717243	1.68532	1.99874	1.0103	4.44551	3.26037	2.35637	-0.235438	3.13024	3.98656	1.18911	-3.44813	12.4296
304	2.20239	3.06765	2.4428	0.490745	1.21395	3.23206	1.62323	2.48353	3.18835	2.4115	2.49098	0.226994	3.05971	0.491242	2.69612	0.264247	-1.74095	-1.31279	3.59515	-2.15719	-1.03364	1.77572	1.39177	0.928342	5.00083	3.1208	2.8943	1.21742	3.55442	3.3165	0.758469	-3.03239	11.6587
306	0.819564	4.79023	2.23617	-0.0620882	1.29292	2.74579	1.74542	1.82589	3.44167	1.09921	2.1413	-0.0466903	2.95838	0.395874	2.76715	-0.401338	-1.81148	-0.950197	3.392	-2.17458	-1.41958	2.12739	0.637273	0.994901	4.69436	2.85059	2.73734	0.266731	2.97378	2.84364	0.676513	-2.43286	11.2683
308	-0.108282	4.89006	2.49197	1.87109	1.61678	3.50028	2.0812	1.94162	3.36667	1.05153	3.4978	1.2358	3.88821	1.09176	3.1352	-0.436604	-1.32819	-0.664095	3.66767	-1.77373	-1.18911	2.47906	0.933309	1.66794	5.17567	3.36518	2.12987	-0.672539	2.85258	3.20574	1.26958	-2.50936	11.7749
310	-0.128647	6.18895	3.11087	3.40293	1.69029	3.56833	1.87854	2.29677	2.52277	2.13633	4.43111	2.46515	4.55876	1.62572	2.84115	-0.013411	-1.18862	-0.561277	3.75807	-1.49359	-1.04258	2.24163	1.26759	2.12441	5.14736	3.32892	1.35203	0.224511	2.84215	3.63191	1.7186	-2.84165	12.2577
312	-0.0680487	7.70738	3.13123	2.08318	1.18762	2.72095	1.1911	2.07474	1.33614	2.52177	3.84351	2.16415	3.4978	1.06196	1.90834	0.0193715	-1.77771	-0.868738	3.21269	-1.92374	-1.49955	1.60635	1.01229	1.73946	3.96172	1.85122	1.77125	1.36246	2.27491	3.1203	1.81347	-2.56846	12.3789
314	0.371039	7.44412	2.68221	0.919898	1.15087	2.74728	1.36246	2.17756	1.68631	3.32693	3.13769	1.48167	2.79496	0.355641	2.00421	0.0889103	-1.8999	-1.07636	3.15557	-2.07126	-1.50402	1.81496	1.11312	1.49459	3.72181	1.57605	2.88834	1.76479	2.77013	2.38021	1.84774	-2.35041	12.4176
316	1.68482	6.33746	2.12391	1.58201	2.01563	3.67363	2.56946	2.93205	3.60906	4.71324	3.17395	1.88549	3.75211	0.55929	3.4228	0.59555	-1.21742	-0.878175	3.99699	-1.47124	-0.806153	3.05275	1.64161	2.00023	5.02467	3.00308	3.62545	1.86066	4.39684	2.44478	2.18749	-2.72691	12.7743
318	2.43932	4.06305	1.33564	2.41498	2.39263	4.25925	3.2107	3.12279	4.81009	4.62433	3.65376	2.68966	4.6134	1.00086	4.35213	0.729163	-0.832478	-1.05848	4.48426	-1.1151	-0.55631	3.6339	1.734	2.29925	6.25054	3.77844	3.96222	1.32372	5.02964	2.95689	2.32706	-3.06964	14.3697
320	1.77274	0.158946	0.583132	2.46614	1.50452	4.14302	2.26448	2.19593	3.65625	2.45919	3.78489	2.20637	4.23739	0.322362	3.41038	-0.0650684	-1.32819	-1.65502	3.76354	-1.46578	-1.1762	2.5034	1.25319	1.66049	6.34044	3.21716	3.02792	-0.290573	3.67959	3.30756	1.63664	-2.84414	17.1368
322	1.44194	-1.61976	0.587106	2.69363	0.825028	4.03424	1.29491	1.09623	2.37077	-0.154972	3.17444	1.07735	3.15756	-0.597537	2.13186	-1.23034	-1.85519	-1.48813	2.82427	-1.79956	-1.73946	1.4623	0.721713	1.11262	6.13282	2.38319	1.89294	-1.94808	1.97838	3.15954	0.856817	-2.51333	18.3155
324	2.06729	1.38084	1.18415	3.34283	1.36147	4.27961	1.7787	1.1305	3.72231	-0.836452	3.04133	1.42654	3.10193	0.0849366	2.6529	-1.36892	-1.57356	-0.495712	3.01699	-1.47521	-1.41015	1.98682	0.798702	1.54177	6.25551	2.49545	1.87258	-1.70966	2.29677	2.93305	0.982483	-2.92857	15.9676
326	1.88301	4.94768	1.69128	3.47296	1.88053	3.74218	2.52326	1.72307	5.40167	0.60151	3.50426	2.46565	3.58671	1.36743	3.72181	-0.549853	-1.48018	-0.223021	3.61105	-1.41561	-1.04656	2.81781	0.908971	1.99974	5.45482	2.96881	1.29789	-0.373522	3.67115	2.74628	1.59591	-3.49134	12.9476
328	0.231961	4.22845	2.01364	2.12441	1.47521	2.2759	2.22226	1.62721	4.47681	1.78913	3.40293	1.80652	3.00258	0.835458	3.50873	-0.0923872	-2.31216	-1.61429	3.31849	-2.50936	-1.56661	2.72195	0.248353	1.46379	3.37561	2.76715	0.233948	-0.709295	3.61552	2.4423	1.32223	-3.22709	13.3301
330	-1.36246	1.32322	2.41498	0.0203649	0.522534	1.94609	1.43598	1.54475	2.9092	2.42541	2.71897	0.038743	2.48253	-0.7237	2.75224	0.021855	-2.98669	-3.3165	2.7289	-3.57777	-2.17855	1.90487	-0.00745058	0.352661	2.72791	2.70357	0.611941	-2.07623	3.17891	2.53568	0.114739	-2.85854	16.2408
332	-1.282	-0.180801	2.31763	-0.775854	-0.0153979	2.89728	1.38034	2.13385	3.71834	3.42925	2.84264	-0.72966	2.73883	-0.714759	3.10391	0.2111	-2.75771	-3.75857	2.96781	-3.47197	-2.036	1.39475	0.68446	-0.0735124	3.95427	3.32246	1.76132	-2.07126	4.30693	3.07212	-0.438094	-3.15805	18.0816
334	0.375013	-1.04705	1.02023	0.237922	0.703831	3.47594	2.40058	2.70555	6.31313	4.05063	3.81519	-0.0298024	3.02295	0.55184	4.69337	0.265241	-2.06232	-3.23653	3.90361	-2.71201	-1.36793	2.16812	1.27802	0.690917	4.54386	4.19815	1.7946	-1.12653	5.9704	3.34034	0.545382	-3.61552	18.1089
336	2.07027	-1.86761	-0.191232	2.08269	1.5984	3.48886	3.09894	2.78254	7.53651	4.06553	4.01984	1.00633	3.26981	0.94076	5.50995	-0.0139077	-1.63565	-2.51184	4.35958	-2.17458	-0.838935	3.0761	1.40369	1.65701	4.72516	4.59452	0.534455	-0.59555	6.44376	2.78453	1.69973	-3.59317	17.2913
338	2.48005	-1.30484	0.25183	3.07461	1.49955	3.21021	2.51234	2.49992	5.94656	3.9046	3.68853	1.39872	3.3175	0.365575	4.46985	-0.141561	-1.78268	-1.87457	3.89715	-2.07871	-0.894566	2.72344	1.26412	1.94957	5.34207	3.74566	0.724196	-0.469387	5.4881	1.73946	1.70867	-3.16501	16.353
340	2.38121	1.53929	2.30074	3.00258	1.4469	3.07163	1.88897	2.51929	3.76503	3.85791	4.23193	1.7633	3.09	0.265241	3.29812	0.42667	-1.9148	-0.918905	3.52263	-1.82092	-1.12851	2.37475	1.29193	1.93268	5.41409	2.73784	3.10441	0.0963609	4.37597	1.58896	1.23233	-3.06865	15.2782
342	2.46714	4.18623	3.86437	2.47111	1.80701	3.31302	1.79658	2.69165	2.58187	3.45856	4.85331	2.15421	3.00904	1.01378	2.98967	0.94374	-1.8537	-0.164906	3.44614	-1.49856	-1.21693	2.55356	1.42256	1.92573	4.87218	2.90126	3.60111	0.860294	3.72181	2.26796	1.11759	-3.41733	14.5088
344	1.56661	4.06901	3.35028	1.71413	1.53383	3.36667	1.37935	2.2923	1.79162	2.42194	4.28657	1.62621	3.34481	1.42157	2.74678	0.531972	-2.1105	-0.444551	3.02543	-1.78516	-1.4176	2.10951	0.987947	1.7042	4.89652	3.34283	0.030299	0.463426	2.97278	2.9246	1.10269	-3.35177	15.2181
346	0.274678	3.46601	2.29627	1.33415	0.905494	3.11683	0.877182	1.70916	1.432	1.36644	3.30011	0.81708	3.75211	0.288586	2.44429	-0.150005	-2.43088	-0.949204	2.63552	-2.21829	-1.56512	1.42554	0.29554	1.60187	5.23577	3.02245	-2.70804	-0.641743	2.22822	3.54747	0.853837	-3.18189	16.0476
348	0.148515	4.51306	2.2913	1.42107	0.892083	3.44813	1.00881	1.59194	1.71562	0.443558	2.97378	0.740588	3.67661	-1.0252	2.62757	-0.180801	-2.33203	-1.06792	2.77857	-2.15719	-1.40766	1.49359	0.329316	1.88053	5.88795	2.57641	0.263254	-0.754992	1.83831	3.81817	0.592073	-3.70244	15.1401
350	1.01129	5.87503	2.92708	1.78665	1.48614	4.06752	1.87159	1.92622	3.16948	0.691414	3.42329	1.25716	3.68605	-0.704328	3.58174	0.122686	-2.03898	-0.949204	3.40492	-1.90089	-0.999868	2.28236	0.80665	2.2009	7.00454	2.94745	3.81271	0.371039	2.68122	3.66817	0.710785	-4.25577	13.5983
352	1.71016	6.36031	2.98719	1.91877	2.08269	3.56982	3.01152	2.24511	5.84225	2.2014	3.91752	1.66843	4.05957	0.136594	5.09371	0.0437101	-1.99825	-0.806153	4.14451	-1.95354	-0.59853	3.37809	0.6785	2.36581	7.0259	4.02729	3.17593	1.14888	4.69138	3.48886	0.887613	-4.2364	13.3802
354	1.02222	5.9858	2.10702	1.07388	1.92722	2.33948	3.23206	2.22574	6.98566	2.8049	3.27428	1.32571	3.70294	-0.146031	5.74936	-0.191728	-2.46465	-0.751019	4.1758	-2.54661	-0.813107	3.61999	0.170867	2.04941	5.20051	4.53244	2.09659	0.109275	5.44389	3.0602	0.440578	-3.82413	14.3116
356	-0.244379	5.34604	1.70072	0.583132	1.64906	2.036	2.87145	2.49495	6.08762	2.88238	2.4274	0.812113	3.05126	-0.888109	5.49356	0.397861	-2.83221	-0.408292	3.94632	-3.07858	-1.206	3.17842	0.368555	1.93616	3.66072	4.37895	2.14279	-1.432	4.94967	2.61019	-0.0586113	-3.68357	14.9553
358	-0.427167	4.77185	2.00967	1.75188	2.00073	2.86202	3.20077	3.28521	5.98182	3.76006	2.8039	1.03215	3.3011	-0.896553	5.85814	1.19408	-2.55406	-0.168383	4.40329	-3.08007	-0.988444	3.44664	1.22388	2.48849	4.21157	4.69039	1.51346	-1.75287	5.39223	2.66631	0.0988444	-4.08739	15.6745
360	0.593563	3.75708	1.72158	2.61962	1.95752	3.52313	3.9041	3.87281	7.37409	5.2467	3.38008	1.52489	3.81817	-0.361105	6.72291	1.29392	-2.34693	-0.702838	5.16872	-3.26882	-0.561277	4.06752	1.71065	2.07573	4.74701	5.05745	1.19011	-1.432	7.05868	2.75771	0.619392	-4.28955	16.6888
362	1.63764	2.32607	1.33564	2.26945	1.50204	3.47247	4.25478	4.06206	8.46783	6.58135	3.32793	1.34856	4.10477	0.340243	6.95735	1.46727	-2.49793	-1.5378	5.57403	-3.74665	-0.334779	4.23292	1.58896	1.03712	4.15593	4.89404	2.06778	-1.24822	8.31286	2.82178	0.692904	-3.84698	17.2511
364	1.42604	1.69079	1.89543	1.61628	1.4777	2.96036	4.12464	3.89119	8.18322	6.58085	2.92063	0.691911	4.3273	0.620385	6.46512	1.60784	-2.75622	-2.17259	5.45581	-3.9806	-0.407795	3.98656	1.19408	1.09822	3.46005	4.66009	1.73797	-0.965099	8.02577	2.8491	0.306964	-3.3021	17.4145
366	0.668565	2.14428	2.53767	0.977019	1.58548	2.42094	3.94533	3.70045	7.72427	5.90632	2.87493	0.595053	4.11123	0.462433	6.1209	1.54724	-2.95788	-2.41498	5.28793	-4.11272	-0.675023	3.72827	0.859797	1.3118	2.85059	4.62482	1.21593	-0.824531	7.30554	2.61863	0.139077	-3.33587	17.4801
368	0.38743	1.95503	2.13285	0.745555	1.5378	2.19842	3.86933	3.61303	7.29412	5.24918	3.23852	0.832975	3.42975	0.427663	5.91874	1.4782	-2.99116	-2.59181	5.29736	-4.24931	-0.842412	3.66171	0.753005	1.09623	2.72344	4.38591	3.21666	-1.36544	6.64492	2.63105	0.4222	-3.52512	18.5788
370	0.190238	0.713269	1.23978	0.659625	1.4921	2.30819	3.57081	3.28024	6.13083	4.14898	2.97874	0.107288	2.4731	-0.0163913	5.24471	0.840425	-3.10342	-3.13371	5.08875	-4.39982	-0.98596	3.55442	0.659625	1.34557	3.18289	3.67413	4.39038	-2.32259	5.63065	2.45472	0.256797	-3.12924	20.4618
372	0.0978509	0.884136	0.46591	0.485778	1.35352	2.53022	3.09348	3.07113	4.64121	3.43124	2.41101	-1.26412	1.90039	-0.968575	4.4326	0.525514	-3.41237	-3.8445	4.74701	-4.7947	-1.15981	3.25342	0.651181	1.54277	3.50128	2.96285	2.8789	-2.97725	4.82897	1.60088	-0.758469	-2.66383	21.2332
374	0.741084	2.43187	0.30299	0.623862	1.30683	2.80042	3.06716	3.64284	3.60509	3.92199	2.64247	-1.25964	2.46217	-1.00782	4.30991	1.57505	-3.43919	-4.1465	4.86175	-4.9149	-0.909964	3.33339	1.16477	1.01626	3.8892	3.02792	2.33154	-1.94758	4.71721	1.59492	-1.00086	-2.91864	20.5532
376	1.43299	3.36965	0.764926	0.773867	1.56065	3.05474	3.72132	4.53989	3.97712	5.15034	3.58174	0.152985	3.28968	0.232955	4.98146	2.74132	-3.0458	-3.5579	5.46624	-4.56224	-0.314414	3.98109	1.78069	0.34521	4.598	3.67214	3.9657	0.220537	5.36641	2.98073	0.112752	-3.41435	19.1137
378	0.874698	4.05163	1.05997	0.587106	1.734	3.28968	4.09981	4.67052	4.76539	5.43048	3.81768	1.08927	2.99911	0.903507	5.38776	2.66333	-2.84562	-2.53369	5.72254	-4.45594	-0.152985	4.27961	1.73599	0.150998	4.90497	4.18971	4.57168	0.801186	5.67089	3.61154	0.793239	-3.16004	17.8402
380	-0.221034	4.12762	1.49558	0.372032	2.08666	4.0248	4.28806	4.6288	5.2169	5.0505	2.8794	1.06494	2.77857	0.306964	5.65847	2.20289	-2.62558	-1.72406	5.80698	-4.32879	-0.0382463	4.43111	1.89245	0.876685	5.34405	4.72814	3.51667	-0.236432	5.59092	3.11732	0.4674	-2.70257	17.7453
382	-0.535945	2.51283	2.19444	0.51558	3.1357	4.57267	4.9755	5.06938	6.15915	5.66045	2.79546	0.773867	4.14401	-0.471373	6.33001	2.15173	-2.08169	-1.33961	6.35733	-3.83556	0.483294	4.95613	2.47409	2.39561	6.27935	5.03063	2.08716	-1.41015	6.34491	3.36518	0.511607	-3.14067	18.1357
384	-0.873705	-0.0456968	2.41349	0.603994	3.92944	4.1162	5.42402	5.1568	6.54658	6.0305	3.65575	-0.130633	5.18262	-1.13	6.6027	1.96844	-1.93367	-1.76479	6.59823	-3.69151	0.682473	5.3366	2.30173	3.22809	6.71794	4.76191	0.438591	-3.20127	6.73831	3.63737	0.392397	-3.87381	18.1774
386	-1.70072	-1.53234	2.28186	0.358125	3.50426	3.76652	5.42551	5.12153	6.36578	5.69324	3.51171	-1.34955	4.86225	-1.18812	6.67075	1.94907	-2.16216	-2.50787	6.58433	-3.94682	0.64671	5.42154	2.06282	2.69115	6.10848	4.67052	0.77635	-5.4573	6.4532	2.71102	-0.381966	-3.844	18.6443
388	-1.95454	-0.689427	2.61217	0.661115	2.71797	3.97315	5.65896	5.72403	7.1908	5.95699	2.8491	-1.07239	4.49816	-0.439584	7.23849	2.60969	-2.01513	-2.25256	7.11878	-3.76105	1.08331	5.39869	2.50787	2.15719	5.78463	5.42452	2.54264	-6.26792	6.96232	1.95801	-0.540416	-3.48439	19.4922
390	-1.09524	0.736117	2.93056	1.09474	3.01699	4.27316	6.26246	6.57837	8.50062	6.55601	3.16252	0.261764	4.37846	0.163416	7.96119	3.38405	-1.432	-1.72257	7.94331	-3.25988	1.81645	5.68877	3.12726	2.55158	5.89738	6.54558	2.76218	-4.8091	7.93338	2.71201	0.0680486	-3.71635	20.2328
392	0.187754	0.8593	2.04841	0.986954	3.79483	4.39882	6.78549	6.93053	8.96553	6.33548	3.90659	0.548859	4.071	0.641247	8.48174	3.61005	-1.09474	-2.26051	8.26965	-3.32892	2.12391	6.28382	3.46154	2.97676	5.57254	6.88583	2.52575	-2.28584	8.18521	4.05212	0.627339	-4.07845	20.7742
394	0.876188	0.495215	0.287592	1.02868	3.43273	4.1907	6.56495	6.58284	8.5334	5.0649	3.81917	-0.267724	3.72231	0.695884	8.36154	3.08802	-1.4628	-3.25888	7.89066	-4.09633	1.7494	6.20236	3.37362	2.29726	5.79804	5.92868	2.55754	-0.429154	7.54595	4.01139	0.193218	-3.83357	20.8318
396	0.864267	1.0853	-0.533462	0.784298	3.0761	4.33177	6.50783	6.40899	8.54482	4.14103	3.41187	-0.477334	4.17282	0.269711	8.20657	2.72294	-1.68284	-3.65973	7.83354	-4.60645	1.65552	6.1666	3.543	1.72307	5.32418	5.4573	1.56214	0.0735124	7.23004	2.98719	-0.421206	-3.15259	21.1855
398	0.411272	1.85917	0.334779	0.080963	3.57181	4.64072	7.14759	6.79543	9.23524	4.72118	3.02295	-0.0372529	4.90397	0.248353	8.49863	3.26633	-1.46131	-3.51866	8.35756	-4.60794	2.12938	6.76066	3.89914	2.06629	3.3473	5.89093	1.51296	-0.847379	7.80026	2.79893	-0.268221	-2.81185	21.9698
400	-0.487268	1.12653	1.52737	-0.0412265	3.74218	4.33822	7.38055	7.17243	9.15974	6.15021	2.1711	-0.226001	4.54634	0.460446	8.3968	4.0258	-1.507	-3.68506	8.61237	-4.86573	2.28037	6.94642	3.83059	2.16365	2.06033	5.74589	3.34531	-3.03239	8.40674	3.2112	-0.141064	-3.13669	22.6299
402	-1.4176	0.0124174	1.75784	0.106792	3.69499	4.08689	7.39048	7.57128	8.97696	7.94878	1.49806	-0.669559	3.79384	0.239909	8.16435	4.3864	-1.55022	-4.22994	8.86172	-5.2611	2.3519	6.92209	3.81221	1.81894	2.1408	5.76278	3.65525	-4.45296	9.24816	3.24448	-0.117719	-3.46949	23.3615
404	-1.80701	0.608464	1.41611	-0.160436	3.6339	4.30495	7.57525	7.79182	9.30925	9.03805	1.37985	-1.08431	3.79185	-0.113249	8.3218	4.08938	-1.34557	-4.77185	9.18309	-5.37088	2.67774	6.95586	3.92199	1.5383	3.21517	6.34144	2.1716	-3.31998	9.89834	2.96831	-0.124176	-3.36568	23.8722
406	-0.979006	2.8496	1.51346	-0.504156	3.61602	5.1856	7.84546	7.81665	9.43989	8.89699	1.62423	-1.24822	4.52598	0.281135	8.86023	3.82016	-0.824531	-4.85977	9.53128	-4.99388	3.17842	7.12176	4.16338	1.82092	5.06938	6.80784	2.42094	-0.327825	9.64105	3.1203	-0.213583	-3.35226	23.8831
408	1.03414	4.97003	1.82539	-0.771383	4.02927	6.26842	8.32925	8.21551	9.61622	8.50956	2.19544	-0.51558	5.28246	0.996391	9.3932	4.48426	-0.0784795	-4.14352	10.0851	-4.23392	3.8147	7.67012	4.65314	2.47657	6.62853	6.82324	4.08689	2.05139	9.33409	3.29564	-0.0784795	-3.86635	23.1738
410	2.55257	5.16822	1.83533	-0.781814	4.42117	5.67784	8.33074	8.13355	8.93325	7.04179	2.8188	0.273188	5.01076	0.845889	9.07481	4.55528	-0.0427167	-3.32991	10.0245	-3.98507	3.87679	7.94282	4.44253	2.81235	6.19193	6.49045	4.45396	1.64509	8.36253	2.71449	0.283619	-4.40031	21.9494
412	1.7037	3.23156	1.68482	-0.167886	4.43906	4.31786	7.91202	7.56135	7.69546	5.59241	3.21964	-0.107785	3.97066	0.0655651	8.36303	3.6478	-0.461439	-3.26186	9.59436	-4.27117	3.56187	7.74463	3.70145	2.84314	5.08577	6.35783	4.16239	-0.748038	7.28319	1.81844	0.220537	-4.28557	21.6603
414	-0.409782	1.4469	2.15818	1.24673	5.00083	4.99338	8.56668	8.24829	8.4887	6.97871	3.36121	-0.672042	3.8445	-0.189245	8.80907	3.83556	0.138581	-3.09398	10.2893	-3.81271	4.22796	8.34366	4.33624	3.50475	6.35982	6.6489	4.40528	-2.13385	8.48969	1.77572	0.0317891	-3.86089	22.4829
416	-0.918905	1.44293	3.23455	2.9996	6.16709	6.91066	10.179	10.0543	10.8128	9.70761	3.90609	0.124176	4.59353	0.47038	10.2495	5.30978	1.49459	-1.94609	11.913	-2.67923	5.67337	9.75579	6.21378	4.35611	8.29299	7.12126	4.91887	-1.45833	10.8436	3.15607	0.445048	-3.79235	22.8956
418	-0.33925	1.60287	2.95043	3.49383	6.46909	7.67261	11.1034	11.0283	12.2453	10.5585	4.44353	1.29988	5.03163	1.36246	11.3954	6.39011	2.06778	-1.11858	12.8075	-2.28832	6.37571	10.5217	7.22408	4.11769	7.62492	7.765	4.80215	-1.15931	11.7332	4.40578	0.897547	-3.93391	22.7094
420	-0.832975	1.66198	1.60386	2.33998	5.93116	7.24196	10.9961	10.4686	12.3953	8.88805	3.9806	1.52389	5.14636	1.52489	11.7461	5.95848	1.7643	-1.34061	12.5036	-2.66582	6.11047	10.3757	6.75718	3.6786	6.3474	8.11517	3.71734	-2.08368	10.9161	4.30942	1.056	-3.72926	22.2554
422	-2.37723	2.24362	1.44045	1.41611	5.77966	6.88583	10.4244	9.36339	11.312	6.2267	3.01798	0.887613	4.96159	1.2358	11.1481	4.57565	1.46131	-1.86314	11.8663	-2.93354	5.6992	9.82185	5.95252	3.92149	7.17243	7.65324	3.43372	-2.94745	9.06487	3.79384	0.94225	-3.32942	21.7939
424	-3.53058	2.23021	2.06431	0.616908	5.87503	6.73483	9.66688	8.70327	8.9998	4.53691	1.99825	0.0317892	4.81606	1.30832	9.96143	3.54946	1.24723	-2.56201	11.2956	-3.2107	5.36243	9.22978	5.49157	3.87381	7.62492	7.40737	4.67648	-3.78887	7.1158	3.26286	0.608961	-3.39647	22.4615
426	-3.26087	1.48316	1.70916	-1.131	5.40862	6.00467	8.93921	8.73506	6.7095	4.86821	1.27902	-0.621378	4.4778	1.21643	8.74648	3.6781	0.843406	-3.38455	10.849	-3.85195	4.96854	8.80857	5.201	3.11832	5.76129	7.0557	5.65102	-4.78675	6.24706	2.51681	0.452002	-3.75062	24.353
428	-2.45323	-0.284116	0.47038	-2.3375	4.82003	5.2914	8.51353	9.06438	5.80748	6.2719	1.11014	-1.28746	3.55045	0.0884136	7.95474	4.23392	0.516574	-4.1008	10.78	-4.42415	4.74453	8.62777	5.00729	2.84463	4.24385	5.91129	4.85679	-6.31313	6.633	2.3519	0.154475	-3.75857	26.7441
430	-1.88996	-2.84115	0.288586	-2.18749	4.88261	5.95599	8.98441	9.4528	7.1461	7.7938	1.4022	-1.98086	3.22908	-1.13696	8.58108	4.36803	0.804663	-4.75198	11.3502	-4.45892	5.07285	8.93672	5.22286	3.33985	4.63575	5.63562	3.42478	-7.53502	8.10971	2.88834	-0.506143	-3.59913	28.9654
432	-0.637273	-2.8953	1.20004	-0.94225	5.428	7.19378	10.2888	10.334	9.875	9.85712	2.57542	-1.55071	4.15196	-0.9045	10.3056	4.83741	1.73549	-4.82053	12.5006	-3.98755	5.98431	9.86357	5.93017	3.12328	5.36889	6.86844	2.94199	-6.4075	10.3648	3.23107	-0.274181	-3.84798	29.8147
434	1.03712	0.896056	1.48068	1.04954	6.22173	7.93984	11.3418	11.613	11.3085	11.6289	3.8748	0.225504	5.30879	0.173847	11.3065	5.90086	2.7433	-3.76503	13.5988	-3.15259	7.06861	10.9052	6.89626	2.6539	5.72552	8.50012	3.65625	-3.26385	11.8603	3.71685	0.623365	-4.36157	28.573
436	1.19656	3.65426	1.16279	1.40369	6.49542	7.77443	11.1282	11.8489	10.5585	11.2881	3.35127	0.695884	6.11693	0.510613	10.7959	6.20087	2.87692	-3.08305	13.5968	-2.81731	7.37856	10.706	7.06166	3.06368	5.4727	9.2268	4.6129	-1.21395	11.3234	4.31488	0.207623	-4.37697	27.1787
438	-0.305474	2.65936	1.01129	-0.459452	5.76725	6.31263	10.1576	10.6071	9.45677	9.3018	1.89642	-1.00633	5.94556	0.202656	9.9207	5.17269	2.05636	-3.82364	12.6819	-3.6031	6.6792	9.38872	5.7886	3.06964	4.27415	8.17726	4.06454	-1.81794	9.83477	4.17829	-0.729163	-3.90013	27.6114
440	-1.24822	1.52191	0.925859	-1.83781	5.51343	5.29736	10.0459	9.79553	9.3773	7.75556	1.78367	-2.40356	4.71224	0.400345	9.98676	4.47482	1.69128	-4.54485	12.4395	-4.14451	6.39011	9.23624	4.94272	2.55605	3.62247	6.8744	3.37859	-2.86798	9.10809	3.66817	-0.830491	-3.81917	28.7776
442	-0.535945	2.03202	0.618398	-2.14527	6.24061	5.81195	10.8719	10.3831	9.98626	7.58618	2.40803	-2.3966	4.70579	1.12007	10.7144	5.12054	2.30968	-4.52499	13.1786	-3.78142	7.08352	10.3573	5.62817	2.70853	4.45197	7.27673	4.81705	-2.75373	9.38723	3.3468	-0.279148	-4.15643	29.4094
444	0.904004	3.16103	0.724196	-2.20984	6.784	6.81678	11.5156	11.2762	10.9032	8.48273	2.76069	-1.87258	5.93265	1.07785	11.1759	5.91725	3.1506	-4.2056	13.9683	-3.17345	7.9001	11.1252	6.56346	3.35574	6.09507	8.42114	6.69658	-1.59939	10.2649	3.32693	0.255803	-4.26819	29.2982
446	1.51992	3.59019	1.71463	-1.20054	7.00206	7.37905	11.7838	11.7267	11.8479	9.75728	2.39561	-1.38978	5.90781	0.421703	11.3353	6.03795	3.62496	-4.1306	14.3488	-2.71946	8.35011	11.3909	6.84361	4.14699	6.61314	8.61287	7.32293	-0.180304	11.2588	3.00705	-0.223021	-4.15097	28.7573
448	0.483294	2.27491	2.48998	0.325839	7.14709	7.23302	12.0694	11.9358	12.5294	10.5967	1.30087	-0.876685	5.10067	0.499686	11.6234	6.02057	3.59764	-4.73211	14.3881	-2.78602	8.40475	11.6612	6.74178	4.29849	4.90298	8.39581	6.50783	-0.355144	11.8474	2.17557	-1.02222	-4.28855	28.1349
450	-0.752012	0.831485	2.44329	1.24276	7.05967	6.79394	12.4589	12.142	13.3122	10.6931	1.20054	-0.139078	4.90447	1.00434	12.1141	6.19094	3.5281	-4.74453	14.4601	-2.85854	8.42412	11.9383	6.64542	3.53555	3.54399	8.57164	4.54436	-2.05984	12.3541	2.32955	-0.772377	-4.81158	26.8499
452	-1.26362	1.08083	2.61764	1.8085	7.51068	6.95884	13.3246	12.8518	15.1351	11.8752	2.64198	0.530481	5.06292	1.17421	12.9456	6.83169	4.26074	-3.26932	15.2767	-2.10454	9.19104	12.5686	7.11282	3.83705	4.26869	9.22928	3.15458	-3.56784	14.1561	3.55641	0.245372	-5.02219	25.7457
454	-1.89344	1.84278	2.94348	1.04109	7.99696	7.66963	13.8814	13.5447	16.1702	13.5541	3.619	-0.176827	5.32269	1.0555	13.4115	7.44214	4.99984	-1.97788	16.0798	-1.46776	9.88046	12.9481	7.67857	4.78923	5.80847	9.84371	3.60956	-4.06454	15.527	4.20709	0.588596	-4.42664	26.0398
456	-1.63068	2.7895	2.17507	-0.428657	7.50919	8.12709	13.2069	13.0648	14.468	12.6382	3.03437	-1.40617	5.49605	0.80665	12.8071	6.89526	4.83096	-2.05735	15.6363	-1.73797	9.44932	12.3188	7.49727	4.48028	7.68056	9.38823	5.03411	-2.91864	13.9887	3.79036	0.142058	-3.91205	26.3467
458	-0.140071	3.53704	0.897547	-0.452002	7.17441	8.5036	12.5249	12.5408	12.219	10.7735	2.07673	-1.39177	5.66095	0.627836	12.1166	6.256	4.58956	-2.97874	15.0234	-2.06182	9.08722	11.7431	7.48038	3.88523	9.06388	8.53439	5.56558	-1.21146	11.9026	3.29812	-0.209113	-4.24335	26.4208
460	0.255803	1.80155	0.380973	0.129143	7.18534	8.44747	12.2557	12.5383	11.1073	9.91672	1.65204	-1.05004	4.99487	0.192225	11.6294	6.08315	4.43409	-4.32183	14.846	-2.43783	9.14583	11.5549	7.69546	3.70691	7.10636	8.06997	3.51469	-1.35203	11.074	2.8342	-0.530978	-4.50164	27.738
462	-0.912448	-0.289579	0.274678	0.0198682	7.0557	7.9299	12.2497	12.6312	11.1376	9.65446	1.37389	-1.23531	3.52561	-0.542402	11.3671	5.92271	4.29799	-5.13146	14.9096	-2.86053	9.22034	11.6602	7.62244	3.54201	4.24286	8.08785	0.806153	-2.58883	11.0045	2.35587	-0.804166	-3.99649	29.2391
464	-1.93417	0.0586114	0.34372	-0.103811	7.53452	7.99696	13.2754	13.3683	12.6804	10.8331	1.40121	-1.42753	3.7094	-0.55482	12.3267	6.75172	4.92235	-4.49916	15.8181	-2.40306	9.92666	12.7787	7.87874	3.83606	5.23378	8.87861	3.28223	-3.242	12.1862	3.1362	-1.09524	-3.68059	29.1665
466	-2.1408	0.530481	0.806153	0.110765	8.24233	8.08934	14.3697	14.1477	14.2048	12.3784	1.61827	-1.0252	5.3818	0.573198	13.6341	8.05904	5.67387	-3.59068	16.7772	-1.80701	10.6931	13.7965	8.11716	4.29153	6.48101	9.71953	9.32465	-3.64035	13.5635	4.02679	-0.929336	-4.18375	28.2794
468	-2.18997	-0.763933	1.52538	-0.120699	7.89563	7.39396	13.8968	13.8094	13.3594	11.7506	1.53333	-0.693401	6.45171	1.69377	13.3917	8.07742	5.44985	-3.74069	16.4439	-2.10057	10.4383	12.9839	7.67161	4.09186	4.88212	10.0131	10.7189	-4.90248	12.8662	3.83953	-0.0839432	-4.65512	28.1826
470	-3.00308	-2.79446	1.74443	-1.3118	6.79145	6.8292	12.6069	12.8696	11.1669	10.0667	1.24872	-1.69824	6.14921	1.28299	12.1439	7.05322	4.71622	-4.90546	15.446	-2.83619	9.74337	11.4496	7.00355	3.31302	3.71436	9.49254	7.10686	-7.48237	11.0686	3.58721	-0.117719	-4.19617	29.6647
472	-3.90559	-3.08355	0.85632	-2.79049	6.4676	7.31746	12.2786	12.7698	10.5962	10.0568	0.795722	-3.07908	4.82748	0.052154	11.6313	6.64939	4.57863	-6.14971	15.2086	-3.24994	9.78708	11.1714	7.14362	2.8347	4.13507	8.40674	4.79072	-8.8955	10.8982	3.35177	-1.04109	-3.55045	31.7231
474	-3.53058	-0.620385	0.21408	-2.65539	7.75506	8.76635	13.565	14.0781	12.7484	11.9026	1.12007	-2.9246	4.27067	0.0183781	12.6213	7.55439	5.69671	-5.8348	16.3853	-2.43336	11.0065	12.5855	8.44349	3.70493	5.49952	8.66204	5.41806	-7.55787	12.8806	3.52065	-1.06245	-3.82562	32.2218
476	-2.19792	1.97291	0.876685	-1.02619	9.5124	9.83973	15.5821	15.6005	16.0361	13.8238	2.24163	-1.62423	4.81407	1.48167	14.4005	8.59201	7.35025	-4.2672	18.1894	-0.90152	12.6128	14.6776	9.77665	5.26408	7.22706	10.3022	5.34703	-5.70168	15.3909	4.08143	-0.0998377	-4.40826	31.1762
478	-1.65204	1.6431	1.41511	-0.419716	10.1293	9.50247	16.4146	15.7431	17.3703	13.7428	2.34296	-1.13398	5.11209	2.56648	15.0134	8.39084	7.95573	-3.62794	18.8301	-0.451505	13.274	15.6229	9.84867	5.87453	7.35521	10.6687	3.59962	-5.54025	15.9149	3.7233	0.42965	-4.30892	30.4654
480	-2.39958	-0.706812	0.925859	-1.33812	9.36836	8.69632	15.3214	14.8013	15.2876	12.1132	1.60833	-1.76777	5.11309	1.8999	13.5576	7.52707	7.36018	-3.91205	17.8844	-1.02222	12.7728	14.7055	9.07431	5.16673	6.15468	9.23077	2.82377	-6.05136	14.0354	3.00507	0.137091	-3.83308	29.7944
482	-2.23716	-1.07835	1.04308	-1.16626	8.69731	9.35296	14.1556	14.542	12.2065	11.2121	1.90039	-1.34309	5.26557	0.891089	11.9636	7.53502	7.39743	-3.241	17.1562	-0.733634	12.5517	13.6341	9.17763	4.49518	7.18335	8.31683	3.74417	-4.78029	12.0908	3.39995	0.0407297	-3.94235	28.0008
484	-0.622868	1.8244	2.54959	0.85185	9.30826	10.9777	14.4814	15.4361	11.0656	11.6631	2.97129	0.5578	5.4275	0.929832	12.1966	8.39482	8.63026	-2.14726	17.8292	0.59704	13.419	14.0001	10.4	5.16077	9.30577	9.50446	5.3828	-2.2163	11.8886	4.24186	0.718236	-4.57565	26.9001
486	-0.108778	4.70976	3.44415	1.33862	9.78112	11.1178	15.002	15.8072	11.616	12.2065	3.11236	1.01129	5.71658	1.22935	12.8329	8.67695	9.19203	-2.28782	18.4312	0.98149	13.948	14.4651	10.7462	5.90434	8.39035	10.707	7.29909	-0.899037	12.5274	4.1316	1.06047	-4.58906	27.5736
488	-1.01825	5.99424	2.9857	0.390907	9.47068	10.3757	14.9131	15.1604	12.2319	11.7153	2.25107	0.144044	5.80053	1.49707	12.5438	8.2612	8.83589	-2.64396	18.1591	0.477334	13.6564	14.3141	10.0474	5.8348	6.68267	9.85066	8.53886	-1.06047	12.5036	3.60856	0.63777	-3.91801	27.9153
490	-1.54028	6.30766	2.6981	1.31726	9.70612	10.481	15.1818	15.0849	12.6665	11.2241	1.6739	0.511606	5.72056	2.09113	12.4887	8.51105	8.89848	-2.15669	18.174	0.575185	13.6241	14.694	10.0712	5.67337	6.71397	8.95311	9.29435	-1.39723	12.3118	3.74317	0.768403	-3.64631	27.1951
492	-1.87208	4.05858	2.93702	2.63155	10.2237	10.5063	15.5012	15.5265	12.9655	11.5911	1.62025	1.12454	5.93265	2.39313	12.9774	9.19203	9.11703	-2.07623	18.5107	0.822047	13.6306	15.1351	10.2813	5.52734	6.83516	9.47813	10.098	-2.3966	12.6213	4.33674	1.42256	-3.83208	27.5865
494	-2.64247	0.744561	3.21666	1.91828	9.82732	9.87997	15.1113	15.3472	12.8155	11.7689	1.32471	0.368555	5.54721	2.05189	13.1046	8.86421	8.79467	-3.03139	18.239	0.423193	13.1403	14.6712	9.72102	5.11954	6.47753	9.80695	9.33061	-3.70642	12.7609	4.25527	1.61032	-3.6935	29.4715
496	-2.97874	0.47485	3.40641	0.384947	9.16272	9.87152	14.704	14.8401	12.7246	11.0795	0.832975	-0.984967	4.75446	1.57257	12.8254	7.85937	8.56916	-3.57777	17.7493	0.220537	12.8672	14.094	9.36538	4.87268	7.32938	9.3028	7.50025	-4.00146	12.4504	3.53058	1.01328	-3.3314	30.4644
498	-2.54561	1.57406	3.24398	-0.328819	9.54221	10.773	14.9364	14.7199	13.0172	10.0558	0.919898	-1.26511	5.22931	1.70867	12.8686	7.41283	9.01471	-3.03735	17.861	0.77635	13.3023	14.2664	9.81043	5.54671	9.08623	9.21587	7.40935	-4.14948	12.0774	3.18487	0.198682	-3.38703	30.0119
500	-1.96348	1.78119	2.19544	0.861287	10.0652	11.377	15.1381	14.9861	12.7768	9.29634	1.95454	0.0486771	6.20633	2.24511	12.9988	7.64827	9.49502	-2.50886	18.1143	1.23928	13.8462	14.4288	10.473	6.04689	8.92878	9.48509	8.30491	-4.45197	11.527	3.51667	0.154475	-3.88622	29.1203
502	-2.09461	2.30521	0.698865	2.19444	9.45727	10.627	14.5599	14.9444	11.5171	9.39419	2.47856	0.633299	6.03398	2.24064	12.1713	7.59959	9.24518	-2.74877	17.7229	0.860294	13.6733	13.793	10.247	5.34803	6.9052	8.9243	7.13617	-4.8091	10.9514	3.78241	0.193715	-3.96371	28.3877
504	-2.59876	2.50638	0.453492	1.2358	8.99186	9.38525	14.0692	14.6871	10.698	10.4874	1.66446	-0.310441	5.49853	1.95553	11.1997	7.4933	8.86818	-3.18537	17.3484	0.358125	13.348	13.4091	9.36141	5.18958	5.62072	8.17577	5.42402	-5.40763	11.2295	3.50873	-0.033776	-3.38753	28.4746
506	-2.34743	1.30634	1.7936	0.227988	9.75678	9.81639	14.6796	15.155	11.5186	11.378	1.30236	-0.398358	5.55813	1.87804	11.6289	8.20756	9.4677	-2.94099	17.9455	0.834465	13.9222	14.2177	9.57449	5.93861	6.5888	8.71619	6.39657	-5.578	12.0064	3.70393	0.864267	-3.21716	28.9654
508	-1.48515	0.459949	3.17246	1.31875	10.8028	11.4471	15.8072	16.0113	12.9223	11.2658	2.05239	0.549853	6.01063	2.03401	12.963	8.9407	10.5759	-2.14378	18.9235	1.95106	14.8525	15.3989	10.779	6.04391	9.41604	10.3742	8.32975	-4.89652	12.3903	4.58707	2.28037	-3.75658	29.103
510	-0.862777	0.16888	3.14514	1.73897	10.6846	11.9627	15.9462	16.0232	12.8711	10.4859	2.45969	0.510117	6.06229	1.97987	13.2486	8.44151	10.6931	-1.81546	18.9061	2.20984	14.8604	15.4495	11.234	5.1116	10.6946	11.0507	8.50459	-3.98556	12.065	4.55528	2.05537	-3.96818	29.4179
512	-1.31031	-1.5378	1.98881	-0.0263254	9.16918	11.3418	14.6404	15.1237	11	9.85314	1.99129	-0.668565	4.97997	1.4474	11.613	7.17243	9.63708	-2.46962	17.8412	1.26561	13.8804	13.8645	10.6514	3.79284	9.11802	9.5879	7.28816	-4.85927	11.1351	3.2723	0.401338	-3.35375	30.5365
514	-2.2317	-2.71847	1.35501	-1.05103	8.41022	10.6514	13.867	14.5977	10.5123	10.3891	1.85569	-1.03464	3.61154	1.59244	10.5247	6.709	8.86321	-3.32395	17.3325	0.519057	13.3152	12.8711	10.0374	3.63092	7.29859	8.14547	5.93215	-6.89129	11.2265	2.41697	-0.140568	-2.76218	31.7653
516	-2.31663	-0.931323	1.4931	-0.306467	9.2874	9.93262	14.624	14.8132	12.6094	11.1828	2.44925	-0.331799	3.68953	2.44379	11.6537	7.0105	8.86867	-3.66072	17.8685	0.427167	13.5546	13.8154	9.72152	4.53393	6.25998	8.25673	5.93662	-7.57476	12.443	2.76814	0.993907	-2.99563	31.7122
518	-1.59393	1.42306	1.51545	-0.0104308	9.94106	9.67284	15.1133	14.9444	13.7662	10.6489	3.01053	-0.0188748	5.25514	2.71897	12.5701	7.16547	8.87662	-3.74417	18.1347	0.372529	13.5998	14.5654	9.573	5.06739	6.28581	8.61734	7.29909	-6.65387	12.6362	3.39597	1.54326	-3.56833	30.4222
520	-0.900527	2.16911	1.47571	-0.2111	9.59535	9.89189	14.6414	14.6727	12.8071	9.92169	2.96036	0.00745061	5.99772	2.36432	11.9845	7.00454	8.64814	-3.74913	17.715	0.291566	13.2779	14.1372	9.56903	4.96954	6.92209	8.41667	7.31349	-5.20498	11.8747	3.42578	1.22339	-3.49929	29.3553
522	-0.363092	3.30061	2.06629	1.14292	9.56853	10.2659	14.776	14.8058	12.5592	10.6032	2.49396	0.926852	5.2611	2.24908	11.8936	7.23799	8.90245	-3.08504	17.8337	0.731647	13.5168	14.2222	9.95199	4.90993	7.34478	8.37992	6.62555	-3.40442	12.0103	3.38604	1.39177	-3.06616	29.0165
524	-0.0124175	5.67734	3.17444	3.00109	10.1869	10.4253	15.4381	15.1624	13.1965	11.2807	1.93715	2.04394	4.67151	2.37922	12.6128	7.85043	9.30727	-2.22921	18.2341	1.32273	13.9534	14.9185	10.2624	5.21441	7.45654	8.442	7.63635	-0.867744	12.4291	3.75708	1.68681	-3.11136	28.7508
526	-0.232458	6.63052	3.73671	2.82476	9.97633	10.0081	15.0571	14.7526	12.5324	10.6911	1.18216	1.93665	4.59303	2.1706	12.435	7.84993	8.83987	-2.14279	17.6892	1.04159	13.5149	14.5977	9.67582	5.01126	7.25339	8.19663	8.25524	0.788768	11.7118	3.92149	1.28051	-3.45459	28.424
528	-1.0699	5.40167	3.22809	1.30832	9.12795	9.61175	14.0299	14.2773	10.9841	10.5808	1.06196	1.25319	4.57118	1.74095	11.4322	7.43618	8.11319	-2.4418	16.9426	0.280639	12.7817	13.6515	9.04302	4.1157	6.77605	8.0953	6.44177	0.225504	11.0452	3.12179	0.946224	-3.4372	28.7071
530	-2.19742	3.77049	2.06232	-0.163913	8.69483	9.35445	13.641	14.4879	10.6369	11.7064	1.77075	0.219544	5.17368	1.4623	11.005	7.51615	7.85043	-3.03835	16.8721	-0.245869	12.5776	13.2283	9.06636	3.58522	6.21527	8.16981	4.68493	-1.68085	11.5479	2.21332	1.30186	-3.22809	29.8455
532	-2.78602	3.30259	1.42604	-0.731647	8.54681	9.46472	13.8472	14.8848	11.076	12.3784	2.2764	-0.675023	6.0459	1.77423	11.3125	8.00788	7.9607	-3.54399	17.1011	-0.276665	12.7107	13.1831	9.36488	3.8147	6.87639	8.21849	5.4876	-3.39498	12.0923	3.00209	1.58548	-3.40492	30.6418
534	-2.63055	3.54201	1.68731	-0.0412265	8.48969	9.77218	13.7443	14.5793	10.5083	11.1004	1.54823	-0.423193	5.98331	2.01265	11.2623	7.65473	7.89861	-3.26087	16.811	-0.0988442	12.5095	13.1225	9.25958	4.21455	7.82559	8.52595	6.11693	-4.16487	11.309	4.09136	1.23779	-3.76354	30.2717
536	-3.01898	2.60969	1.91083	0.107785	8.35558	9.48906	13.267	13.9445	10.1149	9.69817	0.033776	-0.689924	5.21044	1.04209	10.931	6.81976	7.27077	-3.30259	16.1459	-0.501673	11.8737	12.9898	8.8041	4.16438	6.91762	9.09021	4.06106	-4.97401	10.635	3.5733	0.255803	-3.80228	30.2315
538	-3.87927	1.93467	1.72903	-0.469883	7.94878	9.08772	13.0812	13.9917	10.7641	10.2744	-0.0238419	-1.1454	5.04355	0.657141	10.933	7.02441	6.78351	-3.96421	16.0143	-1.14739	11.604	12.7256	8.74201	3.69896	5.95301	9.15974	3.20921	-5.95202	11.2757	2.98123	-0.26226	-3.56734	30.836
540	-3.41584	3.27279	1.11858	-0.26226	7.85589	8.92878	13.6062	14.4054	11.9587	11.2991	1.28498	0.0511607	5.70913	2.11398	11.5782	8.13206	6.92507	-4.21306	16.513	-1.23183	11.9388	12.8408	8.90096	3.42329	6.05434	8.9099	6.80983	-5.66343	12.3079	3.41684	0.882645	-3.56833	30.5012
542	-1.83682	4.26024	0.668069	0.777841	8.52942	9.25412	14.5425	14.7204	13.2153	11.3145	2.11199	1.35104	5.86609	2.97079	12.6953	8.8349	7.3274	-3.91454	17.0579	-0.908971	12.3357	13.5918	9.10113	3.76254	6.22968	9.27498	10.177	-4.44899	12.815	3.7685	1.98334	-3.84053	29.5321
544	-1.51594	2.38816	0.680983	0.885626	8.81851	9.73542	14.5798	14.7308	12.8577	10.9966	1.94808	0.874201	5.23478	2.25653	12.742	8.50558	7.32491	-3.93142	16.9585	-1.0401	12.1638	13.7875	9.29286	3.80278	6.14822	9.55711	8.61436	-4.41621	12.2542	2.91119	1.05947	-3.71883	29.4879
546	-3.05374	-1.48962	0.133614	-0.825524	8.0054	9.06736	13.6231	14.2912	11.3169	11.0169	1.28696	-0.908971	4.70678	1.43101	11.5246	8.08636	6.58681	-5.10414	16.2333	-2.09312	11.5166	13.0713	8.94815	2.93603	4.81059	8.64565	6.0603	-5.97835	11.3507	1.67588	-0.232955	-3.17693	30.5459
548	-4.06404	-2.86351	-0.325342	-1.734	7.44263	8.16782	13.2749	13.9241	10.7676	10.8237	0.829995	-2.12938	4.14848	1.47472	11.0035	8.30938	6.01759	-6.26494	15.7312	-2.96285	11.3368	13.0186	8.54135	2.40207	3.60707	7.72874	6.84659	-6.68863	11.0209	0.957151	-0.020365	-2.86897	31.057
550	-3.25292	-0.332793	0.252823	-1.14938	7.75655	8.65658	13.6212	14.015	11.53	10.2436	0.442068	-1.7633	4.15395	2.19792	11.5097	8.49565	6.29077	-5.8944	15.8389	-2.72592	11.6934	13.5253	8.6695	2.70257	4.94818	8.25177	8.72314	-5.5184	11.2593	0.702341	0.8141	-2.97377	30.5851
552	-1.91232	1.43747	0.998874	-1.05252	7.89861	9.36687	13.4672	14.0702	12.3397	9.89586	0.13262	-0.959635	5.3073	2.48253	11.7004	8.20309	6.60072	-4.9899	15.9775	-2.18997	11.6915	13.1041	8.77629	3.14663	7.32144	9.03259	9.56655	-4.6581	11.6338	1.34856	1.04606	-3.02494	30.4863
554	-1.81049	0.979503	0.708302	-1.08778	7.46846	9.14037	12.888	13.7885	12.4817	10.1765	0.157952	-0.931323	5.72056	2.06977	11.3701	7.61648	6.21478	-4.87516	15.6328	-2.29577	11.2012	12.1867	8.52048	3.55492	7.50721	8.55774	9.07828	-5.12203	11.7431	2.38419	0.399848	-2.90424	30.6681
556	-3.12378	0.210106	-0.445048	-0.944734	7.19577	8.46585	12.664	13.6231	12.3223	11.006	0.569721	-1.40766	4.37001	1.69575	11.0522	7.42873	5.62121	-5.49853	15.1714	-2.91814	10.6603	12.0406	8.19812	3.50724	5.61376	7.51764	7.11828	-5.94656	11.8852	2.74231	-0.405312	-2.95937	30.5454
558	-3.94732	0.129143	-1.05004	-1.36544	7.5077	7.99398	12.8657	13.7622	12.1569	11.386	1.39078	-1.50651	3.06865	1.583	11.1187	7.82162	5.4727	-5.84573	15.0919	-3.31551	10.4229	12.5796	8.07792	2.83321	4.24534	7.78735	5.8338	-5.99772	11.9567	2.66234	-0.489751	-3.32842	29.9518
560	-3.5723	1.05947	-0.657638	-1.99825	7.77741	8.0203	12.8488	13.7632	11.907	10.4199	1.86215	-1.1156	3.5574	1.54575	11.2961	7.78983	5.56558	-5.26458	15.0328	-3.12577	10.3652	12.7176	8.25872	2.69314	4.07447	9.14385	5.99325	-5.25316	11.3726	2.58833	0.0541409	-3.69201	28.9629
562	-3.16252	1.92672	0.119706	-2.337	7.36962	8.08984	12.3108	13.1299	11.5325	8.97894	1.33415	-0.928342	5.01672	1.38034	11.012	6.79741	5.37386	-4.52201	14.5609	-2.84115	10.0533	12.0545	8.18421	3.1804	4.31289	9.27697	5.39571	-4.51207	10.5356	2.46863	0.496209	-3.60509	28.4697
564	-2.66681	2.68271	1.03414	-2.0961	6.92209	8.16534	11.8727	12.4574	10.9548	8.3824	0.450512	-0.761449	5.73198	0.990431	10.5331	5.98133	5.28842	-3.96371	14.1323	-2.51879	9.82632	11.4749	7.8554	3.40094	4.96656	8.35508	4.94917	-3.54201	10.0007	2.48253	0.676016	-3.46204	28.5029
566	-1.72059	3.43074	1.42852	-0.963608	7.18335	8.55426	11.9587	12.5493	9.95298	8.92232	0.232458	0.0819564	5.63264	0.953674	10.3712	6.27587	5.74042	-3.34034	14.2291	-1.90586	9.99967	11.682	7.85788	3.50972	6.26047	8.2771	6.66082	-3.34134	9.82334	2.54959	1.13597	-3.70344	28.5894
568	-1.22289	3.90808	0.493228	0.233948	7.3721	8.71023	11.8732	12.6089	9.20345	9.67234	0.920395	0.659625	5.0649	1.4325	10.1243	6.57787	5.86261	-3.47793	14.2048	-1.81596	9.88891	11.833	7.72476	3.47694	7.27723	8.39432	8.36303	-4.57019	9.87351	2.58138	1.4017	-3.86337	28.868
570	-1.38332	4.56919	-1.0406	0.249843	6.82225	8.11964	11.2812	11.915	9.30876	9.5889	1.82539	-0.0844399	4.17978	1.42952	9.6033	6.04937	5.12699	-4.62681	13.6102	-2.7284	9.23773	11.3631	7.00603	2.69016	6.29822	7.765	7.92046	-5.20547	9.88245	2.69016	0.737608	-3.55889	29.7273
572	-1.39624	4.94868	-1.19507	-0.291069	6.35833	7.20968	11.012	11.2365	9.83626	9.05047	2.04047	-0.839929	3.49979	0.937283	9.59088	5.51393	4.523	-5.54075	13.191	-3.53803	8.83738	11.1103	6.3464	1.7638	3.93043	7.27028	6.08216	-4.09981	9.83973	2.2615	0.143051	-3.24796	30.3249
574	-0.842909	5.24372	0.573198	0.285109	6.8441	7.07159	11.5563	11.4411	10.3657	8.83341	1.83384	-0.277162	4.08491	0.836949	10.3757	5.63512	4.97599	-5.19107	13.5506	-2.96136	9.28491	11.7004	6.50982	2.05139	3.7541	7.63287	4.79668	-2.29428	9.86904	2.57244	0.365575	-3.48886	29.4318
576	-0.606974	5.19504	1.94957	0.98447	7.3572	7.84	11.9949	11.9756	10.4154	8.30342	1.41611	0.290076	5.3068	0.840425	10.9951	5.91675	5.72105	-4.45247	13.8809	-1.86414	9.82185	12.1589	7.20074	2.95639	5.53131	8.06501	4.91242	-1.89841	9.52681	4.18027	0.424186	-4.00891	28.3668
578	-1.95454	3.96272	0.921388	-0.208616	7.1605	8.23538	11.7113	11.8241	10.479	7.22607	0.196199	-0.645717	5.00182	0.415742	10.858	5.6386	5.64804	-4.85182	13.5615	-1.96	9.51191	11.7819	7.39396	3.44664	5.32568	7.34776	4.80711	-3.5584	9.07878	4.25776	-0.47485	-3.91454	28.7563
580	-3.3473	3.57727	-0.514587	-1.58548	6.98169	7.98802	11.6547	11.4361	11.4943	6.73433	-0.527501	-1.48763	4.3422	0.290573	10.9166	5.39273	5.3073	-5.47469	13.3201	-2.62062	9.12348	11.6646	7.14709	3.14862	3.58621	6.87043	4.70032	-4.76489	9.48459	3.21319	-0.879168	-3.4069	29.1387
582	-2.88039	4.84139	0.353654	-1.1613	7.02888	8.16286	12.0431	11.6984	12.5473	7.4332	0.448028	-0.445048	4.84238	1.03861	11.465	6.01212	5.54423	-4.75744	13.5402	-2.48502	9.3172	12.0168	7.2817	2.17507	4.06802	7.78635	6.39459	-3.51667	10.3037	3.49929	0.225504	-3.68655	28.1115
584	-2.21978	4.75595	2.13732	-0.580649	7.20819	8.73059	12.14	12.292	11.8693	8.9099	1.69277	0.363092	4.71373	1.78317	11.4371	6.90719	5.97189	-3.83953	13.6932	-1.89245	9.55164	12.2165	7.57625	2.00669	6.49343	8.33521	8.38141	-1.99427	10.471	4.00643	0.80814	-4.28607	27.432
586	-2.99414	2.16266	2.19047	-0.939767	7.237	8.49813	11.6318	12.2691	9.73145	9.97931	1.9441	-0.602007	3.42925	1.92573	10.406	7.16696	5.73993	-4.2364	13.2884	-1.9302	9.24071	12.0963	7.25885	2.54363	6.7239	7.47244	8.67099	-2.61813	9.93361	3.18338	0.0799696	-3.96719	28.487
588	-3.94334	0.0531477	1.14093	-0.833968	6.78251	7.80473	10.705	11.6025	8.0963	9.91821	1.36197	-1.40071	2.94298	1.60784	9.2268	6.55949	4.96308	-4.90447	12.4976	-2.55257	8.51899	11.4764	6.56247	2.59678	4.69089	6.5426	6.46263	-4.18127	9.19501	1.77075	-0.454485	-3.18289	29.2356
590	-3.3468	1.61032	0.7237	-0.314911	6.20236	7.70738	9.90232	11.0656	7.60108	9.24021	0.779827	-0.627836	3.88126	1.2517	8.79317	5.64158	4.55181	-4.5985	11.9602	-2.71151	8.04464	10.6285	6.19739	2.45174	4.28359	6.91066	3.20027	-4.25925	8.55029	1.21991	0.107288	-3.11335	27.6893
592	-1.6436	5.2313	0.820061	-0.838935	5.76625	7.689	9.38674	10.8997	7.03285	8.3069	0.516574	0.437597	4.22448	1.05649	8.52843	5.36442	4.50909	-3.9498	11.6582	-2.42194	7.73768	9.9207	6.03398	2.36034	5.71509	7.36614	2.81384	-3.08851	7.72576	1.99974	0.832478	-3.71387	25.5267
594	-0.64224	7.2971	1.07239	-1.23928	5.60731	7.29014	8.88358	10.6141	5.93563	7.22458	0.602504	0.583629	3.35276	0.721216	7.75705	5.48065	4.29004	-3.61602	11.1962	-2.48502	7.18236	9.41455	5.63363	2.44627	5.80251	6.52572	5.98331	-2.55704	6.71794	2.84066	0.317891	-4.02232	24.7886
596	-0.970066	7.40836	1.21494	-0.240902	5.76675	6.76761	8.67645	10.0205	5.52237	6.22968	1.57108	0.688434	3.22064	0.380476	7.29859	5.09818	4.00196	-3.5877	10.8669	-2.88288	6.69012	9.32614	5.09818	2.71102	4.07249	5.3073	8.46287	-2.65737	6.08166	2.52575	0.0605981	-3.85443	24.7876
598	-1.22835	6.80834	0.799696	0.974039	5.93166	6.76811	9.01967	9.87053	6.53913	5.71609	3.03239	1.12206	4.07596	0.63777	7.87228	4.68443	4.10279	-3.67612	11.0989	-2.98073	6.80039	9.49055	5.126	2.69016	3.78142	5.58247	7.91152	-2.88536	6.35286	1.69228	1.10616	-3.69747	24.7722
600	-0.366569	6.71446	0.519554	1.5835	6.27935	7.63287	9.77864	10.7964	8.54085	6.87192	3.73423	1.43598	4.46141	1.50154	9.03408	5.23776	4.76937	-3.57827	11.8822	-2.44925	7.58767	9.87897	6.13679	2.56797	5.51442	7.21564	7.04477	-2.69115	7.96318	1.206	1.87953	-3.63588	25.0409
602	0.33627	7.09891	0.324349	1.51942	6.59227	8.35558	10.4954	11.7893	10.3151	8.90593	3.01103	1.46478	3.71635	2.23418	9.8442	6.31014	5.33313	-3.77446	12.6123	-1.98682	8.27014	10.5311	7.01596	2.3375	6.3469	7.91699	7.47641	-2.10653	9.78758	0.990927	1.8095	-3.33985	26.2986
604	-1.09424	5.55168	-0.50962	0.29852	5.99176	7.98702	10.5624	11.5852	11.1346	9.18905	1.56363	0.47336	2.55605	2.12441	9.99024	6.2868	4.99686	-4.74453	12.4618	-2.4423	7.91301	10.6464	6.709	1.60535	5.11855	7.48336	7.33385	-3.32048	10.1293	1.21047	1.20203	-2.72344	28.4582
606	-3.19332	2.14477	-1.09275	-1.02222	5.43843	7.31597	10.5048	11.0224	11.9468	8.04961	0.790755	-0.881155	2.68817	1.58797	10.328	5.23577	4.61588	-5.1265	12.065	-2.91169	7.29064	10.4249	6.23117	1.32074	4.31587	7.68354	5.8502	-5.67784	9.83129	1.93665	0.485281	-2.59578	29.0235
608	-2.99513	-0.127653	-0.60449	-0.43263	6.08017	7.57327	10.8207	11.226	12.4042	7.68354	1.2507	-0.654161	4.43657	1.55568	10.7427	4.90248	5.14289	-4.06355	12.2552	-2.24362	7.5236	10.6797	6.59923	2.30869	5.40217	8.35905	4.42465	-6.24706	10.021	2.64396	0.596047	-3.43223	26.7953
610	-1.27157	-0.00198666	0.393887	1.0103	6.86944	8.17577	10.4561	11.3055	10.4253	7.84447	2.21382	0.719726	5.32319	1.55518	9.77417	5.3967	5.56558	-3.1059	12.13	-1.36693	7.77394	10.7194	6.80387	3.53456	6.31511	8.04563	4.53591	-4.9005	9.38624	2.65489	1.44293	-3.98954	24.1235
612	-0.12368	1.74592	0.463923	0.732144	6.52472	7.72178	9.09666	10.2192	7.11232	6.59724	1.95652	0.925859	4.29153	1.07388	7.89911	5.14835	4.79569	-3.61204	11.0015	-1.73449	6.96778	9.92368	5.79258	3.16948	5.77072	6.84311	5.51591	-2.97079	7.17541	1.96348	1.44343	-3.45806	23.5781
614	0.481804	4.01636	-0.12964	-0.695884	5.16176	6.58482	7.95027	9.02911	5.92073	5.12451	0.508626	0.040233	3.8137	0.430147	7.06663	4.14401	3.52959	-4.62929	9.8904	-2.89828	5.8646	8.89053	4.64867	1.25368	4.34766	5.96195	5.48859	-1.38134	5.73397	1.86215	0.372032	-3.0453	24.3053
616	1.42505	7.764	1.00931	-0.514587	4.598	6.69261	7.99596	9.18011	7.1004	5.64257	0.369052	0.466903	4.5826	-0.132124	7.59164	3.88076	3.38753	-4.01785	9.98974	-2.99712	5.82983	8.60443	4.97798	0.439088	4.24534	5.78364	4.55528	0.521044	6.57688	2.85854	0.253817	-3.75956	22.8023
618	1.97987	11.5409	2.88785	0.660122	5.58247	7.94133	8.49962	9.72003	7.57972	6.41694	1.4623	1.76926	4.39038	-0.377496	7.89563	4.02927	4.05411	-2.4572	10.3995	-2.20637	6.27836	9.14137	5.84622	1.56114	5.84424	5.68181	3.82413	1.64906	7.38949	3.26484	0.859797	-4.50015	19.8747
620	1.01328	11.4044	2.91814	1.11212	6.11494	8.36154	8.53936	9.6192	7.01398	6.56595	1.59393	2.03053	3.28819	-0.279645	7.50621	3.87182	4.10428	-2.16117	10.2157	-2.06083	6.15617	9.57002	5.81096	2.31167	6.4825	5.16822	4.76539	-0.269214	7.21018	2.29776	0.633796	-4.22895	19.1455
622	-0.885129	7.38204	1.89096	0.606974	5.64009	7.75556	8.89053	9.77268	8.06302	7.77443	1.43548	1.18663	2.98222	0.130137	7.95921	4.20014	3.91304	-3.07759	10.3931	-2.39362	6.10501	9.90431	5.5328	1.93914	5.44836	4.84834	6.88682	-3.47594	8.04911	1.84824	0.335276	-3.71188	20.6267
624	-2.17805	3.85145	1.24027	-0.595053	5.7588	7.57823	9.7851	10.4959	10.0618	9.26654	1.94609	0.400344	3.3915	0.742078	9.31968	5.19156	4.22547	-3.76552	11.0889	-2.27839	6.68963	10.4909	5.86857	2.22077	4.72218	5.81493	7.59959	-4.26223	9.60579	2.14477	0.255803	-3.77347	21.8029
626	-1.69724	4.08689	1.55518	-0.247359	6.58135	7.9299	10.3881	11.004	11.3164	9.94404	2.76715	0.94076	4.59701	1.29193	10.2952	5.77619	4.73658	-3.49283	11.6338	-1.64906	7.39048	10.8341	6.21527	3.41038	4.90546	7.7347	6.56843	-2.1105	10.626	2.33799	0.476341	-4.23789	22.006
628	-0.343223	6.17554	2.01116	1.41213	6.41445	7.81765	9.76821	10.5133	10.9295	9.79602	3.22859	1.44343	5.96046	1.34707	9.9202	5.23676	4.57913	-3.52611	11.2916	-1.66098	7.21067	10.1025	5.76774	3.25193	5.04851	8.55327	5.01523	-0.0779827	10.4571	2.45223	1.00583	-4.43707	22.314
630	0.416736	7.32889	1.62572	1.48118	4.99338	7.21117	8.06948	9.42846	8.28107	8.68638	2.72244	0.667075	5.59489	0.324845	8.42065	4.32084	3.68605	-4.22895	10.0185	-2.51283	6.05583	8.55873	5.00331	1.46379	5.5631	7.72228	2.87741	0.0680487	8.56668	2.18302	0.440578	-4.31339	21.9976
632	1.09722	7.83801	1.27653	0.902017	4.48823	6.83367	7.37359	9.02911	6.50982	7.47393	2.27292	0.665585	3.95576	-0.487765	7.85937	4.16388	3.2564	-3.84599	9.2576	-2.83271	5.36342	8.12809	4.81705	0.910461	5.78662	6.77307	1.21792	-0.0899036	6.94046	1.94162	-0.245372	-4.40131	20.3744
634	1.46975	8.14349	1.3416	1.88698	5.41806	6.9802	8.0059	9.08226	7.00404	6.18796	2.32011	2.03003	3.28769	0.289082	8.61088	4.44303	3.46601	-2.63453	9.14931	-2.43187	5.4578	9.09468	4.99537	2.07424	4.69635	6.35535	3.40889	0.689427	6.37174	2.23468	0.829995	-4.57168	18.4283
636	0.205139	7.15603	1.34359	3.15408	5.74291	7.10984	8.1117	8.67844	7.387	5.32865	2.18302	2.31365	3.71089	0.980993	8.75145	4.372	3.3175	-2.46018	8.72612	-2.38915	5.27451	9.49154	4.78029	2.64148	4.30892	6.00169	7.35223	1.14838	6.08365	2.86003	1.31577	-4.33326	17.334
638	-2.06629	4.72416	0.889599	2.6678	4.95315	6.9951	7.33485	8.42909	6.99659	6.20981	1.85867	1.02619	3.79682	0.704328	7.89811	4.33822	2.7741	-3.28819	8.17229	-2.86102	4.7793	8.73605	4.51605	1.99825	4.87864	5.8646	8.30342	-0.59406	6.43084	3.17295	0.182291	-3.86288	17.3762
640	-3.32942	2.28633	0.0630816	0.593563	4.24186	6.79046	6.55204	8.61784	6.06875	7.42823	1.58648	-0.181794	3.25044	0.548859	7.25836	4.4172	2.38866	-4.10229	7.80473	-3.29614	4.47382	7.8996	4.57714	1.30484	4.97003	5.955	7.05222	-3.93987	6.73185	2.88387	0.0496705	-3.84549	18.1268
642	-2.81831	1.06543	-0.644227	-1.33614	3.89715	6.7542	6.08762	8.31882	4.96407	7.01	1.49161	-0.915925	2.79893	0.589093	7.1466	4.02431	2.0355	-4.85679	7.32044	-3.77496	4.1162	7.43965	4.3273	1.04308	5.28991	5.78662	5.95947	-6.06974	6.06726	2.68718	0.43114	-4.35859	19.1117
644	-1.64906	1.93566	-1.24127	-2.17309	3.50972	6.30418	5.72354	7.26581	4.65264	5.2765	1.50849	-1.29441	2.92112	0.328322	7.17491	3.15855	1.36346	-5.2765	6.55055	-4.59303	3.34581	7.1769	3.32246	0.527998	4.6735	5.66045	4.48525	-6.2118	5.04454	2.71996	-0.138084	-4.57068	19.5096
646	-1.2512	4.41571	-1.47273	-2.64595	3.22759	5.23031	5.75781	6.61016	5.80549	4.23888	1.734	-1.30335	3.50525	-0.368059	7.62294	2.63502	0.843406	-5.02715	6.10054	-5.22137	2.78006	7.24097	2.51879	-0.255803	2.61515	5.86361	2.6077	-5.86311	5.07335	2.44081	-0.98298	-4.21305	19.6204
648	-1.2661	7.59214	-1.08232	-2.8501	3.13719	4.79072	6.1353	6.82523	7.34677	4.90099	2.26746	-1.08133	3.80129	-0.626842	8.26965	3.08305	0.819564	-4.49965	6.24061	-5.21243	2.76764	7.45555	2.61962	-0.287592	1.78864	6.13481	3.39051	-4.58608	6.1353	2.22027	-1.18613	-4.0551	19.4073
650	-0.884632	10.3419	-0.337263	-2.04245	3.24696	4.77185	6.09358	7.00355	7.44363	5.96543	2.72741	-0.557303	3.18835	0.174344	8.24928	3.72926	0.796715	-4.24286	6.26147	-4.94321	2.74529	7.40041	2.75423	0.46889	2.72642	6.5282	6.00318	-1.9605	6.56644	2.10802	-0.223518	-4.33674	18.2634
652	-0.871718	10.1735	0.46889	-1.22587	3.32147	4.57366	5.39372	6.56545	5.97338	5.53081	2.74032	-0.396867	2.79893	0.656645	7.48684	3.63886	0.459949	-4.64519	5.67436	-4.97897	2.34991	6.97623	2.45174	0.734627	3.36717	6.60072	6.3022	-0.178814	5.42849	1.44541	0.579655	-4.40031	16.888
654	-1.50055	6.99162	0.693897	-1.42405	2.71648	4.49667	4.38094	5.83182	4.53095	3.88523	1.79609	-0.784794	3.56535	0.29852	6.42389	3.08901	-0.030796	-5.05745	4.76638	-5.3818	1.65552	6.16809	2.07871	-0.193218	2.65737	5.76874	4.84784	-0.747045	3.95825	0.491738	0.338753	-4.09285	15.8742
656	-1.30634	4.31091	0.587602	-0.829498	2.27491	4.69486	4.0099	5.76923	4.45247	3.62496	0.488261	-0.461439	4.34568	0.247359	5.79307	3.09696	-0.134607	-4.36207	4.5384	-5.37733	1.35601	5.83182	2.04444	-0.853837	1.95354	4.86771	4.81258	-2.08368	4.03325	0.506143	0.316898	-3.95278	15.2876
658	-0.108282	4.86126	0.371039	1.19557	2.40505	5.18411	4.23888	6.4979	4.82897	5.10464	0.373026	0.427167	4.52598	0.522037	5.73148	3.71734	0.22004	-3.42528	4.98692	-4.90298	1.63664	6.10203	2.55654	-0.553827	2.43783	4.81705	5.73546	-2.02308	4.9904	1.84178	0.749032	-4.17481	15.0422
660	0.513097	7.11928	-0.43263	1.93814	2.29478	5.93116	4.18127	6.94245	4.43061	5.66343	1.25567	0.665585	3.98755	0.0794729	5.76476	3.97811	0.531475	-3.50326	5.10663	-4.63774	1.93268	6.0454	3.16203	-0.453989	4.02679	5.26706	5.01722	-1.66347	4.99636	3.01898	0.724196	-4.27465	15.4386
662	0.262757	6.89477	-1.02222	-0.198186	2.32855	6.66529	4.31687	7.22905	4.749	5.52237	1.8994	0.075996	2.74479	-0.776351	6.0906	4.1609	0.842412	-4.32432	5.24223	-4.54386	2.24859	6.08961	3.73125	-0.586609	5.46873	5.73744	3.66072	-2.8044	5.15829	3.01053	0.1659	-3.91155	17.644
664	-0.116726	3.33041	-1.05848	-2.68867	2.69612	6.87242	4.73062	7.5981	5.95848	6.62059	2.01364	-1.08629	1.98732	-0.433127	6.44972	4.48724	1.01874	-5.44687	5.62966	-4.60595	2.43882	6.45171	3.99599	-0.460943	5.55565	5.73347	3.85344	-4.12216	6.29028	2.0057	-0.583629	-3.60012	20.8015
666	-0.186264	1.11361	-1.47372	-3.11434	2.61664	6.07322	4.61141	7.37607	6.10501	7.53005	2.1552	-1.77622	2.73238	0.464916	6.30518	4.07447	0.626345	-6.53466	5.50151	-5.13345	1.98334	6.30865	3.24895	-0.34372	4.04716	5.36541	3.94036	-3.59565	6.59774	0.895063	-1.15782	-3.91255	22.0378
668	0.0208617	3.13371	-2.13434	-2.3817	2.23964	5.21541	4.42018	6.95785	6.04788	6.98268	2.13633	-1.04954	3.9796	0.652671	6.29524	3.61999	0.151495	-6.96828	5.14189	-5.66542	1.432	5.96792	2.40455	-0.525018	2.22623	5.37386	3.53605	-1.69178	6.20087	0.616411	-0.869234	-4.34667	21.0866
670	0.0799695	6.13779	-2.18451	-1.8542	2.11348	4.98245	4.63376	6.859	6.72092	6.58532	1.36991	0.0516575	3.74963	0.63628	6.51975	3.90957	0.0963609	-6.7234	5.16971	-5.66343	1.38183	6.11444	2.17458	-0.769893	1.51197	5.13097	4.82599	-0.077486	6.46164	1.01328	0.0054637	-4.04815	20.4886
672	0.171364	7.4332	-1.11957	-1.09772	2.43237	5.12699	4.95712	7.03235	6.73284	7.33485	1.40766	0.587106	2.61615	0.727177	6.42538	4.10378	0.409285	-5.78314	5.47022	-5.16127	1.67737	6.53515	2.19941	-0.487765	1.40766	4.50363	5.86957	0.970066	6.93848	1.67886	0.603	-3.41038	20.4374
674	0.843902	8.77728	1.00185	0.976523	3.44614	6.19342	5.43644	7.52856	5.92868	7.387	2.99762	1.5676	2.74628	0.956158	6.35882	3.92745	1.24226	-3.88126	5.87205	-3.89616	2.37624	7.20471	2.92361	0.542899	2.35389	4.74105	5.39869	2.27292	6.66032	2.63204	1.3714	-3.4978	18.7774
676	1.34259	9.99073	2.64496	3.12626	4.32183	7.42724	5.94954	7.77443	5.81096	5.94507	3.93639	2.65092	3.85692	1.55767	6.74029	3.75609	2.0509	-2.30372	6.1666	-2.59479	3.02692	7.8246	3.77099	1.43945	3.93391	5.6838	5.69622	3.02494	5.89192	3.43273	2.15818	-3.94732	16.7876
678	0.362595	8.18769	2.29627	2.81433	4.00891	6.92507	5.79407	7.23451	6.1204	4.54535	3.01003	1.91778	4.39187	1.7936	7.03484	3.34332	1.84824	-2.48055	5.9555	-2.66383	2.78552	7.54098	3.35177	1.47174	3.68158	6.37174	5.87056	1.36048	5.19603	3.01401	1.91679	-3.73671	17.3897
680	-0.89854	4.82301	0.854333	0.453989	2.87791	5.47965	4.93427	6.4224	5.51244	3.86238	1.66545	0.309944	4.19567	1.18166	6.5883	2.49495	0.98298	-3.70691	5.33313	-3.55045	2.02159	6.4974	2.32359	0.721713	2.07871	5.97437	5.38528	-1.74542	4.47283	1.76827	1.34458	-3.42379	19.8364
682	-0.954668	4.10179	-0.0745057	-1.15136	2.14974	5.22186	4.29749	5.97139	4.24534	3.49035	1.50055	0.0183782	3.44167	0.5578	5.71658	1.87655	0.60449	-4.42366	4.76887	-3.93987	1.62969	5.94507	1.93864	-0.159939	1.8691	4.60595	5.65797	-3.33935	3.66171	1.4782	1.39823	-3.8743	20.9694
684	-0.777841	6.21577	-0.333289	-0.889102	2.57244	5.92917	4.35412	5.82635	2.98421	2.85159	1.85867	0.2111	2.46267	0.148515	5.16474	2.00222	0.838439	-4.09385	4.45346	-3.69747	1.66645	6.56992	2.05288	-0.0114242	3.17742	3.84301	5.73446	-2.61267	2.75671	1.77473	1.45733	-4.45197	20.3187
686	-0.743568	8.05209	0.181794	-0.376006	3.34332	6.83169	4.5379	6.05732	2.22127	2.39958	1.96298	-0.478824	2.45223	-0.50813	5.01921	2.45422	1.25368	-3.26186	4.46439	-3.12378	1.98533	7.22557	2.41448	0.925362	4.8841	4.29749	4.4331	-1.13298	2.22921	1.88897	0.435114	-4.39535	20.3128
688	-0.424683	8.2463	1.281	-0.337263	3.50674	7.55092	4.49866	6.76264	2.71747	3.49929	1.98682	-0.624359	3.22312	-1.00036	5.11607	2.71102	1.63068	-2.58287	4.86871	-2.61317	2.39809	6.84361	3.0309	1.46727	5.64307	4.9909	2.40703	-0.0486771	3.07759	2.26448	-0.977019	-4.13209	20.9982
690	-0.340243	7.72874	1.82291	-0.20812	3.49879	6.92755	4.69039	7.26134	4.23839	5.5626	2.11944	0.213086	3.59714	-0.855327	5.66194	2.79595	1.79311	-2.67973	5.39223	-2.66284	2.60125	6.49343	3.18636	1.59343	3.71635	5.43346	1.19756	-0.0109275	4.84238	2.63602	-1.04109	-4.24186	21.2396
692	-0.632803	7.2524	1.40071	0.228484	3.82811	5.88944	5.12203	7.32541	5.17021	6.43333	2.91864	0.567734	3.46949	-0.332793	6.20385	3.12229	1.77423	-3.4521	5.67387	-2.96036	2.6087	6.89725	2.82427	1.76728	1.97788	5.73695	2.65141	-1.17322	5.72503	2.76913	-0.0541409	-4.58956	21.632
694	-0.628332	6.03249	0.794729	1.15832	3.7084	5.82437	4.95712	6.82225	4.81854	5.62966	3.55393	0.29554	2.76864	0.536442	5.85268	3.1516	1.5532	-3.91404	5.34356	-3.16451	2.30819	6.82126	2.31216	1.65006	2.89281	5.51591	5.85069	-2.36283	5.22584	2.57393	0.478327	-4.50859	22.317
696	-0.280142	4.36356	0.808636	1.17073	2.91467	5.61625	4.29054	6.04838	4.46488	4.55379	3.37909	-0.181298	2.22723	0.944734	5.25365	2.45124	1.04954	-3.87778	4.65214	-3.42578	1.71463	6.06775	1.65751	0.76294	3.55492	5.06838	6.60221	-2.56002	4.57664	2.12441	0.447532	-3.83059	22.3488
698	0.0735124	4.5682	1.71463	-0.0322859	2.97576	5.72652	4.62383	6.4532	5.1568	4.67747	3.44714	-0.361105	2.96285	0.549853	5.94507	2.53071	1.11312	-3.5425	4.83245	-3.24746	1.79162	6.38018	1.95305	0.370045	2.80937	5.41111	5.07881	-1.52638	4.95662	2.09262	0.634293	-3.50624	21.5222
700	0.855823	7.54048	2.9554	0.13262	4.05163	6.54509	5.73595	7.59016	6.28432	5.86857	3.72926	0.430147	4.48028	0.93927	7.35124	3.41137	1.92275	-2.76466	5.86708	-2.32657	2.59926	7.64678	3.01401	1.27604	2.43038	6.28581	4.64221	0.400345	6.0752	2.64893	1.19458	-3.94831	20.2482
702	1.86215	11.0552	2.89728	1.57009	4.07944	6.48399	5.77917	7.76251	6.47356	6.7393	3.42081	1.56164	5.08577	1.49409	7.4332	3.52164	2.21729	-2.18004	6.17653	-1.78268	2.76715	7.75655	3.18338	1.53432	3.02345	6.31114	4.94073	2.10255	6.62406	3.06368	1.6734	-4.3576	19.1152
704	2.24113	11.5976	1.44194	1.53184	2.93056	5.85218	4.82003	7.236	5.64208	6.71397	2.66582	1.50949	4.04119	0.535945	6.29475	3.02593	1.60287	-2.7736	5.47071	-2.44627	2.02755	6.78798	2.64396	0.604987	3.1208	5.34505	4.33872	2.21978	6.08812	2.74479	1.35899	-4.20312	19.2319
706	2.12342	9.33905	0.799696	0.252823	2.31018	5.5775	4.10924	6.64393	4.56274	5.9848	2.03351	0.675023	2.85556	-0.557303	5.55317	2.61764	0.965099	-3.58572	4.72118	-3.36568	1.23233	6.19491	1.98086	0.0625849	2.72046	4.46737	3.91603	1.33862	4.92781	2.12739	0.466903	-4.04269	19.8076
708	1.65055	7.12524	1.36346	-0.557304	2.5029	5.56161	3.91801	6.34293	4.03921	5.19305	2.16514	0.438094	2.98917	-0.958145	5.64108	2.61019	0.840426	-3.63837	4.29501	-3.56386	0.883639	6.06974	1.56214	0.283619	3.09	4.3879	4.95762	0.376006	4.10825	2.21878	0.0432135	-4.32382	19.7351
710	0.928839	6.35584	1.27008	-0.894566	2.84463	5.68976	3.9657	6.49045	4.52101	4.98345	2.79049	0.633299	3.72231	-0.541906	5.98232	2.93901	0.824531	-3.81817	4.17382	-3.51568	0.851353	6.03497	1.65453	0.713766	3.33985	5.12451	6.73681	-0.323852	4.19915	2.5029	0.373026	-4.39336	20.2035
712	0.270208	5.76427	0.238419	-0.845392	2.52028	5.37634	3.63539	6.2565	4.74205	4.84933	2.85109	0.205636	3.47743	0.630816	5.75383	2.89381	0.288089	-4.72566	3.86089	-4.03672	0.443061	5.75781	1.27802	0.698368	2.5029	5.3679	7.37707	-0.398358	4.34319	1.74592	0.335276	-3.94334	21.4433
714	-0.207623	4.87467	-0.652671	-0.502666	1.21196	4.41174	2.70158	5.31773	3.50028	3.97563	2.27243	-0.516574	2.34991	0.701845	4.71671	2.20786	-0.63628	-5.57999	2.90821	-4.94619	-0.454485	4.96556	0.258784	-0.420709	1.01626	4.2508	5.3972	-0.452002	3.5435	1.20699	-0.737111	-3.81271	21.8873
716	-0.352661	5.83331	-0.565747	-0.25928	0.356634	3.43074	1.95156	4.47929	1.84178	2.70208	1.61678	-0.330309	2.01712	0.0153979	3.78042	1.60386	-1.18067	-5.62221	2.02258	-5.40813	-1.15583	4.26819	-0.498692	-1.47969	-0.299017	3.22312	2.97129	-0.68893	2.2317	1.82142	-1.04308	-4.34915	21.5362
718	-0.666082	6.76562	0.377496	-0.448525	0.773867	3.07659	2.00619	4.42366	1.66694	2.66731	1.08679	0.0109275	2.44429	-0.411769	3.8147	1.71562	-1.1012	-5.36988	2.08318	-5.23776	-1.24325	4.31389	-0.662108	-1.29193	-0.425677	3.49283	2.72046	-1.02272	2.12342	1.90983	-0.131627	-4.59502	22.1774
720	-1.27355	4.84933	0.878672	-1.9143	1.34657	3.90758	2.57393	5.12948	2.88487	4.30594	0.679493	-0.915925	2.59429	-1.20252	4.51406	2.42988	-0.708799	-5.47469	2.74728	-4.85529	-0.888606	4.86026	-0.0829497	-0.931819	0.974039	4.34369	3.17047	-1.70718	3.48985	1.1916	-0.554323	-4.09633	24.054
722	-1.63317	2.81135	0.389417	-3.74317	1.0247	4.63525	2.65191	5.68231	3.79682	5.80798	0.350674	-1.94808	2.75969	-1.66545	4.74056	2.94149	-0.588099	-5.62618	2.95291	-4.82847	-0.787775	4.80612	0.414252	-1.1613	1.4623	4.55628	2.64098	-2.85904	4.63376	0.673036	-1.57456	-3.58671	25.7293
724	-1.39773	3.01898	-0.503659	-3.83258	0.318885	3.92546	1.94311	5.41657	3.47892	5.75731	0.959635	-1.81546	2.82079	-1.10467	4.02828	2.82377	-1.04606	-5.74986	2.37624	-5.32319	-1.20451	3.96669	0.0402332	-1.44144	-0.00844412	4.01537	2.16961	-3.844	4.53293	0.543892	-0.867248	-3.79433	26.2971
726	-0.472863	4.6278	-1.19011	-2.28832	0.37849	3.23504	1.5825	4.95265	3.04232	4.80016	2.60274	-1.62323	2.58634	-0.666082	3.59515	2.60025	-1.52538	-5.88745	1.86364	-5.75334	-1.53383	3.74665	-0.372529	-1.26461	-0.55184	3.65973	3.31402	-3.84996	3.97563	1.21742	-0.152985	-4.45147	25.554
728	-0.00298033	5.68181	-1.47671	-1.20054	0.929833	3.59764	2.01563	4.95513	3.61602	4.66754	3.13371	-2.09113	2.04891	-1.05649	4.17829	2.81682	-1.60535	-5.95748	1.99229	-5.87354	-1.47124	4.36058	-0.270704	-1.11709	0.580152	4.11471	4.5985	-3.4829	4.10179	1.69675	-0.801186	-4.5374	24.5194
730	-0.269711	5.86957	-0.958641	-1.54674	1.26213	4.52399	2.51383	5.36392	4.1013	5.25812	2.81135	-1.92573	2.1408	-1.40419	4.87963	3.24895	-1.32819	-5.93166	2.40306	-5.60929	-1.19706	4.84437	0.287592	-1.11461	1.47869	4.74801	3.82165	-2.93404	4.39982	1.42256	-1.49111	-4.0864	23.6789
732	0.00695394	6.54459	0.558297	-1.49757	1.39624	5.29538	2.78652	6.06676	4.00394	5.72652	3.09894	-0.283122	3.12775	-0.671049	5.15083	3.81966	-0.784298	-5.13941	2.83768	-4.89155	-0.791252	5.00381	1.09126	-0.716249	1.55568	4.72267	3.63638	-1.32869	4.4018	1.55121	-0.405312	-4.04517	22.0304
734	0.155966	7.13964	1.57505	-0.701845	1.55667	5.46028	2.92659	6.43631	3.83208	5.97288	2.71201	0.739098	3.09596	0.704328	5.07881	4.222	-0.427167	-4.08838	3.15309	-4.37846	-0.504156	5.14289	1.37687	-0.29703	1.70022	4.28259	5.89043	0.312924	4.43012	1.68482	1.29988	-4.13954	20.7136
736	-0.631313	7.1913	1.21593	-0.667572	1.40915	5.10613	2.52277	5.76079	3.2117	5.15928	1.86066	0.0153979	1.97987	0.787775	4.46339	3.39846	-0.746051	-4.34667	2.81682	-4.66853	-0.756482	4.81457	0.853836	-0.366569	1.24375	3.67363	6.14822	0.924865	3.8445	1.583	1.05302	-3.78539	21.109
738	-0.888606	7.47691	0.426173	-0.748535	0.870725	4.3576	2.01811	5.09719	3.10342	4.54485	2.12391	-0.577668	1.31279	-0.190238	3.96868	2.33998	-1.24276	-5.34058	2.33501	-5.24471	-1.11659	4.26571	0.224014	-0.726183	-0.133614	3.09447	3.32594	0.656645	3.59764	1.83235	0.139574	-3.47694	21.9007
740	-0.296036	6.98219	-0.186761	-0.59555	1.09275	3.98507	2.63751	5.51989	4.81308	5.91328	2.62608	-0.525017	1.82639	-0.309447	4.79321	2.5481	-1.1007	-5.70764	2.83023	-5.24124	-0.837445	4.86722	0.184278	-0.806649	-0.406305	3.54896	2.43783	-0.89407	5.21491	1.91679	0.21557	-3.73224	22.2156
742	-0.0104309	5.30283	-0.0208615	-0.969569	1.82639	4.90695	3.7834	6.32753	6.59674	7.42624	2.17607	-0.384947	3.06666	0.47038	6.22819	3.41386	-0.402332	-5.19107	3.80874	-4.62631	-0.216564	5.86957	0.931322	-0.566741	0.817577	4.79619	4.97599	-2.72989	6.93202	1.62721	0.574688	-4.27713	22.2752
744	-0.0278155	4.45346	0.756482	-0.98894	1.46627	5.64506	3.65525	6.41892	6.23415	6.99212	1.57903	-0.198186	3.65575	1.1305	6.29574	3.85791	-0.0908968	-4.38193	3.88771	-4.14799	-0.194709	5.43644	1.42306	-0.766416	2.16961	5.27451	7.89414	-3.03437	6.52125	1.58449	0.365575	-4.36207	21.9976
746	0.222027	5.32518	1.13646	0.155965	0.85632	5.22087	2.86251	5.92172	5.24024	5.71857	1.76827	0.0188747	3.14613	0.947714	5.50747	3.53108	-0.299017	-4.04914	3.3622	-4.14103	-0.589589	4.51505	1.11759	-0.941257	2.563	5.03063	7.76748	-1.70966	5.26955	1.658	-0.245869	-3.88722	21.859
748	0.558794	6.86646	1.16974	1.33365	1.51346	5.7747	3.40194	6.09159	5.81443	5.4424	2.58933	0.450512	2.59479	0.486275	5.82238	3.32942	0.139574	-3.80675	3.67363	-3.76801	-0.246366	5.13345	1.50303	-0.25034	3.26385	4.98543	5.91775	-0.208119	5.25266	1.80602	-0.427167	-3.82016	22.2246
750	0.133117	7.28865	1.00434	0.535448	2.54661	6.558	4.40627	6.47803	6.48846	5.43644	3.79086	0.652671	2.88635	0.677506	6.62357	3.45856	0.90301	-3.95825	4.32233	-3.16501	0.404815	6.21428	2.14924	0.707805	4.1311	4.99785	6.01461	0.0417232	5.51591	2.14378	0.099341	-4.22696	23.2741
752	-0.837942	6.44823	-0.300507	-2.0951	2.25206	4.81109	3.89516	5.6535	5.13941	4.58111	3.50575	-0.0288089	3.01053	0.55929	6.0752	2.7895	0.30001	-5.5184	3.71834	-3.96172	-0.188251	5.78364	1.17173	0.454486	1.82192	4.49419	6.20633	-0.55631	4.62383	1.81943	0.703831	-4.1013	24.3569
754	-1.22438	4.99338	-1.32521	-3.49581	1.39227	3.05623	2.82178	4.71622	3.18487	4.11024	1.46876	-1.08133	2.4875	-0.310441	4.93775	2.06927	-0.849366	-6.94841	2.73883	-5.31574	-1.20153	4.92831	-0.0124177	-0.305474	-0.895559	4.12961	4.85132	-0.866254	3.70542	0.881652	0.314414	-3.67711	24.8889
756	-0.630816	3.95377	-0.458459	-2.29528	1.28299	3.5723	2.67029	4.6884	2.77807	4.81953	0.709792	-1.16726	2.82129	-0.67999	4.78427	2.08318	-0.899533	-6.70006	2.75771	-5.36094	-1.24226	4.86622	-0.0332791	0.0581146	-0.731647	4.92036	4.59154	-0.706315	3.85741	0.42518	-0.591576	-4.06007	25.3141
758	0.210107	4.88857	0.670056	-0.269711	1.00235	4.19865	2.64098	4.50512	2.62062	4.70529	1.90636	-0.0859301	3.45856	-0.498195	4.9452	1.75933	-0.747045	-5.7737	2.67973	-4.89851	-1.18315	4.80364	-0.122189	0.037253	-0.318388	5.51542	5.30531	-0.510116	3.62297	1.04258	-0.42071	-4.88162	25.2515
760	0.30299	5.7285	0.867744	0.427663	0.652671	4.42713	2.38717	4.00444	1.57505	2.75771	3.091	0.603497	2.95192	-0.540912	4.72864	0.86228	-0.982484	-5.42998	2.08418	-4.79271	-1.507	4.7947	-0.274181	-0.805656	-0.149508	4.95116	4.46339	-1.10567	2.1557	1.94063	-0.0114243	-4.82003	25.4
762	-0.310441	5.77321	0.702342	-0.591079	0.583132	4.26918	2.10454	3.72628	1.22587	1.43697	3.43124	0.17037	2.7294	-0.734131	4.37101	0.306467	-1.20848	-5.52336	1.76529	-4.8692	-1.82043	4.70231	-0.288089	-0.917415	0.302493	4.28309	2.75522	-1.84377	1.2363	2.08567	-0.531475	-3.94036	25.7542
764	-0.518064	7.16299	0.614424	-1.26809	0.510613	3.53654	2.13434	3.97712	2.74032	2.66234	3.19729	-0.0456969	3.36518	-0.778337	4.54436	0.650684	-1.16378	-5.0053	2.10702	-4.71423	-1.77075	4.39783	-0.320872	-0.418723	0.314911	4.28508	2.14726	-1.3416	2.36332	2.04593	-0.734627	-3.60409	25.0891
766	-0.0789761	8.26766	0.551343	-0.55929	1.12901	3.52363	3.06765	4.84536	5.10712	4.86275	2.43684	0.33478	3.55343	-0.493228	5.63314	1.45038	-0.617405	-4.14401	3.00954	-4.18772	-1.17322	5.01772	0.191231	0.402828	0.231465	4.84139	2.10702	-0.251333	4.54883	2.45074	0.137588	-4.0104	24.4682
768	-0.0650685	6.68516	0.0407298	-0.0273188	1.8999	4.17878	3.75559	5.29339	5.78761	5.30233	1.45038	0.179311	3.12229	-0.372529	6.21726	1.9292	-0.254313	-4.09881	3.467	-3.94483	-0.822544	5.90781	0.766913	1.19458	0.554323	5.13643	2.20388	-0.238419	5.30779	2.28137	0.549356	-4.20362	24.9525
770	-0.50962	3.10689	-0.474354	-0.442565	1.31031	4.70877	3.1516	4.87318	4.26273	4.6735	1.34011	-0.915925	2.30471	-0.90152	5.50747	2.19494	-0.507136	-4.59502	3.05225	-4.21206	-1.05103	5.4131	0.697374	0.443558	1.43945	4.91142	3.55293	-1.80701	4.40329	1.77175	-0.55035	-3.93937	25.5674
772	-0.475347	0.38147	-0.372529	-1.24176	0.21259	5.4573	2.52078	4.76241	3.02047	5.28842	2.63055	-1.90586	1.73698	-1.05103	5.04802	2.62211	-0.592569	-4.79172	2.71251	-4.33674	-1.11957	4.45843	0.632306	-1.16577	3.16302	4.95762	5.25663	-3.49879	3.90907	1.84079	-1.44839	-3.73622	25.4105
774	0.0908971	0.876685	0.152985	-1.71661	0.547866	6.07967	2.92858	5.29339	3.23156	6.04192	3.97911	-1.75337	2.0206	0.00844396	5.41955	3.12924	-0.207126	-4.81258	2.93603	-3.995	-0.750025	4.73807	0.840922	-1.11461	4.30395	5.1558	6.02603	-3.39051	4.18673	1.44293	-0.740091	-3.87828	24.6758
776	0.171363	3.98755	1.20501	-1.86066	1.507	5.33064	3.37213	5.4573	3.66122	5.64903	3.73224	-1.0396	2.37773	1.17272	5.35548	3.05523	-0.0983476	-5.11209	3.08057	-3.84003	-0.527004	5.39968	0.640253	-0.0129143	3.03139	4.57317	5.65598	-2.08269	4.35362	0.506639	0.348687	-3.9647	24.278
778	-0.800689	6.92109	2.17309	-2.39064	1.64906	3.99599	3.11534	5.30432	3.28422	5.29339	1.96646	-0.929336	2.11596	1.00136	4.45743	2.46515	-0.335276	-5.53528	2.85258	-4.16487	-0.663102	5.33164	0.248353	0.675023	0.885129	3.62396	4.45694	-1.48962	4.25229	0.47485	0.716746	-3.52015	25.1661
780	-1.51594	8.75096	1.71661	-2.51929	1.24574	4.14153	2.48949	5.44886	2.47608	5.22534	0.569224	-1.13845	2.10106	0.366072	3.41336	2.36233	-0.359118	-5.5626	2.55605	-4.29153	-0.784794	4.69387	0.514587	0.81708	0.730654	3.37958	3.9503	-1.12951	3.87977	1.41809	0.544886	-2.92212	26.0194
782	-1.17222	10.3548	0.680983	-1.25269	1.1007	5.40664	2.12689	5.62419	2.15471	4.63376	0.893076	-0.159939	2.76516	0.659128	3.09795	2.61366	-0.0764928	-4.74602	2.45223	-3.90907	-0.735621	4.16984	1.15732	0.63628	2.38518	3.62595	5.13196	-0.120699	3.29067	2.52873	0.327329	-2.90076	25.3191
784	-0.521541	10.6956	1.18762	0.473857	1.39077	5.5785	2.24163	5.56459	2.55456	3.844	1.90387	1.7787	3.40243	0.89407	3.60509	2.86549	0.103812	-3.75907	2.58138	-3.57727	-0.587106	4.21107	1.18862	0.841916	2.16564	3.47843	7.19577	0.581642	2.91417	3.36915	0.783801	-3.5132	24.6232
786	-0.311931	8.23488	2.33303	1.27355	1.27405	4.7793	2.45025	5.42204	3.12328	3.36915	1.77523	2.44429	3.3627	0.291069	4.16189	2.94099	-0.0849364	-3.85592	2.6077	-3.66022	-0.646711	4.54187	0.829498	0.726183	0.147025	3.14762	7.42575	-0.429153	2.85357	3.39846	1.19507	-3.91106	26.1009
788	-0.788768	4.4321	1.3863	-0.094374	0.544886	4.20262	2.44429	4.91093	3.44863	2.85109	1.20054	0.756482	2.55009	-0.363588	4.48972	1.98632	-0.735621	-5.16921	2.27044	-4.34468	-1.24425	4.72218	0.450512	-0.481804	-0.821551	3.29365	3.89963	-2.36084	2.82079	2.35339	0.311434	-3.68307	28.8705
790	-1.01527	2.96384	-0.758469	-2.3971	0.137587	3.85195	2.51035	4.59949	4.44055	3.20574	2.0052	-1.38283	2.02805	-0.446042	5.05944	1.17272	-1.282	-6.49343	2.19295	-5.1255	-1.6883	4.61688	0.216564	-1.39624	-0.797709	4.21405	0.90301	-2.52575	3.69797	1.18464	-0.521044	-3.49085	30.1853
792	-0.334779	3.87679	-1.03911	-3.15458	0.401835	4.19815	2.88635	5.28892	5.97437	4.88708	3.05176	-1.76777	2.0653	0.333289	5.56807	2.36829	-0.992914	-6.65138	2.70804	-5.0813	-1.3113	4.55528	0.63777	-1.15236	0.13113	4.86026	3.71883	-0.98745	5.38379	0.797212	0.0233451	-3.72976	29.6791
794	0.195702	4.02232	0.246366	-2.57442	0.545879	4.58459	2.73635	5.44737	5.68231	5.09222	2.45025	-1.28349	1.66098	1.29491	4.96209	3.50724	-0.730157	-6.16809	2.65489	-4.74105	-1.14789	4.37697	0.632306	-0.825028	1.35551	3.91006	7.55092	-0.868241	5.30283	0.737607	0.557304	-3.85145	29.0404
796	-0.0784797	3.0905	0.989437	-1.73748	0.526508	4.12712	2.1716	4.61688	3.83109	3.59366	1.22488	-1.36842	1.4315	1.29094	3.94434	2.97874	-0.94225	-5.79258	2.05487	-4.64122	-1.48217	4.18127	-0.17782	-0.727177	2.00222	2.56846	7.15554	-2.72493	3.71188	0.480314	0.00546363	-3.6632	28.95
798	-0.554323	2.62906	0.98894	-1.35203	0.734627	3.61254	2.19146	4.31587	2.95887	2.93056	1.04755	-1.60982	1.77026	0.638763	3.84003	2.22673	-0.886619	-5.66294	1.93516	-4.52648	-1.48416	4.47134	-0.476837	-0.514587	1.84874	2.00768	4.57466	-3.26534	3.04083	0.527004	-0.68595	-3.68754	28.9674
800	-0.966589	3.17246	0.920892	-1.34706	0.972549	3.87083	2.46415	4.64022	3.21964	2.78006	1.75635	-1.17868	2.18054	-0.0536442	4.27763	1.94361	-0.517567	-5.6982	2.20537	-4.28955	-1.10219	4.74552	0.080963	-0.141561	0.595053	2.48949	2.18352	-2.0658	3.11931	1.00881	-0.694394	-3.9647	28.7578
802	-1.43747	4.02729	0.712275	-0.611941	1.18613	4.95513	2.66035	5.26706	3.73423	3.18835	2.53767	0.0491737	2.97427	-0.380973	4.61588	2.23219	0.138581	-5.10116	2.76069	-3.58274	-0.533959	4.70678	1.07537	0.484288	0.323852	3.58919	2.77559	-1.90536	3.60807	1.2209	-0.0278154	-4.0104	28.5611
804	-1.81744	3.63886	0.125666	0.119209	1.03066	5.44737	2.78403	5.54025	4.30495	4.63376	2.5173	0.523527	3.28322	-0.172357	4.68045	2.58485	0.414252	-4.4331	3.17345	-3.07411	-0.336766	4.64966	1.29441	0.376999	1.68532	3.76751	5.63363	-2.87592	4.5831	1.05401	0.503163	-3.78688	28.7314
806	-1.51098	3.80526	-0.349681	-0.47783	0.257293	4.79221	2.25653	4.89801	3.76999	5.02119	1.54674	-0.129143	2.52674	0.055631	4.03076	2.37773	-0.177324	-4.54982	2.60721	-3.51568	-0.908971	4.14699	0.409285	-0.596543	2.19444	3.08901	6.50088	-2.66979	4.55429	1.01576	0.536939	-3.77645	27.9228
808	-0.579655	5.85467	0.221531	-1.35303	0.339747	5.07782	1.85768	4.66357	2.26796	4.33872	0.920892	0.0685451	2.12044	0.182291	3.38455	2.31365	-0.223517	-3.98358	2.16365	-3.4377	-1.02917	3.96421	0.352661	-0.391404	2.22325	3.03686	6.01858	-1.07437	3.61254	1.50154	0.640253	-4.21007	25.9141
810	-0.287592	6.32505	1.01477	-1.77771	1.30932	6.11047	2.32806	5.36044	1.82043	4.73012	0.808636	0.536442	2.05437	0.362098	3.67562	2.70804	0.422199	-3.26981	2.66184	-2.78354	-0.451008	4.6442	1.11759	0.684957	2.5178	3.62347	5.5636	-0.479817	3.53605	2.1403	0.64522	-4.41422	25.9524
812	-1.08778	4.45396	-0.00099357	-2.69264	1.12752	5.34107	2.11149	5.37733	1.73847	5.39819	0.000496546	-0.679493	1.39177	0.301003	3.55492	2.55654	0.0417235	-4.66903	2.5933	-3.50177	-0.787775	4.37846	0.635783	0.34223	1.3118	3.41634	3.11832	-1.8249	3.67413	1.74195	-0.00496696	-3.95079	28.9957
814	-1.95106	2.58585	-1.18762	-4.1311	0.305474	3.33587	1.28349	4.61241	1.16676	4.74999	-1.00533	-2.3514	0.660122	-0.169377	2.98917	1.75933	-1.07239	-6.93103	1.73549	-4.9606	-1.78367	3.5276	-0.641247	-0.593066	-0.858307	2.52277	0.594556	-4.24882	3.04828	0.51707	-0.849863	-3.66519	31.8463
816	-1.59492	2.38071	-0.519057	-4.03076	0.199676	2.83023	1.57903	4.49916	1.89294	3.8743	-0.322362	-2.48104	0.80665	-0.755986	3.76354	1.78764	-1.29292	-7.51515	1.55965	-5.25763	-1.87159	3.91404	-0.794232	-0.86228	-1.055	2.88188	1.88847	-6.10898	3.0006	-0.134111	-0.938773	-4.11868	31.9963
818	-0.420709	4.21355	-0.249346	-2.21878	0.299017	3.84947	2.62211	5.07037	3.98606	4.25378	1.9744	-1.70817	1.8999	-0.906487	5.47816	2.66681	-0.729163	-6.75817	2.15123	-4.76738	-1.37289	4.72615	-0.127157	-1.0396	0.313421	4.87268	5.01275	-6.02851	4.14451	-0.231465	-0.908474	-4.56075	30.5573
820	-0.0119209	6.86049	-1.35005	-2.01364	0.119209	3.88424	3.03537	5.05298	5.43743	4.96705	3.07014	-1.54823	2.64992	-0.535448	6.3926	2.55406	-0.659128	-6.30369	2.39561	-4.86275	-1.31329	4.7947	-0.348687	-1.35799	0.206133	6.14524	6.46909	-4.62035	5.12054	-0.617901	-1.19656	-4.30147	29.6568
822	0.0889102	8.65459	-1.52141	-3.51965	0.205139	2.96434	2.9102	4.67052	5.06093	5.27799	2.19593	-1.87059	2.2764	-0.229975	5.99176	1.88351	-0.949204	-6.33697	2.26498	-5.40167	-1.4479	4.78079	-1.10616	-1.40866	-1.05798	5.13891	6.66926	-2.60721	5.12848	-0.796715	-1.04556	-3.79433	29.8883
824	1.19507	8.9556	-0.121196	-3.71188	0.437101	2.82029	2.55754	4.74552	3.25938	5.202	1.52141	-1.90685	1.74791	-0.257293	4.67002	2.08269	-0.978013	-6.52075	2.1562	-5.56161	-1.37687	4.74751	-1.1762	-1.00831	-1.57555	3.22461	6.56545	0.0188747	4.29253	0.113746	-0.703831	-3.83854	30.4783
826	2.06927	7.58618	1.07189	-2.37823	0.291566	3.22511	2.10951	4.94421	2.51681	4.70281	1.7484	-1.59244	1.94957	-0.77039	3.76999	2.51134	-0.959138	-6.84659	2.05189	-5.42104	-1.33018	4.27912	-0.881155	-0.574192	-1.03662	2.62757	5.05298	1.5825	3.72628	1.52588	-0.751018	-4.2369	30.6964
828	0.957151	4.8846	0.901024	-1.17719	0.131627	3.4983	2.32607	5.16723	3.88622	4.50512	1.85619	-1.34557	2.29478	-1.67141	4.48724	2.62509	-0.909964	-6.86496	2.22425	-5.28196	-1.2964	4.22597	-0.585616	-0.820061	-0.591576	3.63986	2.69314	0.599027	4.27564	2.2918	-1.18415	-4.35561	30.3129
830	-1.41015	2.15073	0.452499	-1.12206	0.253816	3.34432	2.98868	5.17716	5.10315	4.54088	1.14242	-1.61032	2.03649	-1.98235	5.94805	2.50141	-0.894069	-6.62208	2.34197	-5.29289	-1.28845	4.79768	-0.590583	-1.39127	-1.03414	4.97997	2.14825	-1.74989	4.71026	2.27441	-1.58449	-4.43508	29.546
832	-2.45323	0.556807	0.552833	-1.66247	0.64522	2.94298	3.22958	4.88957	4.78079	4.59899	0.326335	-2.01414	1.63118	-1.38779	6.59128	2.2317	-0.976523	-6.52224	2.21133	-5.35895	-1.38332	5.19107	-1.01129	-1.15534	-0.550349	5.64853	3.80079	-3.60757	4.42068	1.69277	-1.66545	-4.98941	29.1213
834	-1.17073	-0.0397364	-0.29852	-2.83122	1.08977	2.72195	3.12825	4.92583	4.38491	5.5636	0.38892	-2.54363	1.83235	-0.748535	6.45121	2.17656	-1.12355	-6.78996	2.33849	-5.53429	-1.49806	5.23826	-1.24325	-0.437597	0.315408	5.62022	4.84685	-4.55181	4.80115	1.52439	-1.30236	-5.53479	29.6379
836	0.33627	-0.421206	-2.06033	-5.41657	0.940263	3.07113	2.83917	5.1409	4.49717	6.40005	0.599523	-3.83854	2.50489	-1.24921	6.08365	2.32011	-1.44094	-7.5087	2.3668	-5.87056	-1.62621	5.00083	-1.07338	-0.228485	0.481804	5.0048	4.24335	-4.56025	5.44041	1.96199	-1.50452	-5.40763	30.7714
838	0.293553	0.7689	-2.38667	-7.02143	0.159442	3.38157	2.43535	4.84337	4.69536	5.27153	0.351667	-4.34965	3.23256	-2.36283	5.92122	2.13434	-1.86662	-8.02428	1.89791	-6.17007	-1.90586	4.46687	-1.055	-0.747542	0.293553	4.5533	3.84152	-3.58125	4.88311	1.33564	-2.65886	-5.04206	30.4783
840	-0.448525	4.39237	-0.974039	-5.15431	-0.397861	2.74082	2.54512	4.62631	5.46177	4.22001	1.1757	-2.65638	3.82463	-2.26696	6.4378	1.90983	-1.98533	-7.57625	1.75387	-6.08216	-2.08865	4.34766	-1.11262	-1.64459	-1.06792	4.98245	4.01785	-2.2615	4.59204	0.248353	-2.89579	-5.05	27.6402
842	-1.02073	7.67807	0.514587	-1.60684	-0.146528	2.44826	3.1814	5.11607	5.89589	5.21541	2.94	-0.577668	3.65078	-1.4017	6.96133	2.37872	-1.45535	-6.07123	2.25653	-5.32915	-1.73549	4.94719	-0.689427	-2.05686	-1.05103	5.3063	4.89801	-1.35601	5.26309	0.0144045	-2.47558	-5.38478	24.0942
844	-2.05338	7.65969	1.10765	-0.0630816	0.603497	2.94099	3.6339	5.45134	5.35697	6.23415	2.71797	-0.0933807	2.83271	-1.05302	6.96083	2.89778	-0.848869	-4.69287	2.57889	-4.66357	-1.26809	5.63264	-0.377496	-1.41015	0.202656	5.40614	6.02851	-1.78367	5.47022	0.119706	-2.69115	-5.26359	22.8624
846	-3.3627	5.0505	0.883639	-1.42852	1.30137	3.12924	4.05361	5.20349	5.52237	6.44326	1.09524	-1.00682	2.73585	-0.995397	7.27028	2.71102	-0.606477	-4.68791	2.75125	-4.6586	-1.00185	6.22918	-0.741581	-0.307957	-0.42816	5.84722	5.46724	-3.57876	5.78612	0.790755	-2.64347	-4.44204	24.7076
848	-3.26186	3.93937	0.214577	-2.76069	1.583	3.0607	4.55628	5.22782	6.57489	7.2062	0.994404	-1.658	3.3771	-1.20997	7.88122	2.70456	-0.472367	-5.19504	3.14812	-4.71671	-0.682473	6.56595	-1.09275	0.376006	-0.866751	5.80152	3.7695	-4.99189	6.88483	1.75337	-1.63515	-4.18474	26.2658
850	-1.65105	5.92917	0.21259	-2.14428	1.59095	3.57777	4.77731	6.07918	7.40389	8.52893	2.2168	-1.4469	3.87728	-1.81993	8.09133	3.76652	-0.258783	-5.1861	3.56287	-4.37399	-0.229478	6.32107	-0.569224	0.654161	0.679493	5.69125	3.17693	-4.84834	7.92444	2.63353	-0.992417	-4.80115	26.0517
852	-0.579159	7.33137	1.12802	-1.809	1.46776	4.32829	4.6134	6.60767	7.83453	8.56717	2.74976	-1.59989	3.97166	-2.25306	8.06699	4.13756	-0.198186	-5.46128	3.59019	-4.23292	-0.0750025	5.82784	0.04222	0.566244	2.4726	6.55899	3.3016	-4.15544	7.99994	3.31501	-1.45634	-5.12401	26.8514
854	-0.631313	5.66194	0.528991	-3.73969	0.406802	3.96073	3.65476	5.51095	7.16498	6.19491	1.49707	-2.83867	3.43422	-2.11199	7.28418	2.55704	-0.916421	-6.84261	2.6991	-5.12749	-0.932316	4.94172	-0.673036	-1.09623	2.31912	6.72738	2.38419	-3.392	6.408	2.49098	-2.21133	-4.65214	29.0876
856	-0.460943	3.41286	-1.61479	-5.36641	-0.936786	2.89033	2.59578	4.25378	5.71956	3.87877	0.130634	-3.73274	2.66681	-1.74046	6.14524	1.1911	-1.80751	-8.30293	1.73648	-6.28134	-1.89294	4.13905	-1.70022	-3.30706	0.280638	5.56161	1.54227	-1.98285	4.60148	1.0406	-2.60721	-4.15891	30.4724
858	0.402331	3.21269	-2.11547	-4.56671	-0.425676	2.67575	2.81781	4.51058	4.99735	4.01537	0.55184	-2.95043	2.63453	-1.27902	6.10401	1.68234	-1.52141	-8.12362	2.01464	-6.22819	-1.5378	4.67797	-1.48217	-2.9251	-1.30981	4.97003	3.04729	-0.651677	4.4927	0.585119	-2.02705	-4.42912	29.9091
860	1.12702	4.74155	-0.987947	-3.00358	1.09921	3.14514	3.60459	5.21243	5.06391	5.31475	1.37935	-1.7186	2.98818	-0.740091	6.44376	2.58634	-0.709792	-6.71993	2.76268	-5.39273	-0.610948	5.84573	-0.836948	-1.04805	-1.54873	4.59105	5.24173	-0.160436	5.26259	0.616908	-0.990431	-4.9303	27.9138
862	0.503659	5.77271	-0.481308	-2.62012	1.48018	3.45757	3.70691	5.3068	5.06192	6.16858	1.09921	-1.58648	2.59529	-0.667572	6.23465	2.60025	-0.541906	-5.88795	2.85357	-5.08676	-0.382463	6.24557	-0.658135	-0.461936	-1.31428	3.96967	5.51542	-0.927349	5.53081	0.687937	-1.16626	-5.0361	26.4794
864	-1.4171	5.09123	-0.458459	-3.43323	0.85334	3.32842	3.08653	5.3212	4.36008	6.69012	0.392397	-1.9898	2.2913	-1.11312	5.72801	2.56598	-0.865757	-6.27538	2.57343	-5.36144	-0.779331	5.60631	-0.671049	-0.909468	-0.972549	4.42465	4.97003	-2.61664	5.36342	0.905991	-1.95851	-5.00381	26.0562
866	-2.488	3.54797	0.052154	-3.69847	0.637273	3.28968	2.95093	5.80947	4.41472	7.56681	0.580152	-1.69128	3.09	-1.31528	5.81443	3.14911	-0.865261	-6.89675	2.75721	-5.36392	-0.880659	5.13941	-0.512103	-0.948707	-0.0541409	5.50201	5.14537	-3.99997	6.0305	1.34309	-1.67191	-5.09024	25.6787
868	-2.04245	1.66645	0.381967	-3.30706	1.13448	3.67016	3.90907	6.20981	6.54012	8.01186	1.77125	-1.11411	4.40677	-0.887116	6.94791	3.62496	-0.462432	-7.10239	3.34481	-5.10961	-0.445048	5.68132	-0.232458	-0.47187	0.371536	6.45717	6.13878	-5.16127	7.5385	1.85668	-0.931819	-5.3217	26.1346
870	-1.94162	0.274181	-0.705322	-3.35326	1.0401	3.59913	4.05461	5.64357	7.85738	6.41594	2.28832	-1.1762	4.58161	-0.737111	7.21564	3.04381	-0.716249	-7.44412	3.14414	-5.4126	-0.594059	5.56608	-0.47038	-0.51558	-0.632803	6.51926	6.25898	-5.85516	7.4779	1.91033	-0.686943	-5.28743	27.2835
872	-2.71002	0.553827	-2.23964	-3.23951	0.306964	3.21865	2.8347	4.7346	6.46065	4.25229	1.37389	-1.51942	3.10491	-1.21941	5.87702	2.14875	-1.52389	-7.76251	2.19395	-6.0906	-1.38531	4.46588	-1.06891	-1.15981	-1.11113	4.86722	4.57118	-5.34356	5.62221	1.2661	-1.1012	-4.80165	27.6059
874	-3.22213	2.52525	-2.29379	-2.49495	0.0879168	2.85159	1.99427	4.2662	4.20064	3.44912	0.585616	-1.38978	2.16812	-1.08381	4.84933	2.20984	-2.08964	-7.53204	1.45733	-6.52969	-2.0047	4.11421	-1.56015	-1.53979	-1.28945	3.41187	2.97328	-4.54833	3.96818	0.76592	-1.67241	-4.52151	26.8628
876	-2.76069	5.50101	-1.16328	-1.54128	0.257293	2.73536	2.0206	4.4167	2.93553	3.9945	0.873208	-0.782808	2.84563	-0.499189	4.84486	2.87692	-2.15272	-6.75817	1.26014	-6.44823	-2.14924	4.42515	-1.52787	-1.47422	-1.68035	3.63191	2.62707	-4.09832	3.57678	1.04805	-1.66744	-4.77582	25.6762
878	-2.10553	6.97821	-0.461439	-1.95702	-0.178814	2.9395	2.02258	4.8851	2.87841	5.51293	0.720223	-1.18315	3.27776	-0.667572	5.00778	3.19829	-2.09808	-6.3772	1.37091	-6.39061	-2.07623	4.15792	-1.25766	-1.74145	-0.971059	4.17133	2.76814	-4.56472	4.22299	0.961125	-1.59393	-4.84784	25.0841
880	-2.49793	5.579	-0.520051	-3.91155	-0.777841	3.0309	1.89692	5.11358	3.63241	6.59227	-0.313421	-2.54015	2.59082	-0.668069	5.16276	3.16352	-2.18749	-6.9802	1.52042	-6.65287	-2.05785	3.64929	-1.31428	-2.24958	0.341237	4.47184	2.79099	-6.18498	5.00182	0.0362596	-1.67141	-4.32779	25.6618
882	-2.55456	4.4326	-0.651677	-4.90695	-0.520051	3.30557	2.10702	5.25514	4.60297	6.49691	-0.247856	-2.36034	2.35885	0.0447035	5.43495	3.27528	-2.04792	-7.21763	1.73748	-6.51628	-1.84675	3.79433	-1.357	-2.22276	0.847379	4.83692	3.30458	-6.59675	5.35846	-0.0288089	-1.08828	-4.10676	26.1957
884	-1.16428	5.10315	-0.913441	-4.43508	-0.29554	3.6483	2.14378	5.28594	4.74006	5.69175	1.23978	-1.23729	3.06815	0.0357629	5.39521	3.16054	-1.91182	-6.74526	1.7633	-6.23365	-1.73201	4.00643	-1.26163	-2.36134	0.307957	4.90298	4.07447	-4.82897	5.0351	0.977019	-0.201662	-4.60049	25.6682
886	-0.0839432	5.93513	-0.893573	-3.4367	-0.800193	4.06504	1.78665	4.99586	4.18822	5.21292	2.31514	-1.19557	3.08057	-0.625352	5.03808	2.84016	-2.01315	-6.67075	1.54624	-6.30468	-1.87655	3.72579	-1.0406	-2.84662	0.282626	4.34617	5.54671	-2.81284	4.55528	1.38134	-0.435114	-4.83443	24.6788
888	-0.487268	5.4429	0.0089406	-2.3971	-1.13845	3.95974	1.51594	4.63824	3.61254	5.24173	1.73003	-1.60386	2.14527	-0.524521	4.69834	2.90672	-2.25405	-7.33137	1.29143	-6.65188	-2.05288	3.42329	-1.05401	-2.63751	0.180304	3.31501	6.85155	-2.46366	4.24186	0.320375	-1.09673	-4.52449	24.4324
890	-1.22885	4.05361	0.502169	-2.20637	-0.949701	3.01997	1.71562	4.55777	3.76205	4.97699	0.285606	-1.64509	1.72903	-0.148515	4.93775	3.04381	-2.52823	-8.16981	1.25517	-7.08997	-2.17309	3.54449	-1.42356	-2.20686	-0.707805	2.78453	5.58545	-3.58125	4.17282	-0.589589	-0.792742	-4.47333	25.1388
892	-1.47223	3.50326	-0.478327	-3.08106	-0.999371	2.31018	1.91182	4.73211	4.25726	4.66506	-0.200669	-1.61231	1.8537	-0.268718	5.31425	3.12825	-2.64396	-8.82248	1.27157	-7.48088	-2.36978	3.60012	-1.63217	-2.80837	-1.11908	3.17891	4.68592	-4.25875	4.45793	0.025332	-0.615915	-4.72168	26.1481
894	-2.19146	3.3771	-2.69761	-4.61688	-1.98632	1.57555	1.11163	4.36107	3.18537	4.3273	-0.147522	-2.21332	0.988444	-0.584622	4.43012	3.0453	-3.19034	-9.81092	0.567734	-8.34316	-3.17097	2.82675	-2.18252	-4.32432	-1.99626	3.03537	5.59439	-4.37945	3.95526	0.0213584	-1.23034	-4.50263	27.363
896	-3.22858	3.26137	-4.67052	-5.92967	-3.00755	1.00633	0.187258	3.6036	1.91083	4.37846	-0.750025	-3.3925	-0.527501	-1.00434	3.30557	2.49942	-3.92795	-10.7105	-0.256797	-9.18905	-3.96371	2.08765	-2.9996	-5.24769	-2.97626	2.26398	5.43793	-4.12365	3.30855	-1.41015	-1.72953	-3.85493	27.816
898	-3.29862	4.00792	-4.33425	-6.11792	-2.85655	1.51545	0.466406	3.72181	3.091	5.64158	-1.04855	-3.76155	-0.113745	-0.814597	3.80327	2.49147	-3.69896	-10.3692	0.0784793	-8.8652	-3.68158	2.2158	-2.92857	-4.70231	-1.95702	3.07361	5.07186	-3.3473	4.26372	-1.60635	-1.61926	-3.59962	26.6617
900	-2.42094	4.71125	-2.55853	-5.86112	-1.88748	2.56747	1.40121	4.83543	5.32418	7.46648	-0.213583	-3.15656	1.84973	-0.263751	5.22484	3.4521	-2.71946	-9.21339	1.20948	-7.79976	-2.72741	2.78701	-1.9744	-3.46949	-0.103812	4.53889	4.70628	-3.10739	6.00318	0.0139077	-1.23034	-4.02033	25.2585
902	-2.01315	4.49767	-1.81695	-5.35349	-1.02421	3.31799	1.91977	5.52684	5.50896	7.81715	0.0715258	-2.56499	1.97937	-0.29405	5.75185	3.80923	-2.08517	-8.45641	1.70916	-7.14014	-2.14527	3.55194	-1.26362	-2.66383	0.68595	4.35412	3.11285	-4.03821	6.21478	0.631809	-1.10716	-4.33077	24.7374
904	-3.2107	4.46538	-2.68221	-4.65165	-1.14838	3.05076	1.41313	5.00679	3.45906	6.02653	-0.965098	-2.48551	0.579655	-0.68148	4.83145	3.25938	-2.41697	-8.58754	1.04308	-7.49826	-2.47508	3.61353	-1.62472	-3.07957	-0.0695385	3.41733	3.01401	-5.8646	4.44253	-0.7237	-1.3118	-3.89516	24.7444
906	-4.61787	5.45581	-3.64681	-4.75546	-1.76678	2.2461	0.708799	4.32283	2.19544	4.27465	-1.65701	-2.39611	0.538429	-1.20749	4.06255	2.94447	-2.98023	-8.99583	0.389417	-8.216	-3.05871	2.97427	-2.42045	-4.04765	-1.41164	3.0905	4.75347	-7.25885	2.99166	-1.64857	-1.22388	-3.53406	24.4026
908	-4.42465	6.79344	-3.23504	-4.598	-1.42952	2.48502	1.1906	4.50412	3.43174	4.04219	-1.19905	-1.47174	1.85917	-1.30783	4.8841	2.91367	-2.67227	-8.6988	0.744561	-7.96616	-2.85457	3.26335	-2.33253	-3.92099	-1.31478	3.7392	5.64704	-7.04676	3.4228	-0.903507	-0.368059	-3.88275	23.4773
910	-3.14166	6.5729	-2.31713	-3.53307	-0.625849	3.50177	2.04394	4.85977	5.02119	4.16984	-0.425677	-0.512103	2.81284	-0.735124	5.9997	2.68569	-1.97987	-7.53502	1.29094	-6.93301	-2.18153	4.1003	-1.66893	-2.9554	0.446538	4.84635	6.11097	-5.78264	4.24733	0.239909	-0.170867	-4.23143	22.5291
912	-2.57194	4.25925	-2.46515	-2.94993	-0.480811	3.32346	2.28087	4.69983	5.63065	4.30048	-0.264247	-0.51707	2.90523	-0.400841	6.22571	2.62558	-1.87208	-6.71645	1.3719	-6.48896	-1.98831	4.34816	-1.67191	-2.52177	0.71923	5.19603	6.49492	-5.32965	4.78278	0.630319	-1.04904	-4.14203	22.4024
914	-3.1352	2.01513	-2.864	-3.14116	-0.532965	2.23269	2.54114	4.54783	6.34342	5.40068	-0.437597	-1.1002	2.6986	-0.739098	6.58234	2.86996	-2.06232	-7.18733	1.49409	-6.79096	-2.08567	4.61837	-2.09163	-2.57095	-1.05898	4.97252	5.47916	-5.77072	5.78463	0.246366	-1.59144	-4.24633	22.8028
916	-3.22014	1.86215	-2.07822	-3.01748	-0.272691	2.40256	2.82178	4.87864	6.29127	6.71744	0.018378	-1.11659	2.70555	-1.24375	6.83566	3.08404	-1.69824	-7.54644	1.76628	-6.61612	-1.76281	5.0048	-1.75536	-2.24908	-1.26014	4.90993	3.83953	-4.82897	6.17454	-0.25779	-1.51992	-4.86126	22.3418
918	-2.54711	2.60969	-1.13398	-2.71201	-0.140568	3.3617	2.54015	5.11309	4.53492	6.66728	0.570218	-0.967582	2.32855	-1.10467	6.10848	3.11633	-1.08778	-6.90222	1.78069	-5.86957	-1.40121	4.82202	-1.13646	-1.67141	0.410278	4.62383	3.56138	-3.60956	5.11954	-0.37849	-1.14441	-5.19107	22.0771
920	-2.2466	1.95901	-0.748535	-3.15905	0.112255	3.65873	2.23219	4.92334	3.29912	5.50449	0.150502	-2.19742	1.40568	-1.16626	5.3967	2.63105	-0.830492	-6.42041	1.65105	-5.34455	-1.32223	4.60744	-1.12355	-1.1151	2.17656	4.10477	3.39697	-4.66307	4.04865	-0.00993411	-1.86463	-4.84188	23.4768
922	-1.93268	1.20401	-0.461439	-3.18189	1.0103	3.42975	2.75075	5.08328	4.30842	5.36839	-0.333289	-3.05523	1.24226	-2.15123	5.76178	2.24759	-0.538925	-6.51628	2.16663	-5.21342	-0.98596	5.11607	-1.10368	-0.336269	1.4628	4.04318	3.02295	-6.18448	4.62184	0.472863	-2.97576	-4.65065	24.8015
924	-0.616908	2.5933	-0.280639	-1.97192	1.5681	3.59168	3.73175	5.55913	6.11047	6.08464	0.375013	-1.7181	2.31365	-2.50588	6.94742	2.37226	0.0228484	-6.62506	3.14663	-5.03163	-0.236432	5.92719	-0.633796	-0.448028	-1.10666	4.82897	4.03871	-5.10613	5.8338	0.655651	-2.09063	-5.10663	24.3003
926	0.833472	4.61638	-0.102818	-0.760456	1.41164	4.50561	4.64618	5.68579	7.58171	5.65847	1.26511	-0.300507	3.42925	-2.05835	8.22296	2.25753	0.72668	-6.34293	3.82066	-4.29104	0.590086	6.57737	-0.0506638	-1.25666	-0.413259	5.78165	4.19964	-2.35488	6.19789	1.15981	-0.843902	-5.52833	23.3178
928	0.461936	5.17964	0.16739	-1.08232	1.66496	5.21143	5.48611	5.80053	8.81354	5.36541	0.89407	-0.376503	3.5281	-1.92622	9.11156	2.01315	1.34508	-5.92917	4.3114	-3.58472	1.15037	7.312	0.389913	-0.769893	2.14179	5.9858	3.06567	-1.40667	6.62406	1.43747	-0.676016	-5.24869	23.6342
930	-1.10219	6.44674	0.519057	-2.48849	1.93218	5.46128	5.57899	6.1969	8.57115	6.53565	0.17037	-0.789265	3.42776	-1.70618	8.84036	2.32259	1.54972	-5.57254	4.5831	-3.46303	1.25964	7.46598	0.779331	0.0342727	3.17097	5.97288	3.54399	-2.1706	7.19825	0.847379	-0.667075	-4.7485	23.8284
932	-1.67042	9.29634	0.622869	-3.08603	1.39674	5.23975	4.64171	6.52373	6.63449	7.30107	0.270208	-0.651181	3.9652	-0.925362	7.43568	3.12676	1.25567	-5.21193	4.28309	-3.80625	0.900527	6.40055	0.869731	-0.152489	2.23517	6.05633	5.26309	-2.37624	6.6638	0.407298	-0.571708	-4.75893	22.6115
934	-1.41114	10.0926	0.268221	-2.75026	0.709792	4.15991	3.56187	6.11395	4.59452	6.16709	0.430644	-0.716249	3.77546	-0.139077	6.08861	3.13173	0.546376	-5.69622	3.44614	-4.65512	0.225504	5.32617	0.0675517	-0.927845	-0.21706	5.50399	6.16213	-2.6236	5.14636	0.233452	-0.799199	-4.98444	21.9509
936	-1.5527	7.75208	-0.505149	-2.27094	0.534952	3.34283	3.06666	5.02815	3.34531	3.82513	0.0799696	-1.59095	2.55356	-0.177821	5.43892	1.85519	-0.174343	-7.18633	2.61764	-5.58048	-0.322858	5.25415	-0.991921	-1.75834	-1.54227	4.65413	5.75483	-4.00941	3.58472	-0.175337	-1.39723	-4.86573	22.9836
938	-1.84675	4.82251	-1.23481	-2.86152	0.759463	3.65277	3.17792	4.2066	3.21517	1.9605	-0.111262	-2.75274	1.96099	-0.902017	5.60681	0.648201	-0.395874	-8.13206	2.35389	-5.92122	-0.428657	5.61923	-1.31577	-1.65502	-0.895063	4.71324	4.07596	-5.428	2.69363	-0.0794728	-1.71214	-4.69287	24.1001
940	-1.15683	4.60893	-0.846883	-4.34866	1.50899	4.39386	3.99202	4.64171	5.00679	2.64992	0.390907	-2.714	2.31167	-1.20203	6.61016	0.830491	0.286599	-7.39644	3.11484	-5.20498	0.12964	6.27091	-0.762443	-0.254313	1.42008	5.19355	2.53419	-4.25528	3.92646	1.03215	-1.54873	-5.02566	23.2359
942	-0.0784794	7.93089	0.433624	-4.53889	2.73585	4.7043	5.27898	6.2565	7.70142	6.36826	1.17968	-0.993907	2.63502	-0.780821	7.70539	2.47161	1.29541	-5.85119	4.58906	-4.10577	1.01924	7.49479	0.109275	1.22339	3.00805	5.32021	3.63737	-1.06692	7.23253	1.42306	-0.708799	-5.42154	20.954
944	0.166893	11.383	0.929832	-2.62161	2.60274	4.71274	5.40167	7.43866	8.08736	9.55065	1.78069	0.695388	3.21567	-0.372529	7.47343	3.78738	1.3873	-5.16474	5.18163	-4.07298	1.14938	7.53204	0.628829	0.870724	1.95156	5.57452	6.50783	0.285109	8.96255	0.737111	0.281135	-5.2015	19.6104
946	-0.26226	10.8148	0.00645704	-0.737608	0.968575	5.02219	4.19915	7.30455	6.38714	9.40462	1.86215	0.927846	4.5523	-0.50962	6.39111	3.72877	0.773867	-5.41061	4.52946	-4.74701	0.538925	5.93861	0.719229	-0.568231	0.974536	5.9709	8.20855	-1.24127	7.81119	0.478824	0.644227	-4.6894	19.5622
948	-1.16378	6.38068	-0.967582	-1.19458	0.480811	5.4583	3.72678	6.88533	5.90086	8.08835	1.00682	-0.0089407	5.27302	-0.764926	6.45469	3.51667	0.558297	-5.70665	4.1912	-5.00778	0.308454	5.23875	0.73264	-0.599027	1.47621	6.18001	7.70042	-3.64333	6.83765	0.572205	0.559787	-4.4018	19.8737
950	-2.21829	2.68022	-0.917911	-3.42478	1.2666	5.6386	4.47134	6.99908	7.20471	8.00192	0.102321	-0.986457	4.28756	-0.367065	7.62294	3.82215	0.667075	-5.95599	4.58956	-4.90447	0.590583	5.99523	0.85185	0.0829498	2.3072	5.91228	6.47356	-5.13842	7.54098	0.832478	-0.0774861	-4.43111	19.9964
952	-3.29415	2.1711	-0.971059	-5.27998	1.27802	4.89205	4.63078	6.80536	7.41482	8.05855	-0.51111	-1.6128	2.69512	0.308951	7.6438	3.76254	0.206133	-6.48747	4.4028	-5.26855	0.338256	6.27091	0.34074	-0.407795	1.9143	5.04404	5.18858	-5.99076	7.63585	1.03066	-0.862281	-4.36058	20.199
954	-4.10924	2.59976	-1.80701	-5.31127	0.388424	3.47694	3.36617	5.879	5.37584	7.03285	-1.62522	-2.0499	1.81496	0.34521	5.97288	3.2112	-0.840426	-7.28766	3.2713	-6.28034	-0.72519	5.23826	-0.830988	-1.50204	0.214577	4.31637	3.75162	-6.65933	6.08812	0.471373	-1.2204	-3.92	21.2118
956	-4.15196	1.80056	-2.43535	-3.9046	-0.309448	2.72095	2.20438	5.34405	3.57032	6.30319	-2.03997	-2.10206	1.69625	-0.25779	4.9	3.05275	-1.5075	-7.78337	2.5178	-7.01298	-1.51743	4.22547	-1.46031	-1.97242	-1.09673	4.22796	2.67873	-7.29859	4.8394	0.140071	-1.24276	-3.70195	22.2415
958	-4.23392	0.478327	-2.65886	-2.98967	-0.519057	2.65588	2.13683	5.59737	3.49681	6.91861	-1.50104	-2.04941	1.53035	-0.747045	5.39273	3.44515	-1.6277	-7.95523	2.54661	-7.21465	-1.6888	4.24236	-1.41263	-1.74443	-1.18762	4.28955	2.80341	-8.19365	5.0048	0.116726	-0.907977	-4.18425	22.01
960	-4.80513	0.137091	-2.93205	-3.55691	-0.686944	2.88785	2.41647	5.8343	4.42266	7.66267	-1.74592	-2.63602	1.24971	-0.719726	6.11345	3.92844	-1.80801	-8.51651	2.56101	-7.53055	-1.75337	4.65065	-1.27206	-1.76082	0.0442069	4.44104	4.74602	-8.72264	5.75433	-1.02222	-1.16676	-4.63724	21.3345
962	-5.17418	1.03762	-3.38455	-4.40677	-1.20203	3.33736	2.20736	5.79407	4.95315	7.92692	-2.01315	-3.37958	1.49707	-0.832478	5.97835	4.24534	-2.19097	-9.35296	2.34892	-8.06898	-1.98483	4.48326	-1.1608	-2.5625	0.512103	4.50313	6.33299	-8.23388	6.1368	-2.03699	-2.49942	-4.43359	21.2481
964	-4.24335	3.32296	-3.59615	-4.06007	-1.40568	3.35326	1.71959	5.56558	4.24882	7.31498	-1.31428	-2.82526	2.03152	-0.906487	5.20249	4.08838	-2.46515	-9.48658	2.02109	-8.26667	-2.30173	4.00891	-1.28001	-2.74728	-1.06891	3.9493	6.25352	-5.85765	5.61029	-1.7186	-2.56499	-4.25329	20.6143
966	-1.88102	6.21031	-2.95788	-3.21319	-1.00931	2.74181	1.67042	5.38627	3.7834	6.27339	-0.321369	-1.22438	2.56548	-0.248849	5.02417	3.90162	-2.45273	-8.3372	1.83433	-7.86086	-2.44677	4.02679	-1.70469	-1.91281	-1.90685	3.61303	5.42998	-2.42492	5.14587	-0.685453	-0.532468	-4.63178	18.6076
968	-0.527501	6.53317	-1.93218	-3.26087	-0.805656	2.34991	2.03798	5.46873	4.98692	6.7398	-0.0680489	-0.645717	2.65191	0.311931	5.80053	4.46588	-2.44429	-7.15355	2.00073	-7.59413	-2.56399	4.40578	-2.0052	-1.49806	-1.33415	3.99947	5.61227	-1.41015	6.05782	-0.0173848	0.615915	-4.72764	17.104
970	-1.87655	3.65376	-1.29143	-3.49979	-1.03861	2.53618	2.14875	5.34703	6.23415	7.77493	-0.996391	-1.87755	2.11348	0.00099357	6.40502	4.79072	-2.79546	-7.57227	1.99527	-7.99894	-2.94447	4.50412	-2.14527	-1.84228	-0.517567	4.71969	6.30567	-4.31339	6.96927	-0.219544	-0.713766	-3.89765	17.7875
972	-3.71039	2.04295	-1.34458	-3.63638	-1.45584	2.62211	1.97937	5.17567	6.709	7.88768	-1.38183	-3.00308	2.24362	-0.787278	6.58631	4.21306	-3.091	-8.67943	1.79807	-8.50807	-3.22163	4.1162	-2.19792	-2.28584	-0.126163	5.41508	5.34505	-7.72824	7.02292	-0.0437099	-2.16216	-3.21219	19.296
974	-3.62446	4.45098	-1.91977	-4.78774	-1.67241	2.5178	2.01066	5.48313	6.85404	7.89762	-0.314911	-2.75125	3.00954	-0.956655	6.83218	4.01338	-2.86947	-8.91238	1.88996	-8.4127	-3.00457	3.90013	-2.02407	-2.24908	-0.346204	5.40515	4.91093	-7.80871	6.94642	0.561277	-2.09709	-3.77645	19.153
976	-2.8794	6.67324	-2.40306	-6.52621	-1.29342	2.44776	2.14875	5.46575	6.09805	7.84248	0.450512	-2.13981	3.31203	-0.263751	6.72092	4.19617	-2.55704	-8.73655	1.95255	-7.99447	-2.69661	4.1465	-2.07524	-1.55469	-0.475844	4.78874	6.68218	-6.61512	6.47008	0.546873	-1.33614	-4.62929	18.095
978	-3.01401	4.93874	-2.81582	-7.38998	-0.997384	2.10404	1.76479	4.43906	4.48575	6.33001	-0.72519	-2.12044	3.22014	-0.518064	5.86212	3.44763	-2.81036	-8.98292	1.35452	-8.11815	-2.98967	4.04368	-2.85357	-0.922382	-0.579158	4.39286	7.28716	-7.2673	4.99735	-0.444055	-1.25964	-4.50661	17.9018
980	-3.04282	2.59876	-2.70754	-6.1959	-1.08928	1.95901	1.2661	3.58671	3.76453	4.23243	-2.10603	-2.40604	3.04878	-2.09709	5.32021	2.14825	-3.16501	-8.72513	0.661115	-8.33323	-3.46303	3.70344	-3.36816	-0.652671	-0.696381	4.55777	4.67698	-8.0655	3.68208	-1.00235	-2.30571	-4.14948	17.3777
982	-2.25703	3.86834	-1.26312	-3.13719	-0.55929	2.68469	1.79162	4.12911	4.97202	4.31637	-0.464419	-1.77721	2.99066	-2.84712	5.98381	1.94162	-2.63949	-7.18385	1.03712	-7.72874	-3.14067	4.15991	-2.53916	-0.219047	-0.596046	5.09918	2.53717	-6.81182	4.24633	0.682473	-2.50141	-4.58707	15.7967
984	-1.58846	7.98057	0.253319	-0.94523	0.444055	3.57578	2.8496	5.01623	6.12338	5.48412	2.26895	-0.535448	2.77609	-2.13037	6.85503	2.92063	-1.73599	-5.67585	1.84079	-6.86844	-2.43684	5.05795	-1.48018	0.175833	-0.0163912	5.24769	4.23342	-4.22945	5.39919	2.25753	-1.33514	-5.38776	14.0329
986	-1.46429	10.9255	0.439584	-1.87407	0.721713	3.58125	3.37114	5.05497	5.955	5.75781	2.71449	-0.202159	2.52177	-1.1762	7.18584	3.51518	-1.39177	-5.35995	2.08269	-6.50634	-2.08716	5.66493	-1.53581	0.0819565	0.650187	4.96606	6.031	-2.41796	5.64853	1.39227	-0.64373	-5.65598	12.9143
988	-1.08629	10.6548	-0.323852	-3.83755	0.227988	3.17146	3.42925	4.8702	5.66592	6.18845	1.63813	-0.802676	3.13371	-0.733634	7.31746	3.03586	-1.30534	-5.89639	2.18848	-6.57439	-1.84476	5.7295	-1.95503	-0.386933	1.09027	5.23826	4.8702	-2.07722	5.72403	0.200172	-1.02868	-5.34952	13.5198
990	-0.267724	8.86818	-0.872215	-4.11322	0.0307954	2.86996	3.3766	4.95911	5.729	6.85354	0.504653	-1.41313	3.76304	-0.834465	7.18733	2.3971	-1.23729	-6.59674	2.3673	-6.82374	-1.67688	5.4275	-2.01464	-0.442068	0.369052	5.3674	3.78787	-2.72393	5.7896	0.30448	-1.55369	-5.14885	15.2305
992	0.225504	7.58221	-0.886619	-3.8748	0.592073	2.64247	3.49879	4.93675	5.65151	6.39359	0.0397365	-1.73301	3.31253	-1.26759	6.96033	2.26796	-1.24375	-6.92308	2.44379	-7.07904	-1.6436	5.6391	-2.01662	0.207126	-1.49161	5.05944	4.69585	-3.57926	5.40465	0.998378	-1.48167	-5.35647	16.1121
994	-0.503163	7.01298	-1.09474	-4.40031	1.29491	2.93752	3.73473	4.74205	5.40664	5.32568	0.210603	-1.98881	2.81483	-1.64807	7.04577	2.21233	-1.14292	-6.86298	2.54065	-7.14709	-1.56065	6.23415	-1.89344	0.81112	-1.57903	5.50201	6.11047	-3.89467	4.94619	1.05103	-1.51048	-5.55118	16.0659
996	-2.06778	6.39409	-1.53333	-4.13954	1.44641	3.52214	3.82066	5.03361	5.57055	5.9699	0.452002	-2.05139	3.07163	-1.52439	7.17739	2.40455	-0.838935	-6.57688	2.93255	-6.89228	-1.17967	6.30071	-1.432	1.10567	0.181298	6.02901	5.92122	-4.66158	5.55664	0.56078	-1.62075	-5.4116	16.0977
998	-2.53071	5.41558	-1.79211	-2.42541	1.06096	3.91255	4.08739	5.86808	6.48548	8.10027	1.00036	-1.76728	3.58572	-1.02917	7.64132	3.05027	-0.387927	-6.36429	3.61999	-6.44078	-0.567734	6.1959	-0.801186	0.826518	1.92523	6.44773	3.41137	-5.73645	7.1158	0.556807	-1.09772	-5.35647	16.1131
1000	-1.48118	4.81755	-1.71512	-1.65304	0.715256	4.21852	4.73013	6.52174	8.06103	9.31124	1.59641	-1.43747	4.30048	-0.72519	8.80659	3.62893	-0.0819563	-6.51429	4.19468	-6.14623	-0.113746	6.45618	-0.446538	0.0695387	2.85804	7.27723	2.27938	-4.78923	8.40972	1.18564	-0.655651	-5.654	15.4287

## Sheet: 12
	FP1	FP2	F3	F4	C3	C4	P3	P4	O1	O2	F7	F8	T3	T4	T5	T6	CZ	FZ	PZ	FCZ	CPZ	CP3	CP4	FC3	FC4	TP7	TP8	FPZ	OZ	FT7	FT8	A1	BP1
-200	0.898616	0.0904172	1.65782	0.132848	0.979436	-1.26028	0.794055	0.0262665	2.30438	0.837496	2.98377	-0.258118	1.12845	0.775366	-0.0777891	-1.31938	0.604634	1.68762	0.628879	1.35474	0.406625	0.801632	-0.79456	1.44415	-0.658177	-0.105066	-1.70883	0.824363	1.62549	3.0267	0.229326	-0.481888	3.06913
-198	1.43657	0.786983	1.86694	0.55008	1.40879	-0.81325	0.504619	-0.158609	0.077284	0.213667	2.47713	-0.504114	0.645549	-1.50881	-0.624333	-1.58306	0.58847	1.89472	0.317723	1.4487	0.2859	1.0057	-0.644033	1.83209	-0.190432	0.397533	-2.33569	1.19058	-0.10355	1.57498	-0.838001	-0.589985	1.81036
-196	2.66503	2.34125	2.71605	1.63963	2.05434	0.249531	0.990043	0.523814	-0.135878	0.891039	2.22255	-0.0020205	1.39263	-2.13718	-0.169722	-0.961756	1.1138	2.52259	0.836486	1.95635	0.839011	1.63711	0.214173	2.50137	0.776376	1.04005	-1.71187	2.33165	0.296003	1.69621	-0.661713	-0.737481	-0.570285
-194	3.43535	3.24441	3.14894	2.20184	2.1786	0.971354	1.56437	1.03702	1.51588	0.888513	2.38469	0.564224	2.90699	-0.762737	0.81325	-0.129312	1.43758	2.74585	1.37091	2.18971	1.23553	1.91644	0.85669	2.7504	1.33454	2.22103	-0.197504	3.06307	1.37444	3.22572	0.518257	-0.880936	-2.60139
-192	2.49733	2.23012	2.35337	1.49921	1.8235	1.08551	1.35929	0.634941	2.17355	-0.0020205	1.74874	0.396522	3.11763	0.599582	0.75415	-0.093448	1.22695	2.13516	1.16179	1.74369	0.996105	1.58053	0.734956	2.32408	1.19664	2.26649	0.430366	2.21851	1.34717	2.66857	0.0555637	-0.687979	-2.3266
-190	0.695556	0.366215	1.34161	0.580893	1.57599	0.947108	0.696061	0.158609	0.886998	0.0156588	0.773345	-0.228821	2.39984	0.933975	-0.362679	-0.511691	1.01783	1.4396	0.660702	1.27695	0.745058	1.16229	0.277313	1.91998	0.97489	1.24058	-0.105571	0.681918	0.716266	0.951149	-1.44162	-0.26317	-0.281354
-188	-0.582913	-0.747079	0.680402	0.258624	1.13653	0.77486	0.190937	0.236398	-0.745563	1.0648	0.384905	-0.511691	0.91781	0.825373	-1.22139	-0.293982	0.959736	0.923367	0.486435	1.02237	0.763748	0.745058	0.0671815	1.29615	0.799106	0.567254	-0.512701	-0.230337	0.348536	0.604634	-1.23604	-0.104561	0.838001
-186	-1.07591	-0.937005	0.273272	0.167701	0.653125	0.837496	0.0899121	0.287921	-1.04308	1.17189	-0.0555637	-0.535937	-0.738997	0.993074	-1.2224	0.0459663	0.922357	0.415717	0.602108	0.723843	0.798096	0.511186	0.195988	0.617262	0.531391	0.369751	-0.358133	-0.446025	0.272262	0.568265	-0.210132	-0.0889018	0.525329
-184	-1.12946	-0.911749	0.221749	-0.40713	0.798096	0.298528	0.262665	-0.28489	-0.28489	-0.409656	-0.227306	-0.790519	-0.501083	0.593016	-0.835475	-0.361164	0.727884	-0.0919326	0.501083	0.251552	0.677371	0.755161	-0.0186896	0.703638	-0.300044	0.184875	-0.429861	-0.601098	0.0222256	0.908718	0.280344	0.122745	0.394502
-182	-0.9956	-1.02237	0.0762737	-1.24867	0.845578	-0.680402	0.360153	-0.723338	0.336413	-1.00722	-0.115168	-0.999641	0.525834	-0.767283	-0.511186	-0.674846	0.286911	-0.672825	0.22377	-0.393492	0.432386	0.877906	-0.375307	0.79355	-1.26281	-0.222255	-0.693535	-0.93549	0.0202049	1.26988	0.403594	0.0717276	0.0828404
-180	-0.552606	-0.91478	-0.421273	-1.41788	0.278323	-0.56978	0.532906	-0.288931	0.493506	0.228821	-0.361669	-0.394502	-0.0277818	-1.29362	-0.0434407	-0.170732	-0.0176793	-1.07743	0.26317	-0.85265	0.360659	0.671815	0.0601098	-0.0545534	-1.30827	-0.16467	-0.38642	-0.941046	0.449055	-0.238419	0.584934	-0.260139	-1.0547
-178	-0.229831	-1.0249	-0.69	-1.35424	-0.0641508	-0.0833455	0.775871	0.0161639	0.430871	0.378338	-0.388946	-0.107591	-1.02187	-1.06531	0.534421	0.0414202	-0.118704	-1.2714	0.345505	-1.12845	0.383894	0.59049	0.441984	-0.771325	-1.03854	0.42683	0.0363689	-0.891544	0.44956	-1.41283	0.259129	-0.322774	-1.24008
-176	-0.334897	-1.40879	-0.75112	-1.80127	-0.389451	-0.3056	0.451581	-0.539473	0.389451	-1.06329	-0.276303	-1.35929	-0.415717	-1.46435	0.599077	-0.604128	-0.516742	-1.69318	-0.00909223	-1.6659	0.00555637	0.219729	-0.0464714	-0.978931	-1.26736	0.227811	-0.0798096	-1.17593	-0.0848609	-0.0520278	-1.26534	-0.515732	-0.806683
-174	-0.160124	-0.938015	-0.956705	-2.12657	-1.34565	-0.513711	-0.654136	-1.10875	-0.388946	-2.46349	-0.50967	-1.98817	0.32732	-1.27443	-0.166186	-0.99863	-1.07541	-2.18416	-0.665754	-2.22457	-0.699092	-0.89508	-0.526844	-1.4785	-1.44213	-0.741017	0.0535432	-1.04561	-1.21381	1.20927	-2.18113	-0.885483	-2.14577
-172	-0.339949	-0.38642	-1.16229	-2.14678	-1.61034	-0.763748	-1.11582	-0.963777	-0.669794	-2.09475	-0.755161	-0.986507	0.155578	0.00606146	-0.451581	-0.423294	-1.21432	-2.464	-0.87437	-2.38419	-0.987518	-1.31383	-0.65262	-1.60074	-1.62903	-0.79456	0.81224	-0.775871	-1.2719	0.291457	-1.46739	-0.487445	-3.1151
-170	-1.76288	-1.29211	-1.66388	-2.20537	-0.767789	-1.21735	0.081325	-0.111632	1.9124	0.994589	-1.18098	-0.340959	-0.121735	1.34464	0.644538	0.869319	-0.954179	-2.65897	-0.129312	-2.2872	-0.560688	-0.340454	-0.520278	-1.31534	-2.03363	-0.229326	1.34717	-1.46385	1.676	-1.60276	-0.361669	0.416222	-0.825373
-168	-2.69484	-2.34479	-2.10788	-1.8831	-0.0848609	-0.416222	1.44415	1.0648	4.51631	3.95512	-1.18401	-0.464714	-1.03752	2.46046	1.65933	2.35792	-0.582913	-2.48875	0.889018	-1.92503	0.160629	0.683938	0.420263	-1.15572	-1.59114	-0.172752	1.90331	-2.16294	4.30315	-1.95079	-0.121735	0.978425	1.96998
-166	-1.99726	-1.90129	-2.14476	-1.12087	-0.0156588	1.0946	1.65176	1.89725	3.39191	4.08595	-0.759202	-0.311156	-2.49279	3.59547	1.59922	3.44293	-0.312167	-1.96342	1.28099	-1.47547	0.52735	0.974384	1.56993	-1.282	-0.38642	-0.0646559	3.02519	-1.74318	3.23785	-1.28605	-0.131837	1.24008	2.12253
-164	-1.37697	-1.13097	-2.41399	-0.714245	-0.329341	1.18805	0.978425	1.90331	-0.470271	2.56249	-1.53204	0.276303	-2.91457	3.87935	0.837496	3.70559	-0.555637	-1.88866	0.850629	-1.60225	0.205586	0.658682	1.74116	-1.79572	-0.103045	0.0939531	3.42424	-1.37949	0.085366	-2.03464	0.760717	1.23957	0.903162
-162	-1.82299	-1.4987	-2.94639	-1.22493	-0.989538	-0.309641	-0.330856	0.747584	-4.34558	-0.330856	-3.18632	0.566244	-1.81542	2.56856	-0.360659	2.71807	-1.49214	-2.56047	-0.414202	-2.40136	-0.823352	-0.389451	0.537452	-2.28922	-1.19058	-0.485424	2.39429	-1.99271	-3.15349	-3.14692	1.37747	1.08854	0.615746
-160	-2.36499	-2.13516	-2.89032	-1.85785	-1.46233	-1.32494	-1.25372	-0.48896	-5.40988	-3.66417	-4.22789	0.506134	-1.31332	2.00332	-0.914275	1.42546	-2.12253	-3.02468	-1.42647	-2.84839	-1.5972	-1.28958	-0.618272	-2.22861	-1.89624	-1.48911	1.79925	-2.55391	-4.74665	-3.89804	1.46284	1.12491	1.46587
-158	-2.24629	-2.03413	-2.13465	-1.50375	-1.02035	-0.352071	-0.634941	-0.0964787	-2.94184	-3.54749	-3.71872	0.332372	-2.38267	2.63473	-0.0207101	1.46031	-1.65125	-2.49784	-0.857701	-2.2382	-1.07996	-0.737986	-0.0661713	-1.49769	-0.885483	-1.31736	2.33014	-2.32761	-3.105	-3.90208	1.03298	1.19714	2.06495
-156	-1.53558	-1.48052	-1.73864	-0.908213	-0.664743	0.650095	0.349041	0.990043	-0.542503	-0.325805	-2.03919	0.00454612	-3.40403	1.87755	0.848103	2.31953	-1.04864	-1.824	0.151032	-1.55225	-0.264685	0.0388946	0.883967	-1.27241	0.0292972	-0.491991	2.43116	-1.70176	-0.432891	-2.53623	0.784458	0.985497	1.51234
-154	-0.380864	-0.6506	-1.7452	-0.790014	-0.986507	0.394502	0.715256	1.37545	-0.201039	1.63206	-0.390966	0.38743	-3.08479	-0.14396	1.24261	2.84183	-0.875885	-1.57144	0.38743	-1.35373	-0.0777891	0.0590995	1.05975	-1.85128	-0.390461	-0.460168	2.05282	-0.929428	0.464209	-1.04662	1.93513	0.601603	0.188411
-152	0.267211	-0.158104	-1.51739	-0.751625	-1.22442	0.0227306	0.85467	1.12895	0.0131332	0.992569	0.395007	1.01227	-1.84623	-0.743038	1.86239	2.55492	-0.808199	-1.47092	0.200029	-1.22291	-0.208616	-0.154568	0.872349	-2.03969	-0.736976	-0.603118	1.78915	-0.503104	0.269231	-0.661713	2.47561	0.218719	-0.588975
-150	-0.597562	-0.701112	-1.16128	-0.770819	-0.845578	-0.326815	0.957715	0.753645	1.31837	0.758696	-0.00757686	0.752635	-0.538462	0.865783	2.33064	2.00635	-0.744048	-1.43253	0.0484919	-1.0254	-0.339949	-0.212152	0.417738	-1.28099	-0.688989	0.0272767	1.73056	-0.971859	1.1633	-0.91478	2.26195	-0.0434407	0.362174
-148	-2.0306	-1.58104	-0.786983	-0.695051	-0.0702123	-0.511186	1.17593	0.75112	2.88527	1.99676	-0.605644	0.353587	0.821837	1.95433	2.59583	1.99372	-0.452591	-1.26786	0.115673	-0.600593	-0.211647	0.107086	0.0964787	-0.157599	-0.517752	1.2911	2.18719	-1.78713	2.76808	-0.634941	1.8725	0.0727379	2.07303
-146	-2.27306	-1.61741	-0.756171	-0.517247	-0.117189	-0.707174	0.973879	0.380864	2.92214	1.24463	-0.689494	0.336918	0.614736	0.842042	2.64786	1.6664	-0.493001	-1.1042	-0.249026	-0.406625	-0.418243	-0.00555637	-0.315703	-0.048997	-0.551596	1.58205	2.21194	-1.87957	2.21952	-0.423294	0.667774	0.294487	1.8134
-144	-1.05621	-0.519268	-0.932964	-0.262159	-0.623828	-0.921346	0.479868	-0.444509	1.36282	-1.5669	-0.831939	0.562203	-1.14714	-0.101025	2.58017	0.776376	-0.907708	-0.869824	-1.04965	-0.534421	-1.02389	-0.373287	-0.87336	-0.605644	-0.543008	1.30069	1.55073	-0.922357	-0.069202	-1.26332	0.464209	0.176793	-0.559172
-142	-0.126281	0.38541	-1.10269	0.203565	-0.926903	-0.569275	-0.119209	-0.886998	-0.465219	-2.85799	-1.16431	0.730915	-1.39515	-0.228316	1.90381	0.324795	-1.21937	-0.518257	-1.66944	-0.59049	-1.48911	-0.717781	-1.00267	-0.982466	0.255088	0.838506	0.969333	-0.129817	-1.53154	-1.95584	0.906193	0.0520278	-1.76945
-140	-0.111127	0.729399	-1.14562	0.79557	-1.53305	-0.0575841	-1.07743	-0.821837	-1.41637	-1.5674	-1.25574	1.07339	0.0444509	-0.822847	0.587459	0.431376	-1.42698	-0.193968	-1.97807	-0.456127	-1.82097	-1.70883	-0.750614	-1.15724	1.12744	-0.445014	0.315197	0.127796	-1.42192	-1.17946	0.879926	0.105571	-1.09561
-138	0.0252562	1.42748	-0.724348	1.56841	-1.79319	0.584429	-1.44162	-0.246501	-0.727379	0.667774	-1.60023	1.42496	0.952159	-0.616756	0.418748	0.950643	-1.17694	0.292972	-1.65428	0.0318228	-1.65782	-2.3655	-0.146486	-0.648074	1.76036	-0.573821	-0.0474817	0.641508	-0.259634	-0.685959	0.720812	0.108602	-0.777891
-136	0.179319	1.80178	-0.101025	2.06646	-1.17189	1.17593	-0.749604	0.499568	0.910234	2.32711	-1.77703	0.918316	0.851134	0.597562	1.50123	1.68358	-0.616251	0.745058	-0.844062	0.598572	-1.04207	-1.72146	0.397028	0.0889018	2.14627	0.577357	0.333887	0.962767	0.984992	-0.534926	-0.322269	0.185381	-0.701617
-134	-0.324795	1.24513	-0.0424304	1.72197	-0.907203	0.818806	-0.319238	0.501083	2.10536	2.68473	-1.16229	0.373792	0.0560688	0.970849	1.76288	1.70985	-0.469765	0.683938	-0.432386	0.597562	-0.800117	-1.19462	0.198009	-0.0525329	1.68964	0.956705	0.708689	0.544019	1.76137	0.208616	-0.725358	0.422284	0.158609
-132	-0.944582	0.592511	-0.38743	0.943572	-1.70378	0.0146486	-1.00823	-0.363184	1.66236	1.57801	-0.913769	0.563718	-1.25271	-0.160124	0.461683	0.652115	-0.905688	0.270241	-0.910234	0.0742532	-1.28504	-1.89725	-0.584934	-0.89407	0.889018	-0.118199	0.253572	0.0101025	1.52244	-0.152042	0.172752	0.607664	0.85467
-130	-0.632415	0.450571	-0.289436	0.439963	-2.25285	-0.473806	-1.76995	-1.19411	-0.0353587	-0.0793044	-0.843052	0.965292	-1.51184	-1.20371	-0.622313	-0.657166	-1.25725	0.0338433	-1.55376	-0.287921	-1.70328	-2.56148	-1.21987	-1.34818	0.358133	-1.41586	-0.798601	0.0550585	0.34702	-1.0451	0.69101	0.534421	0.409151
-128	0.16164	0.726368	-0.131332	0.308126	-1.83966	-0.737986	-1.76187	-1.38505	-1.22897	-0.862247	-0.351566	1.0547	-0.422789	-0.802137	-0.525329	-1.46941	-1.13552	0.048997	-1.60832	-0.257108	-1.57447	-2.3069	-1.30878	-1.19765	0.077284	-1.98867	-1.81643	0.44653	-0.554121	-1.21381	0.795065	0.28489	-0.489465
-126	0.234378	0.805673	-0.343989	0.141435	-1.41536	-0.630395	-1.57346	-1.18704	-1.55477	-0.704648	-0.190432	0.474312	0.232862	-0.704648	-0.453096	-1.82754	-0.901141	0.0343485	-1.30625	-0.193463	-1.36838	-1.93513	-1.035	-1.12542	0.0444509	-2.36802	-2.5726	0.399553	-0.750614	-1.5078	0.457137	0.12123	-0.601098
-124	-0.375307	0.146991	-0.685959	-0.351061	-1.72045	-0.526844	-1.62397	-1.13552	-0.983477	-0.342979	-0.471786	-0.55109	-0.289436	-2.04121	-0.667774	-2.19881	-0.881442	-0.229831	-1.04763	-0.369246	-1.33908	-2.00484	-0.940541	-1.55831	-0.174268	-2.25033	-3.18481	-0.248521	-0.260644	-1.73712	-0.836486	-0.0464714	0.349041
-122	-0.725863	-0.482899	-1.02793	-0.73445	-2.16244	-1.2416	-1.50729	-1.22947	0.628374	0.107086	-0.643528	-0.940541	-1.17542	-3.02872	-0.435922	-2.70342	-0.900636	-0.526339	-0.75213	-0.605139	-1.24816	-2.11849	-1.37293	-1.99676	-0.942056	-1.50729	-3.74095	-0.796076	0.654641	-1.45173	-1.79218	-0.345505	1.46587
-120	-0.0318228	-0.14396	-0.882957	-0.42885	-1.82299	-1.91998	-1.11279	-1.16128	1.55881	0.383894	-0.501083	-0.361669	-1.5078	-2.90244	-0.00959733	-3.04236	-0.621303	-0.287921	-0.418748	-0.442489	-0.865783	-1.71187	-1.78662	-1.50982	-1.30575	-0.659692	-3.75257	-0.463704	0.641508	-0.706164	-1.47345	-0.642013	1.28099
-118	1.09511	0.644033	-0.0808199	0.353082	-0.674846	-1.22088	-0.5915	-0.660197	1.14562	0.71374	-0.268726	-0.368235	-1.15168	-3.02418	0.166691	-2.62715	0.0883967	0.544019	0.085366	0.351061	-0.077284	-0.652115	-1.31585	-0.18134	-0.340454	-0.0469765	-2.8686	0.475322	0.00101025	0.161135	-1.82198	-0.648074	0.180834
-116	1.71944	1.42698	0.644538	1.12542	0.498558	-0.0252562	-0.131837	-0.00707174	0.360154	1.42344	0.12022	-1.08349	-0.46926	-3.31058	-0.0782942	-1.73914	0.847093	1.43102	0.658177	1.20068	0.766273	0.474312	-0.415212	0.818301	0.89508	-0.135878	-2.05434	1.42394	0.128302	0.302064	-2.54431	-0.475827	-1.12441
-114	1.46284	1.73965	0.929428	1.3012	1.08198	0.0798096	-0.0373792	0.213162	-0.296508	2.35388	0.484414	-0.876895	0.00505121	-2.662	-0.77486	-1.48405	1.21482	1.69974	0.942562	1.47648	1.18098	0.836991	-0.196998	1.1729	0.903162	-0.193968	-2.67817	1.67196	0.927913	-0.309136	-1.26988	-0.465219	-1.6361
-112	0.570285	1.01884	1.16482	0.797591	1.29766	-0.392481	0.00303078	0.142445	-0.679392	2.73272	0.229831	-0.281859	0.0762738	-1.68257	-1.09006	-2.03868	1.38808	1.42142	1.12491	1.44668	1.34262	0.770314	-0.412181	1.34868	0.217708	0.320249	-3.65558	0.971354	1.31989	-0.390461	0.0171742	-0.443499	-0.167701
-110	-0.238419	-0.0510175	1.13804	0.22377	1.34211	-0.678887	0.10355	-0.381874	-1.12592	1.42041	-0.230337	-0.623828	0.450571	-1.49416	-0.907203	-3.03529	1.36838	0.986507	1.0845	1.29362	1.23907	0.804663	-0.798601	1.20977	-0.215183	0.154568	-3.45353	0.0661713	0.512196	0.373287	-0.367225	-0.359648	1.52446
-108	-0.721822	-0.730409	0.862752	0.0171742	1.27089	-0.688989	0.170227	-0.897605	-0.963272	-0.0570791	0.0227306	-1.14461	1.32444	-1.73611	-1.01328	-3.49344	1.2815	0.714245	0.989538	1.10016	1.17795	1.00015	-1.05975	0.821332	-0.160124	-0.765263	-2.48016	-0.38743	-0.134363	0.653125	-1.03096	-0.160124	1.97807
-106	-0.215688	-0.097489	1.34818	0.509165	1.79016	0.0444509	0.890029	-0.241449	0.470271	0.314187	1.15977	-0.747584	1.59973	-1.11834	-0.921851	-2.59684	1.81138	1.183	1.56487	1.45476	1.79976	1.87957	-0.317218	1.07996	0.520278	-0.9168	-1.282	0.38844	0.503609	1.13249	-1.56083	-0.144465	0.831434
-104	1.09157	1.34565	2.35135	0.9759	2.76	0.529875	1.76339	0.546039	1.42091	1.01328	2.40944	-0.0176793	1.03651	-0.462189	-0.447035	-1.69621	2.36903	1.82855	2.0897	1.91594	2.34832	2.84688	0.455622	2.03464	0.797086	-0.048997	-0.641002	1.69166	0.992569	2.0993	-1.37293	-0.704143	-1.30878
-102	2.00989	1.81895	2.84233	0.923367	3.18077	0.125271	1.78208	0.14396	0.9759	-0.0803148	3.01357	0.364194	0.38541	-0.820322	-0.156083	-1.97706	2.22103	1.89775	1.77147	1.9124	2.1589	2.87113	0.197503	2.72009	0.370761	0.565739	-1.01277	2.18365	0.242965	2.72413	-0.463704	-1.22796	-2.47309
-100	2.62159	1.59872	2.89739	0.756676	3.11864	-0.584429	1.31484	-1.01884	0.149517	-2.72009	3.46566	0.48997	0.0616251	-1.55073	-0.331867	-3.1944	1.8528	1.81592	1.04561	1.79723	1.70883	2.56199	-0.674846	2.96356	-0.0798096	0.0596046	-1.96695	2.21648	-1.22947	2.71302	-0.290446	-1.13855	-2.46299
-98	2.92669	1.4396	2.7504	0.588975	3.15753	-0.744048	0.919326	-1.86239	-1.16633	-5.00477	3.42979	0.177804	0.448045	-1.79471	-0.893059	-4.0511	1.73056	1.824	0.494516	1.80834	1.4689	2.54987	-1.17946	3.02115	-0.115168	-0.383894	-2.35236	2.12304	-2.87971	1.48102	-1.20927	-0.77486	-2.23113
-96	2.59785	1.30474	2.48824	0.850629	2.98983	0.281354	0.67333	-1.39263	-2.48925	-4.77948	2.33115	-0.225285	1.80481	-1.01025	-1.26332	-3.16561	1.98564	1.99372	0.567254	2.07909	1.7154	2.37055	-0.399553	2.86961	0.744553	0.545029	-1.33353	1.89219	-3.39645	0.664238	-1.7548	-0.536947	-1.54922
-94	2.01444	0.956705	2.24528	1.13905	2.37812	0.694546	0.530885	-0.437437	-1.99524	-2.31246	1.34009	0.0474817	2.67463	-0.342979	-1.1335	-1.7255	2.17961	2.07454	0.910739	2.20184	2.01747	1.80481	0.36672	2.51602	1.21836	1.6957	0.00101025	1.54972	-1.96897	0.962767	-0.833455	-0.464714	-0.40612
-92	1.71995	0.64959	2.1882	0.777386	2.28518	-0.485424	0.756171	-0.340959	0.279333	-0.596552	1.17492	0.703638	2.16345	-0.946097	-0.429861	-1.52396	1.94069	1.84875	1.00318	1.9028	1.87603	1.76541	-0.0883967	2.38368	0.322269	2.0796	-0.0414202	1.29312	-0.16467	1.09612	-0.200534	-0.438953	-0.0227306
-90	2.12758	1.18098	2.70039	0.836486	3.06307	-0.884472	1.56487	-0.515732	2.52966	-0.879421	2.17254	0.926398	2.08212	-1.22796	0.617262	-1.78713	1.97554	2.06394	1.19411	1.94725	1.90028	2.58371	-0.323785	2.89891	0.0535432	2.0306	-1.04359	1.76793	0.809714	2.24528	-1.00924	-0.336413	-0.551596
-88	2.8191	1.89624	3.05802	1.4982	3.41716	0.0292972	1.80885	-0.434407	2.53774	-1.8437	3.39039	0.414202	2.39833	0.145476	0.800622	-1.5381	2.15486	2.46703	1.11885	2.24679	2.01595	2.88779	0.152042	3.21613	0.866288	1.12289	-1.44263	2.44632	0.60918	3.992	-1.29261	-0.356113	-0.87639
-86	2.34024	1.4199	2.30993	1.38859	2.82819	0.404099	0.93448	-0.430871	0.146991	-1.86138	2.86759	-0.135878	1.64115	1.35777	-0.169722	-0.946097	1.84168	2.10132	0.46926	2.01292	1.63761	2.12556	0.238419	2.56957	0.991054	-0.0777891	-1.04813	2.00029	-0.481889	2.90497	-0.732935	-0.317218	0.0272767
-84	0.595541	0.0373792	1.00621	0.707679	1.60629	0.0833455	-0.216698	-0.521288	-2.1296	-0.716266	0.959736	-0.336413	0.6112	1.10774	-1.23301	-0.244985	1.3017	1.35727	-0.182855	1.43758	1.03601	0.880431	-0.109612	1.30726	0.58948	-0.526339	-0.248521	0.719802	-1.31181	0.269736	-0.524319	-0.024246	1.89927
-82	-0.290951	-0.756676	0.0247511	0.52937	-0.375307	-0.0889018	-1.39667	-0.9365	-2.97771	-0.282364	-0.273272	-0.145476	0.358638	0.336413	-1.99827	-0.240439	0.651105	0.911749	-0.846083	0.869824	0.297013	-0.745563	-0.440468	-0.288426	0.547555	-0.493506	0.235893	0.0262665	-1.61236	-0.155578	0.248016	0.183865	2.75141
-80	0.560688	-0.281354	-0.0176793	0.892554	-1.4684	0.135373	-1.83006	-1.49315	-2.51249	-1.37141	0.646559	0.441478	1.1239	-0.0292972	-2.01848	-1.16835	0.261654	1.03146	-1.34717	0.718286	-0.24246	-1.44567	-0.52937	-0.986507	0.768294	0.291962	-0.255593	0.514721	-1.46132	1.57296	1.20674	0.269736	1.873
-78	1.51184	0.771325	0.838001	1.55174	-0.48997	0.524319	-1.12643	-1.51436	-1.77198	-2.69231	2.13819	0.825373	2.42914	0.454612	-1.46789	-1.67853	0.572811	1.60427	-1.23149	1.20169	-0.085366	-0.523309	-0.245995	-0.0540483	1.06531	1.44314	-0.675351	1.44112	-1.59114	2.64786	1.17946	0.177299	0.414707
-76	1.02187	1.05066	0.693535	1.65378	-0.16265	0.153053	-1.48052	-1.7255	-3.59295	-3.91017	1.16583	0.872349	2.78626	0.884472	-2.37408	-1.5381	0.354092	1.47547	-1.65731	1.04662	-0.442489	-0.483909	-0.555637	0.0469765	0.851134	1.06329	-0.537957	1.38202	-3.89602	1.04056	1.134	-0.053038	-0.560183
-74	-0.14194	0.344495	-0.477847	0.782437	-1.38	-0.526844	-3.15197	-2.39479	-7.25156	-4.56077	-1.01732	0.483404	2.03312	0.136889	-4.26628	-1.30423	-0.731925	0.500578	-2.76859	0.0409151	-1.54517	-1.95837	-1.37596	-1.03702	0.321764	-0.396522	-0.438448	0.406625	-6.88333	-0.485424	0.877906	-0.10254	-0.588975
-72	-0.426325	-0.0222255	-0.69303	0.181845	-1.87957	-0.053038	-3.46667	-2.02555	-7.82235	-3.31058	-1.25776	-0.171742	1.06228	-1.01783	-4.33295	-0.598067	-1.12087	0.0787994	-2.76252	-0.304085	-1.76995	-2.5236	-1.01681	-1.25826	0.34702	-1.06632	-0.129817	0.012123	-6.63986	0.440468	0.000505124	-0.0838506	-0.0419253
-70	-0.149517	0.235893	-0.553111	0.201039	-1.59821	0.744048	-2.21699	-0.909729	-4.3865	-1.53507	-0.423799	-0.213162	0.40612	-0.565234	-2.60998	0.173763	-0.891544	0.111127	-1.79016	-0.220739	-1.25473	-1.87047	0.0131332	-1.25725	0.482394	-0.770819	0.460168	0.215183	-3.66821	1.39919	-0.200534	-0.210637	-0.0222255
-68	-0.158609	0.0889018	-0.741522	0.208111	-1.34818	0.840021	-1.1734	-0.382379	-0.453096	-1.42243	-0.279839	0.0212152	0.149517	1.43203	-1.16431	0.42683	-0.91781	0.0171742	-1.19563	-0.334392	-0.973879	-1.28099	0.352577	-1.37899	0.534926	-0.572811	1.26584	0.057079	-1.29059	1.01429	0.278829	-0.397533	-0.191947
-66	-0.20508	-0.484919	-0.436932	0.152547	-1.0941	0.517247	-0.939026	-0.380864	1.20371	-2.06242	0.0626354	0.0929428	0.458148	1.55629	-0.888513	0.361669	-1.01075	0.048997	-1.15219	-0.362679	-1.02136	-1.13855	0.0984992	-0.919326	0.541998	-0.907203	1.79521	-0.239429	-0.499568	0.800622	0.423799	-0.298023	0.302569
-64	0.275798	-0.196998	0.135878	0.373792	-0.91478	0.467745	-1.24614	-0.0368741	0.636962	-1.22392	1.07541	0.566244	1.1734	0.311662	-1.41536	0.634436	-0.892049	0.257108	-1.15522	-0.199524	-1.09713	-1.36131	0.146486	-0.327826	0.543008	-1.09006	1.7346	0.157599	-0.156588	1.21684	1.13249	-0.0111127	0.0232357
-62	1.23705	1.14663	0.279334	1.05824	-1.07288	1.25473	-1.68055	0.804158	-0.844062	0.48795	1.89321	1.1436	1.38657	0.899626	-2.00433	1.6462	-0.544019	0.616757	-0.937005	0.169217	-0.949128	-1.71793	0.994084	-0.261149	1.08955	-0.876895	1.95382	1.16179	-0.112643	1.52699	2.1488	0.0686969	-1.34616
-60	1.79925	2.11445	0.0596046	1.46739	-1.83966	1.7644	-2.32963	1.05722	-2.7211	0.547554	1.95028	1.24968	0.609685	1.84118	-2.49077	2.06949	-0.510175	0.722327	-1.08147	0.230842	-1.14916	-2.34075	1.45324	-0.786983	1.47749	-1.23301	1.8331	1.72651	-1.26483	1.24715	1.82855	-0.120725	-2.52107
-58	1.30069	1.8528	0.132343	1.15471	-2.14829	1.47294	-2.63877	0.607664	-3.63891	-0.60918	1.29918	0.901647	0.101025	1.7649	-2.53976	1.45728	-0.769809	0.476837	-1.36636	-0.0217203	-1.53507	-2.62008	1.18856	-0.806178	1.1042	-1.72146	0.844062	1.35777	-2.27659	0.32429	0.690505	-0.0823352	-2.55795
-56	0.59049	0.952159	0.848608	0.878411	-1.12289	1.59215	-1.83158	0.734956	-2.49885	-0.780417	0.730409	0.496032	0.437943	1.65681	-1.49416	1.31332	-0.437943	0.541998	-0.866793	0.237913	-1.17037	-1.76238	1.40071	0.310651	1.10622	-0.877906	0.365205	0.786478	-1.49517	0.244985	0.921346	0.367225	-1.36788
-54	0.637467	0.378338	1.1239	0.894575	-0.304085	2.56098	-0.616757	1.56285	-0.250541	-0.213667	0.695556	0.428345	-0.401574	1.06783	0.116179	1.78359	0.268726	0.785973	-0.048997	0.743038	-0.419758	-0.756676	2.27205	0.739502	1.97504	0.282364	0.615241	0.546039	0.209627	0.512196	1.57245	0.628374	0.0838506
-52	0.572811	0.0101025	0.179824	0.626859	-0.748594	3.02014	-0.309641	1.79471	1.45223	-0.647569	0.311156	0.434407	-2.1094	0.053038	0.710205	1.62044	0.311662	0.483404	0.0505124	0.601098	-0.347525	-0.795065	2.67817	-0.355607	2.18769	0.112643	0.421779	0.217203	0.97792	-0.825878	0.309641	0.607664	1.30676
-50	-0.112138	-0.497547	-0.619282	0.239429	-1.20371	2.32408	-0.861742	1.44061	1.53911	-1.00116	-0.730915	0.431376	-2.29377	-0.132848	-0.0171742	1.27544	-0.198009	-0.0363689	-0.317723	0.0444509	-0.784963	-1.27291	2.3655	-0.938521	1.26079	-0.655146	-0.109107	-0.334897	0.586449	-2.10334	-0.505124	0.495527	1.74621
-48	-0.635446	-0.603118	-0.778396	0.189927	-1.4881	1.61589	-1.35323	1.73359	1.35676	1.51588	-1.39111	0.223265	-1.627	0.0883967	-0.729904	1.98615	-0.616757	-0.277313	-0.210637	-0.364194	-0.975395	-1.725	2.15486	-0.727379	0.696566	-0.747079	0.436932	-0.653125	1.1729	-1.58407	0.0818301	0.282364	0.756171
-46	-0.848103	-0.436932	-1.29463	-0.159114	-2.64938	0.87639	-1.87502	2.29074	1.97756	4.81383	-1.15926	-0.336918	-1.71894	0.0727379	-1.04763	3.02822	-1.1234	-0.728894	0.032328	-0.963272	-1.20422	-2.73424	1.84471	-1.43354	0.12123	-0.589985	1.88159	-0.801127	2.80243	-0.16366	0.390966	0.149012	-0.400058
-44	-1.16078	-0.756676	-1.9619	-0.885988	-3.66215	-0.100015	-2.317	1.94069	1.82754	4.18546	-0.899626	-0.471281	-1.86088	0.211647	-1.09915	2.9282	-1.69318	-1.39667	-0.329846	-1.65327	-1.65277	-3.54244	1.19209	-2.45389	-1.01732	-0.589985	2.65443	-1.12946	2.62513	0.779912	0.189927	0.219224	-0.0803147
-42	-1.36939	-1.25826	-2.11243	-1.09814	-3.64599	-0.490981	-2.41651	1.04207	0.0838506	0.746068	-1.40526	-0.370256	-1.7649	0.704648	-1.04005	2.01039	-1.93614	-1.56993	-0.919831	-1.92553	-1.89573	-3.50354	0.643023	-2.61604	-1.37899	-1.15067	2.72312	-1.39566	0.442994	-0.288426	-0.351566	0.368741	0.656661
-40	-1.31938	-1.282	-1.79066	-0.710204	-3.24795	-0.178814	-2.39479	0.743543	-1.57498	-1.134	-2.16193	-0.625344	-1.62044	1.36131	-1.1335	1.7255	-1.81946	-1.27948	-1.03197	-1.74167	-1.68762	-3.18329	0.521288	-2.24679	-0.605644	-1.89371	2.60796	-1.25826	-1.14411	-2.77515	-0.106076	0.576347	0.361164
-38	-1.32898	-1.00974	-1.282	-0.416727	-2.51097	0.211647	-1.64822	1.31282	-0.696061	-0.114158	-2.51602	-0.437943	-0.649085	1.06733	-0.478353	2.22002	-1.32747	-0.957715	-0.301054	-1.26129	-0.895585	-2.33973	0.876895	-1.62448	-0.0853659	-1.25523	1.89321	-0.974384	-0.0722327	-3.85006	0.878411	0.781427	-0.335908
-36	-1.50679	-0.97489	-0.714751	-0.475322	-1.39566	0.736976	-0.0585944	2.37913	1.68408	2.3064	-2.37812	-0.0752635	-0.279839	-0.141435	0.944582	2.88527	-0.441478	-0.741522	1.00823	-0.735461	0.262159	-0.859721	1.76187	-0.93448	-0.173258	0.0808199	1.01681	-0.939531	2.33266	-2.74434	0.79355	0.93751	-0.0883967
-34	-1.58457	-1.22341	-0.532906	-0.627869	-0.58847	1.40879	1.04965	3.04842	2.03868	3.19542	-1.72904	-0.374297	-1.82097	-0.526339	1.62145	3.2732	0.238419	-0.637467	1.82905	-0.427335	1.00116	0.252562	2.56805	-0.791024	-0.0136384	0.499063	0.874875	-1.11279	2.77919	-1.13198	-0.124766	1.0946	0.891544
-32	-1.25725	-1.34969	-0.577357	-0.661207	0.0313177	1.70126	1.52194	3.12066	0.904677	2.61149	-0.927408	-0.626354	-2.82465	0.547555	1.77147	3.51768	0.533411	-0.494516	2.11293	-0.210637	1.28655	0.870834	2.71252	-0.679897	0.340454	0.807693	1.28605	-1.06682	1.774	-0.545029	-0.639487	1.21735	1.45274
-30	-0.678382	-1.07238	-0.175278	-0.551596	0.932964	1.29716	2.13011	3.30351	1.1729	3.31816	-0.184875	-0.238924	-1.70985	2.03565	2.25538	4.11727	0.821837	-0.234378	2.58573	0.0626354	1.73207	1.56588	2.4049	-0.0116179	0.244985	1.53204	2.03363	-0.637972	2.0407	-0.859216	-0.313177	1.05268	1.28958
-28	-0.340959	-0.531896	0.318228	-0.251047	1.84269	0.638477	2.87618	3.37574	3.70458	4.55066	0.383389	0.413192	0.0560688	2.61149	2.83678	4.43044	1.17138	0.0515227	3.13025	0.399048	2.26902	2.22406	1.99474	0.734956	-0.0883967	1.54618	3.04186	-0.168711	3.9526	-1.0941	0.808704	0.597562	0.870834
-26	-0.586449	-0.313177	0.451076	-0.0186896	2.48218	0.42683	3.57022	2.94235	7.07275	4.49914	0.162145	0.438953	1.282	1.60983	3.49091	3.74752	1.48608	0.292467	3.42323	0.711215	2.58876	2.7211	1.65731	1.39919	-0.235893	1.03449	3.52425	-0.147496	5.98471	-0.842042	1.53204	0.398038	0.883462
-24	-0.945592	-0.600593	0.223265	-0.219729	2.16547	0.44855	3.54951	2.00635	7.84407	3.0752	-0.216193	-0.311156	1.72853	0.0308126	3.5394	2.30034	1.37646	0.192957	2.99387	0.598572	2.28266	2.55593	1.20017	1.42647	-0.158104	0.506134	2.85951	-0.501083	5.69729	0.335908	1.11784	0.730915	0.736471
-22	-0.586954	-0.595036	0.307115	-0.434912	1.31534	0.340454	2.64079	0.917811	4.96891	0.910234	0.192452	-0.64959	1.528	-0.629385	2.45288	0.845073	0.925892	-0.00858711	1.99423	0.298528	1.57346	1.824	0.655651	1.02288	-0.129817	-0.165681	1.68509	-0.555637	2.85042	1.57447	0.457642	0.819816	-0.351566
-20	-0.122745	-0.300549	0.674341	-0.480373	1.21129	-0.00858714	1.87351	0.333382	1.50375	-0.0631405	0.587459	-0.218719	1.03752	-0.359648	1.45779	-0.024246	0.651105	-0.0686969	1.27847	0.174268	1.15673	1.58609	0.167701	0.969333	-0.415212	-0.00454612	0.625344	-0.348031	0.44855	0.988528	0.327826	0.168711	-0.927913
-18	-0.607159	-0.490476	0.270747	-0.781932	1.33555	-0.467745	1.49517	0.121735	-0.623828	0.567254	-0.324795	-0.275798	0.277313	0.255593	0.965292	-0.298023	0.470776	-0.381874	0.905182	-0.077284	0.910739	1.64317	-0.356113	0.662723	-0.726874	0.647064	-0.368235	-0.593521	-0.323785	-1.13905	-0.208616	-0.486435	0.0207101
-16	-1.45678	-0.700607	-0.614736	-1.29312	0.954179	-0.906698	1.05621	-0.319238	-1.2916	0.883462	-2.16294	-0.793045	-0.850629	0.719802	0.359143	-0.462694	0.129312	-0.897605	0.336413	-0.473301	0.441984	1.27746	-0.903162	0.0318228	-1.07187	0.232862	-0.996105	-1.05773	-0.498558	-2.33266	-1.12895	-0.500578	0.89508
-14	-1.36788	-0.326815	-0.948623	-1.19361	0.592005	-1.21432	1.02692	-0.79254	-0.288931	0.558667	-2.38267	-0.525834	-1.62044	0.211647	0.322774	-0.850629	-0.0373792	-0.989538	-0.065161	-0.545534	0.151537	0.982971	-1.23755	-0.254583	-1.20674	-0.561193	-1.17037	-0.979436	-0.126281	-1.07137	-1.07389	-0.258118	0.740512
-12	-0.429356	0.172752	-0.830424	-0.697576	0.453601	-1.29261	1.22088	-1.33151	0.707679	-0.515732	-0.750109	0.0338433	-1.48709	-1.25978	0.996105	-1.70328	-0.0495022	-0.796581	-0.208616	-0.454107	0.0348536	0.929933	-1.61084	-0.276808	-1.03247	-0.547555	-1.45577	-0.411676	-0.107086	0.599582	-1.05116	-0.424304	0.0828404
-10	0.321764	0.423294	-0.759707	-0.634436	0.152547	-1.51234	0.674846	-2.33115	-0.376317	-2.80647	0.462189	-0.0969838	-0.820322	-1.93968	0.970343	-2.88729	-0.423799	-0.925892	-0.798601	-0.746573	-0.480878	0.554121	-2.3564	-0.328836	-1.12239	-0.12123	-2.01191	-0.0388946	-1.66691	0.917305	-1.50476	-0.79456	-0.844568
-8	0.440973	0.305095	-0.601098	-0.743543	0.312167	-1.72601	0.268726	-2.89234	-1.41687	-3.33685	0.535937	-0.423799	0.431881	-1.28908	0.592511	-3.4111	-0.668784	-1.05672	-1.22594	-0.9562	-0.805673	0.554121	-2.77616	-0.0596046	-1.20321	0.292972	-2.78829	-0.112643	-2.27154	0.9365	-1.24513	-0.923872	-1.16684
-6	0.373287	-0.0171742	-0.261654	-0.727884	0.946097	-1.73561	0.646054	-2.54279	-0.614736	-0.956705	0.468755	-0.606654	1.35929	-0.16265	0.6506	-3.0459	-0.52937	-0.909729	-0.97489	-0.808199	-0.620798	1.11834	-2.53774	0.354597	-1.03348	0.982971	-3.18531	-0.285395	-0.602613	1.10622	-0.518257	-0.931954	-0.596046
-4	0.192957	-0.531896	0.168206	-0.932964	1.4098	-2.2079	0.949633	-2.44581	-0.0904172	0.579883	0.884977	-0.668784	1.24463	0.585439	0.73243	-2.82465	-0.59049	-0.960241	-0.846588	-0.820827	-0.652115	1.44567	-2.64736	0.754655	-1.39263	1.92654	-2.63523	-0.578367	0.511691	1.12794	0.136889	-0.895585	0.171742
-2	0.0606149	-0.613726	0.366215	-1.05318	1.59771	-2.69231	0.892049	-2.87062	-0.87639	-0.383894	0.857701	-0.167196	0.412181	-0.0560688	0.580388	-3.15703	-0.877906	-1.1436	-1.134	-1.00419	-0.901141	1.53558	-3.11207	1.00924	-1.77551	1.81693	-1.9523	-0.663228	-0.162145	0.152547	0.351061	-0.784963	0.228821
0	0.50866	0.358638	0.299033	-0.77284	1.31888	-2.31801	0.498557	-3.28583	-2.48016	-2.30539	0.524824	0.0616251	-0.286405	-2.3756	0.0116179	-3.65154	-1.05116	-1.0052	-1.50426	-1.07288	-1.07339	1.42546	-3.19188	0.77385	-1.28251	0.769304	-2.0109	-0.0262665	-1.90684	-0.627364	-0.772335	-0.679897	-0.965292
2	1.2719	1.1633	0.498558	-0.396522	1.09258	-1.49012	0.0717276	-3.35655	-4.10363	-3.05297	1.18047	-0.346515	0.411171	-4.72948	-0.580388	-3.73741	-0.882957	-0.635951	-1.48153	-0.827393	-0.927913	1.28958	-2.78475	0.800117	-0.520783	0.721822	-2.58472	0.578872	-3.28028	0.885988	-1.66842	-0.680907	-2.01545
4	2.23719	1.59872	1.05824	0.291457	1.24362	-0.292972	0.14295	-2.61806	-4.3274	-1.5376	2.69989	0.249026	1.47244	-4.50874	-0.679392	-2.96558	-0.341969	0.00353587	-0.823352	-0.303074	-0.335908	1.32797	-1.76945	1.26584	0.369751	1.32039	-2.77667	1.01075	-2.85446	2.78626	-1.2022	-0.735966	-2.16547
6	3.16561	2.33014	1.5669	1.14916	1.45577	0.478353	0.52937	-1.74924	-3.18178	0.364194	4.08595	1.34363	1.92099	-1.91139	-0.432891	-2.07151	0.0777891	0.568265	-0.20508	0.10254	0.134363	1.42091	-0.93751	1.56942	1.18553	1.6462	-2.29225	1.65782	-1.71237	3.08833	-0.459663	-0.696061	-2.25891
8	3.19693	2.37964	1.61741	1.30777	1.31837	-0.0843557	0.441984	-1.8437	-2.34984	0.296508	4.08797	1.06985	2.54987	0.32429	-0.457137	-2.19123	-0.0944582	0.517752	-0.402079	0.0606149	-0.0697071	1.19866	-1.22745	1.4194	1.08753	2.20588	-1.8437	1.89118	-1.63862	2.29276	0.289941	-0.62989	-2.33923
10	2.17708	1.11632	1.00318	0.407635	0.575841	-1.28504	-0.465724	-2.77717	-2.51956	-1.40071	2.50794	0.544524	2.8686	0.590995	-1.20826	-3.33634	-0.798096	-0.186391	-1.33353	-0.564729	-0.79456	0.432891	-2.18466	0.744048	-0.0747584	1.95433	-2.11647	1.06581	-2.43924	1.24816	0.459158	-0.778901	-1.76036
12	1.25523	-0.0318228	0.42582	-0.422284	0.433902	-1.91088	-0.864267	-3.352	-2.40237	-2.13011	0.843557	1.1825	3.21714	-0.210132	-1.49113	-4.29962	-1.17088	-0.709194	-1.70378	-1.00419	-1.09107	0.232862	-2.66503	0.48896	-1.01126	1.04965	-2.62665	0.10153	-2.56452	0.00808202	0.774355	-1.04965	-0.690505
14	1.29312	0.269736	0.831434	-0.154568	1.24917	-1.35676	-0.0621303	-2.92265	-1.05571	-1.53053	0.48795	1.86189	4.48247	-0.938015	-0.688484	-4.25011	-0.659692	-0.336918	-1.04561	-0.538967	-0.552101	0.908213	-2.22154	1.08804	-0.576852	1.05571	-2.55239	0.291457	-1.82905	0.0267716	2.14375	-1.23503	-0.0262665
16	1.43152	0.841032	1.63559	0.345505	1.29463	-0.174773	0.363184	-2.35741	0.169217	-1.86542	0.999641	1.37192	4.59764	-1.70732	-0.266706	-3.83137	-0.00353587	0.218214	-0.537957	0.0954685	-0.0939531	0.910234	-1.42748	1.39667	0.502598	0.954179	-1.93665	0.755161	-1.45375	2.06545	2.31347	-1.41283	0.439458
18	1.62044	0.793045	2.03666	0.404604	0.820827	0.392987	0.146486	-2.26498	0.434407	-2.78778	1.85229	0.34702	3.37878	-2.9282	-0.334897	-3.72479	0.241954	0.48795	-0.523309	0.396522	-0.0479868	0.491486	-1.05571	1.22493	0.9759	0.465724	-1.56134	0.810724	-1.32595	3.80409	0.554121	-1.5184	0.617767
20	2.82314	1.25776	2.33771	0.55109	1.12946	-0.0798096	0.229831	-2.16446	0.653631	-2.69231	3.59143	0.496032	2.55896	-2.98478	-0.258624	-3.66518	0.427335	0.828404	-0.456632	0.718792	0.10153	0.817291	-1.09511	1.4002	0.467745	0.539978	-1.77652	1.45425	-0.806683	4.26325	0.622818	-1.48304	-0.471281
22	4.02483	2.21396	2.65594	1.06682	1.50881	-0.0868813	0.133858	-1.61892	0.327826	-1.50476	5.01437	1.38657	1.5674	-0.759707	-0.841537	-3.01104	0.699092	1.2027	-0.273272	1.08198	0.290446	1.0451	-0.761222	1.64115	0.286911	0.417233	-1.49416	2.45339	-0.375307	3.68488	1.51184	-1.55578	-2.08515
24	3.91421	2.33569	2.74484	1.20775	1.23351	0.120725	-0.547554	-1.29817	-1.16886	-0.466735	4.67442	1.51184	0.323785	1.39313	-1.83259	-2.01393	0.540483	1.17896	-0.403089	0.992064	0.0661713	0.54907	-0.564224	1.6366	0.441984	0.0106076	-0.0611201	2.47107	-0.618777	2.52461	0.553616	-1.59316	-2.39176
26	3.16006	1.75884	2.72919	0.881442	1.26028	-0.42885	-0.681918	-1.42091	-1.70025	-0.42885	3.57274	1.1825	-0.081325	1.40627	-1.41687	-1.53053	0.159619	0.945592	-0.627364	0.699597	-0.227811	0.495022	-0.940541	1.96241	0.179824	0.594026	0.907708	1.73056	-0.69101	2.15991	-0.0520278	-1.42748	-1.29817
28	2.58725	1.43556	2.67463	0.85265	1.76945	-0.156083	-0.00404099	-0.881442	-0.339443	-0.142445	3.07469	0.902657	1.19967	0.345	0.201039	-1.32747	0.28489	0.869824	-0.32732	0.798096	-0.0202049	0.981456	-0.604128	2.317	0.432891	2.01797	0.562708	1.31989	0.307115	3.18784	0.0868813	-1.48405	-0.374802
30	2.21042	1.48658	2.25588	1.06985	1.45375	0.986002	0.0131333	0.0596045	0.579882	0.425314	3.31058	0.876895	2.70292	-0.18134	0.738997	-0.954179	0.433902	0.808199	-0.0141434	0.915285	0.158609	0.594531	0.380864	1.83613	1.12188	2.41146	0.134868	1.35373	1.09006	3.96724	0.437943	-1.61084	-0.298528
32	1.85178	1.70277	1.42799	1.03348	0.40915	1.51234	-0.878916	0.154063	-0.257613	-0.556141	3.03428	0.920841	1.99625	-0.40814	-0.311156	-1.04712	0.0545534	0.56978	-0.411171	0.584934	-0.230337	-0.474312	0.805168	0.914275	1.28756	1.22392	-0.155578	1.45728	0.0141434	2.86405	0.779912	-1.33454	-0.567759
34	1.52851	1.71843	0.870834	0.744048	-0.0196998	1.3704	-1.72853	-0.402079	-2.06747	-2.72868	1.7346	0.717276	0.8971	-0.328836	-1.57801	-1.60882	-0.574831	0.320249	-1.15421	0.131837	-0.807693	-1.07642	0.705153	0.675351	1.00267	0.275798	-0.995094	1.41687	-2.16193	1.61993	0.487445	-0.950644	-0.777891
36	1.24614	1.02187	0.763243	0.525834	0.0984992	1.21937	-2.15789	-0.484919	-2.50946	-3.34039	0.973879	0.0495022	1.29514	0.893059	-2.0604	-1.2815	-1.04914	0.0727378	-1.38859	-0.210637	-1.12037	-1.20927	0.79456	0.902152	0.814765	0.419253	-1.15421	0.942056	-2.612	1.33151	-0.0257614	-0.886998	-0.460673
38	0.97792	-0.113148	0.71374	0.314692	-0.0964787	1.00267	-2.29579	0.0878917	-0.718792	-1.25725	1.24261	-0.42784	1.89472	2.22457	-1.96342	0.236398	-1.34868	-0.314187	-1.14613	-0.59049	-1.27493	-1.48203	0.945592	0.758696	0.553111	0.601098	0.537452	0.253067	-0.623828	1.38353	0.329341	-0.844062	0.840527
40	1.20927	-0.416727	0.896595	0.0828404	-0.560183	0.548565	-2.39883	0.480878	0.26418	1.08551	1.61791	0.294487	1.76187	1.4396	-1.76743	1.5078	-1.59316	-0.502598	-1.1037	-0.867298	-1.49769	-1.94523	0.746573	0.667774	0.0166691	0.420263	2.22457	0.16164	0.960746	1.31736	1.30019	-0.450571	2.04424
42	1.79774	0.308631	1.02035	-0.138404	-1.05369	0.130827	-2.31246	0.459158	-0.16164	1.72348	1.68257	1.04662	1.0941	-1.05369	-1.28857	1.69065	-1.96847	-0.502093	-1.28099	-1.16229	-1.80683	-2.22255	0.46724	0.552101	-0.556142	0.393492	2.21547	0.503104	1.11986	0.97489	0.97691	-0.189927	1.71187
44	2.38217	0.923872	1.0158	-0.172752	-1.07591	0.209627	-1.72348	0.550585	-0.00252559	0.973374	2.1584	0.866288	0.6506	-1.62953	-0.557657	1.51386	-2.28973	-0.467745	-1.17694	-1.41233	-1.88613	-1.84724	0.559678	0.297518	-0.753645	0.624333	1.74924	0.749604	0.959736	1.28807	0.0596046	-0.524824	0.806178
46	2.71555	0.986507	1.31635	0.32732	-0.394502	0.816281	-1.29615	0.646054	-0.296003	-0.685958	2.61351	0.473806	0.911244	0.773345	-0.535937	1.37899	-2.31397	-0.278323	-1.05621	-1.31484	-1.77198	-1.07743	0.85669	0.664743	-0.0919326	0.789004	1.69318	0.944582	0.105066	1.54366	0.065161	-1.1825	0.296003
48	2.1887	0.762232	1.08602	0.379853	-0.535432	0.632415	-2.20133	0.0409151	-2.14425	-2.32307	2.02807	0.491486	1.77349	2.92063	-1.77349	0.987012	-2.81001	-0.613726	-1.76945	-1.67802	-2.2968	-1.47345	0.353587	0.552606	0.216193	0.6309	1.50072	0.786983	-1.4487	1.12845	0.34399	-1.76036	-0.335907
50	1.59771	0.532906	0.455117	-0.354092	-1.40475	-0.351061	-3.49091	-0.621808	-3.31968	-2.47915	1.6957	0.89609	2.51148	3.43333	-3.00347	0.901647	-3.59244	-1.35323	-2.61452	-2.54886	-3.12924	-2.70393	-0.584429	-0.273777	-0.403594	0.10355	1.30878	0.382379	-2.11546	1.32444	0.894575	-1.91392	-0.950139
52	1.51032	0.435417	0.157599	-0.67232	-1.42496	-0.389451	-3.48637	-0.266705	-2.65544	-0.980446	1.7255	0.948118	1.9422	2.54987	-2.93376	1.70025	-3.65558	-1.61438	-2.37661	-2.89083	-3.13834	-2.89335	-0.450571	-0.505124	-0.42683	-0.742027	1.46688	0.22377	-1.58811	1.81996	1.42647	-1.51689	-1.11481
54	0.918316	0.36672	-0.14093	-0.579883	-1.09258	0.310651	-2.54684	0.742027	-1.55477	1.4098	1.28605	0.855175	0.899121	1.16734	-2.09475	2.86052	-3.28533	-1.66893	-1.46082	-2.86052	-2.54785	-2.22053	0.516742	-0.586954	-0.265695	-1.2027	1.71641	0.160629	-0.62989	1.95988	1.5472	-1.03955	-0.527855
56	0.0252562	0.292467	-0.152547	-0.63191	-0.949128	0.765768	-1.4391	1.82905	-0.446025	4.09858	1.58356	1.03348	1.5967	1.2416	-0.992064	3.99705	-2.8095	-1.72601	-0.475827	-2.72211	-1.77501	-1.45122	1.43758	-0.67333	-0.708184	-0.414707	1.96493	0.0141435	0.930439	2.07909	1.93665	-0.757686	0.83497
58	-0.349041	0.105066	-0.053038	-0.951654	-1.07238	0.586449	-0.797086	2.47713	0.391471	5.76549	2.54987	0.95519	2.96104	1.53406	-0.138909	4.73554	-2.45945	-1.77804	0.0818301	-2.64483	-1.23705	-1.0845	1.78511	-0.599077	-1.3108	0.42784	1.92856	-0.171237	2.33266	1.88967	1.34969	-0.482899	1.99069
60	0.148506	0.269231	-0.26317	-1.36485	-1.32646	-0.138404	-0.885483	2.18517	0.345	5.23965	2.59432	0.606654	3.01559	0.581398	0.113148	4.387	-2.49784	-1.93564	-0.0833455	-2.85597	-1.2815	-1.20826	1.28857	-0.577862	-1.75733	0.471281	1.30878	-0.00808199	2.28215	1.44769	-0.146486	-0.475322	1.20876
62	0.935995	0.763243	-0.310146	-1.22543	-1.0355	-0.170732	-0.892554	1.53255	-0.103045	3.00246	1.99878	0.286405	2.27659	0.569275	0.205586	3.53789	-2.49279	-1.95534	-0.419253	-2.88779	-1.37343	-1.01681	0.847093	-0.38642	-1.33959	0.592511	0.921346	0.325805	0.993074	1.36535	-0.574831	-0.702123	-0.852144
64	0.905688	0.720812	0.0343484	-0.801632	-0.211142	0.404099	-0.485929	1.3214	-0.59049	1.04965	2.11394	0.0257613	1.80228	2.00181	0.216193	3.20451	-2.19628	-1.82451	-0.390461	-2.5726	-1.06783	-0.251047	0.919326	-0.0171742	-0.526844	1.00469	1.32545	0.110117	-0.308126	1.80329	-0.30661	-0.536442	-1.53608
66	0.0656661	-0.0313177	-0.180834	-1.06228	0.012123	0.483404	-0.255088	1.32898	-0.769809	0.536442	1.81289	-0.302064	1.59417	2.3559	0.0434407	3.06812	-2.10738	-2.09879	-0.191442	-2.64887	-0.832444	0.117189	0.906193	-0.291457	-0.555131	1.1138	2.07657	-0.630395	-0.664238	2.05788	-0.0697071	-0.168206	-0.725358
68	-1.03348	-1.00217	-1.33706	-1.42091	-0.280344	0.811734	0.14194	1.67802	0.342474	1.40071	-0.3253	-0.451076	1.3502	1.64165	0.625344	3.22774	-1.96342	-2.52057	0.327826	-2.80142	-0.50765	0.219729	1.26433	-1.13198	-0.629385	1.23099	2.85395	-1.43354	0.282869	0.476837	-0.251552	-0.0181845	0.531896
70	-2.17052	-1.84875	-1.96089	-1.25473	0.265695	1.22745	1.05773	2.46501	1.4881	2.77566	-2.03919	-0.20508	1.49315	1.54922	1.78107	3.99452	-1.39768	-2.47763	1.11683	-2.44025	0.221749	1.02338	1.98615	-1.07945	-0.439963	1.71439	3.23279	-1.98766	1.1042	-1.45021	-0.480373	-0.0712225	1.96291
72	-2.74838	-2.17153	-1.83865	-1.3502	0.421779	0.453601	0.939026	2.32256	-0.0636457	2.23113	-1.76036	0.0838506	1.80733	1.28958	1.29867	3.88289	-1.34262	-2.49481	0.926903	-2.44935	0.30358	1.1628	1.61943	-0.866793	-0.937005	1.46385	2.25639	-2.19426	-0.378843	-0.747584	0.422284	-0.311662	2.47561
74	-2.06495	-1.56993	-2.10788	-1.79117	-0.805673	-0.6112	-0.430366	1.04359	-3.24744	-0.835475	-0.777891	0.420263	1.48304	0.0474817	-0.56978	2.30438	-1.92553	-2.76404	-0.190432	-3.0267	-0.434407	-0.0601098	0.445014	-1.87199	-1.7937	0.547049	0.360659	-1.85532	-3.29139	0.499063	1.12794	-0.421273	1.46132
76	-0.787488	-0.770314	-2.35893	-2.14425	-1.31686	-0.882452	-0.907708	0.22579	-4.56683	-3.40656	0.130827	0.379853	0.911244	-0.931449	-1.32797	1.11531	-2.09424	-2.78323	-0.659692	-3.2535	-0.750614	-0.52836	-0.178814	-2.51552	-2.10889	0.116179	-0.582408	-1.31989	-4.55874	0.266706	0.397028	-0.175783	0.171237
78	0.0520278	-0.44754	-1.71692	-1.84067	-0.154568	-0.558162	0.408645	0.873865	-2.72514	-2.71908	0.622818	0.328331	0.730409	-0.625344	-0.249531	1.80683	-1.43657	-2.37055	0.278323	-2.7211	-0.000505092	0.644033	0.279334	-1.51992	-1.81542	0.166186	0.287416	-1.00015	-2.81657	0.198514	0.262159	-0.0388946	-0.136889
80	0.439963	-0.221749	-0.482394	-0.655651	1.53053	0.485424	2.39277	2.59987	0.553616	0.173763	0.712225	1.15875	0.675351	0.272767	1.52345	3.75964	-0.133858	-1.46334	2.0796	-1.54618	1.45981	2.39176	1.68863	0.211647	-0.89508	0.398038	2.07606	-0.668784	0.0909223	0.849619	1.32898	-0.280344	0.48694
82	0.663733	0.252562	0.433902	0.467745	2.60038	1.98009	3.58335	4.02988	2.58826	2.37459	0.952159	1.77046	0.324795	0.870329	2.54886	5.31441	0.95519	-0.495022	3.45454	-0.431376	2.63624	3.6076	3.02266	1.29665	0.345	0.619282	3.29088	-0.16164	1.60074	1.79269	1.59165	-0.42683	0.628374
84	0.730915	0.83497	0.618777	0.623323	2.70595	2.15991	3.55355	3.75307	1.98312	1.85987	1.27493	1.70126	0.145476	1.41283	2.31044	5.11489	0.899121	-0.205586	3.31614	-0.299539	2.65291	3.82884	2.79889	1.27998	0.665248	0.739502	3.13379	0.312672	0.476332	2.1781	1.4396	-0.306105	-0.656156
86	0.604128	1.03651	0.600087	0.144971	2.39227	0.624333	2.64432	1.85128	-0.554626	-1.43354	1.72298	1.58306	0.763748	1.81542	1.24513	3.27977	0.0101025	-0.623828	1.96948	-0.934985	1.68257	3.25603	1.13501	1.12592	-0.190937	0.616757	2.11647	0.419758	-2.60442	1.56993	2.00635	-0.407635	-1.8038
88	0.379853	0.58948	0.515732	-0.151537	1.72197	-0.48795	1.34868	-0.0171742	-3.34089	-4.94163	1.95988	1.15673	1.47345	1.58205	-0.0020205	1.36333	-0.840526	-1.16431	0.599582	-1.577	0.584934	2.14425	-0.254077	0.920841	-0.715256	0.118704	1.49315	0.0787994	-5.46393	0.860226	2.43066	-0.613726	-1.16179
90	0.176288	0.18437	0.336413	-0.120725	1.25018	-0.110622	0.720307	-0.530885	-4.95426	-5.82156	1.36384	0.966808	1.81643	0.540483	-0.490981	0.780417	-1.07238	-1.27039	0.273777	-1.68257	0.172247	1.43455	-0.353587	0.666259	-0.342474	0.270241	1.72601	-0.265695	-6.40346	0.719297	1.35575	-0.313682	0.238419
92	-0.0136384	0.251047	0.326815	-0.200029	1.83259	0.404099	1.26685	-0.00454612	-4.79262	-4.33295	0.52735	1.16633	2.0508	-0.354597	0.0697071	1.25927	-0.717781	-1.01884	0.865278	-1.32848	0.581398	1.89371	0.128302	1.0643	-0.0444509	1.14461	1.90129	-0.396017	-5.48009	0.83598	-0.18336	0.177299	0.835475
94	0.0464714	0.598067	0.688484	0.0873865	2.74131	0.778396	2.25892	0.706669	-3.17167	-2.95902	0.727379	1.29716	1.46587	0.523814	0.949633	1.85734	-0.0262664	-0.548565	1.627	-0.789509	1.36333	2.84536	0.683938	1.82249	0.430366	1.24463	1.63054	-0.198514	-3.93896	1.18199	0.789509	0.229326	0.953674
96	0.653125	1.07692	1.27089	0.862752	3.3318	1.35222	3.13834	1.07692	-1.4295	-3.08227	1.42647	1.81036	0.711215	2.17304	1.74672	2.0013	0.620798	0.000505124	2.20285	-0.201544	1.9912	3.65003	1.20321	2.41449	1.06076	1.22392	1.45173	0.361164	-2.9671	2.19072	2.66958	-0.0616251	1.12542
98	0.781427	0.717276	0.99661	0.614231	3.24946	0.775871	3.11409	0.480373	-1.12188	-3.87935	0.881442	2.06596	1.19916	1.95028	1.60933	0.967818	0.336918	-0.271757	1.94271	-0.414202	1.69873	3.58487	0.642518	2.31347	0.453096	1.6664	0.863257	0.229831	-3.02216	1.7937	2.23012	-0.252562	1.60175
100	0.50866	0.0590995	0.277313	0.112643	2.47157	-0.0899121	2.24629	-0.20508	-1.39717	-3.31058	0.077284	1.76288	2.56249	0.954685	0.553616	-0.236398	-0.284385	-0.77486	1.44112	-0.93549	1.06278	2.59129	-0.262159	1.66135	0.0121229	1.61337	0.0722327	-0.236903	-2.91103	-0.129312	0.927408	-0.146486	2.22507
102	1.06632	0.798096	0.720812	0.917305	1.76187	0.602613	1.93816	0.53038	-0.81224	-0.923872	0.888008	2.05687	3.75004	1.84421	0.0737481	0.175278	0.0606149	-0.238924	1.92149	-0.454612	1.33403	1.95079	0.299033	1.34969	0.999135	1.38657	0.692525	0.399553	-1.5967	0.210132	1.41334	-0.00555637	2.15435
104	1.53962	1.79824	1.85431	1.84118	1.98514	1.7942	2.58775	2.20537	0.0232358	1.85229	2.14223	2.95801	4.14959	3.35655	0.290952	1.67045	0.927913	0.606149	2.9969	0.472291	2.25487	2.44884	1.80178	1.66236	1.72399	1.32191	2.18113	1.16835	0.208616	2.77364	2.94386	-0.0474817	1.87553
106	1.46688	1.96544	2.76909	2.35034	3.47879	2.59886	3.58386	3.52324	1.00772	3.20703	2.03969	3.51768	3.36817	3.74802	0.802137	2.65241	1.71944	1.16583	3.91976	1.18704	3.14743	3.7061	3.01862	2.81708	2.15637	1.49062	2.97518	1.45829	1.56437	3.32776	3.81268	-0.158104	1.9321
108	1.91088	2.31599	3.31109	3.05145	5.12499	3.39039	4.59057	4.2385	3.00852	2.74434	1.20119	3.58386	2.57563	3.61113	2.0998	2.91053	2.37257	1.79622	4.63855	1.76995	3.89653	4.87748	3.81823	4.15263	3.15501	2.46046	3.15753	2.08313	2.30993	0.992064	4.54965	-0.358133	1.62195
110	2.38621	2.6423	2.82011	3.43232	4.93607	4.12585	5.19419	4.75978	4.30315	2.45389	1.02288	3.31917	2.96508	3.204	3.54244	3.14036	2.52309	1.97655	5.0871	1.81592	4.21779	5.0871	4.38953	3.77328	3.86167	3.34039	3.1939	2.46096	2.41702	-0.440468	4.98608	-0.611705	1.20876
112	2.14324	2.22558	1.49113	3.29341	2.87921	4.98254	4.87041	5.7079	3.09843	4.2779	1.20321	3.20905	3.12722	3.0363	3.40454	4.14202	2.19274	1.46082	5.40432	1.35929	4.05211	4.15919	5.20429	1.75985	4.12282	2.95245	3.76621	2.03919	2.16951	0.790519	4.56632	-0.748594	1.34211
114	1.9715	1.87603	1.06682	3.3025	1.53659	5.77256	3.98947	6.72674	0.754655	6.17969	1.40071	3.62629	2.87365	3.73691	1.66944	5.42857	1.90129	1.05369	5.59172	1.0946	3.8445	3.17572	6.0923	0.951654	4.35872	2.13415	4.85929	1.65277	1.82855	2.56553	4.54915	-0.730409	1.44011
116	1.97099	1.56134	1.58508	3.09288	1.68661	5.13509	3.05095	6.35951	-1.67045	5.0573	1.6861	3.59194	2.63978	4.12434	-0.180329	5.15176	1.43657	0.770314	5.05124	0.718286	3.33129	2.71252	5.68719	1.70732	3.80005	1.62094	4.99012	1.28807	0.675351	2.54178	5.01841	-0.52937	1.58862
118	1.46739	0.802137	1.38556	1.97453	1.79269	3.33331	2.38217	5.01487	-2.94083	2.71151	1.35323	2.9085	2.10637	3.35099	-0.940036	3.46616	0.563213	0.0818301	4.06979	-0.221244	2.4251	2.39025	4.19354	1.71136	2.16799	1.3108	3.97886	0.482394	-0.295498	0.990548	4.55874	-0.195483	2.00181
120	0.621303	0.0964787	0.170732	0.703133	1.18351	2.4251	2.09172	4.20617	-1.89573	1.41788	0.210637	2.15385	1.85178	2.19678	-0.653631	2.12405	-0.234377	-0.786478	3.45404	-1.15724	1.75127	1.88159	3.33028	0.494517	0.922357	1.24463	3.09439	-0.259634	0.06112	-0.40814	3.40605	-0.114158	2.00282
122	-0.297013	-0.372276	-0.737986	0.137394	0.751625	3.18582	2.3559	4.3865	0.471281	0.962261	-0.964787	1.45021	2.49834	1.83562	0.214678	2.00989	-0.390461	-1.29463	3.67074	-1.48911	1.80632	1.64468	3.79247	-0.309641	1.05015	1.61236	2.94992	-0.662723	1.11784	-0.832444	2.16749	-0.30459	1.90785
124	-0.897606	-0.456127	-0.777386	-0.0116179	0.578872	3.76418	2.64331	4.75978	1.99474	0.91781	-1.17239	1.44415	2.80495	2.1983	0.666764	2.4352	-0.411171	-1.57296	4.07635	-1.70075	1.95483	1.60326	4.26173	-0.539473	1.29211	1.36737	2.91709	-0.818301	1.92149	-0.097994	1.53507	-0.201039	1.76389
126	-0.763748	-0.18235	-0.943572	-0.153053	-0.347525	3.20249	2.12809	4.76079	1.89876	1.63711	-0.548565	1.78208	1.32696	2.17607	0.0373792	2.55997	-1.08299	-2.07101	3.9041	-2.3958	1.49517	0.961756	4.00867	-1.30373	0.818806	-0.347525	2.70999	-0.861742	2.38014	0.800117	2.40692	0.0373792	0.933469
128	-0.358638	0.0641508	-1.2224	-0.131837	-0.97792	3.33281	1.76844	5.40685	2.00029	4.28345	-0.0202049	1.49668	-1.00166	2.56452	-0.392986	3.20855	-1.51436	-2.42359	4.07332	-2.9085	1.34868	0.556647	4.41276	-1.90331	0.749099	-1.70378	3.4207	-0.894575	3.82025	0.879421	2.8585	0.00151537	0.254077
130	-0.749604	-0.0565739	-1.6659	-0.236398	-0.750109	3.38888	1.80885	6.1312	2.82971	7.22327	-0.577862	1.10168	-2.34731	3.86672	-0.237913	4.1506	-1.53558	-2.76656	4.50571	-3.26411	1.4982	0.691515	4.77393	-1.96493	0.656156	-1.12794	4.4355	-1.2123	5.59172	-0.34803	3.06964	0.136384	0.508155
132	-1.34565	-0.237408	-2.24881	-0.575841	-0.466229	2.09424	1.57447	5.76852	3.60457	7.79912	-1.59114	1.16027	-1.66034	4.27133	-0.301559	4.23799	-1.73005	-3.22926	4.41681	-3.7263	1.29362	0.667269	4.00614	-1.65125	-0.24549	0.403089	4.34356	-1.5472	6.2595	-1.78612	3.78439	0.40612	0.704143
134	-0.861742	0.127796	-1.96594	-0.609685	-0.229831	1.52396	1.2719	5.16995	4.1006	6.42972	-1.21533	1.09662	-0.54907	3.46414	-0.474311	3.83945	-1.80935	-3.08883	4.19	-3.71367	1.11531	0.477342	3.52476	-0.926398	-0.499063	0.783953	3.79904	-1.18755	6.00391	-1.89017	2.76202	0.247006	-0.145981
136	-0.615241	-0.0808199	-1.74167	-0.764758	-0.398543	1.97605	0.806178	4.81838	3.50253	5.1856	-0.884472	0.784963	-1.59973	2.43369	-0.781932	3.5197	-2.12506	-3.14844	3.79449	-3.83692	0.81426	0.0596047	3.59497	-0.994589	-0.107086	-0.566749	3.41565	-1.17795	5.09418	-2.03009	1.80733	-0.155073	-0.860731
138	-1.7351	-1.8725	-2.61856	-1.90331	-1.4199	1.78965	-0.430366	4.05766	0.866793	4.40064	-1.84774	0.159114	-4.24203	1.54164	-2.08465	2.89285	-2.9964	-4.24658	2.72666	-4.8012	-0.0530379	-0.944582	3.09186	-2.21295	-0.630395	-2.47864	2.62462	-2.55138	3.16713	-2.83981	1.4881	-0.454612	0.664743
140	-2.69736	-3.34241	-3.57022	-3.22471	-2.6423	0.607664	-2.28619	2.50087	-3.25502	2.39984	-2.21295	-0.577357	-4.64967	1.7053	-4.17738	1.48658	-3.90966	-5.36846	1.16684	-5.81347	-1.18704	-2.20487	1.74116	-3.4207	-1.97655	-3.36413	1.3017	-3.75358	0.171742	-2.61907	0.42582	-0.730915	2.66857
142	-2.80041	-3.1449	-4.11323	-3.7753	-3.61568	-0.969333	-4.10363	0.688484	-6.37214	0.387935	-2.06697	-0.675351	-2.53471	3.06812	-5.91904	-0.14497	-4.73907	-6.01956	-0.197504	-6.49135	-2.31195	-3.39595	0.116179	-4.23648	-3.28785	-3.25552	0.0520278	-3.87228	-1.99575	-1.98817	0.519773	-0.819816	1.97554
144	-2.5039	-2.31852	-4.23648	-3.8743	-4.11979	-1.89472	-4.84818	-0.139414	-6.12615	1.1734	-1.83764	-0.422284	-0.758191	3.61113	-6.14938	-0.653126	-5.23814	-6.27516	-0.624334	-6.8313	-2.91002	-4.15111	-0.828404	-4.49156	-4.0223	-2.95649	-0.384399	-3.5096	-1.38657	-1.91695	1.22745	-0.723338	0.117694
146	-1.24564	-1.19007	-3.40605	-3.54395	-3.6182	-1.68914	-4.02887	0.253572	-2.80344	3.2535	-0.370256	-0.0555636	0.695051	2.48218	-4.62643	-0.0671815	-4.8694	-5.7372	-0.0212152	-6.37618	-2.43066	-3.80005	-0.666259	-3.75661	-3.82985	-2.15385	-0.167701	-2.56553	1.15724	-1.29514	0.826888	-0.741522	-0.782437
148	0.6112	0.0934479	-2.19224	-2.85244	-2.78121	-1.33151	-3.1252	0.358133	0.668784	3.24239	1.17239	0.46724	1.66842	0.474312	-3.30553	-0.206596	-4.31881	-4.89768	0.432891	-5.68315	-1.82249	-3.0954	-0.484919	-2.8393	-3.30149	-1.06329	-0.684443	-1.39515	3.06257	-0.723338	0.267211	-0.85669	-1.5381
150	1.37646	0.533916	-1.54315	-2.3857	-2.27104	-1.2219	-2.95043	-0.110117	2.12455	2.00938	1.45526	0.701617	2.29175	-1.14209	-3.12167	-1.01075	-4.1501	-4.46378	0.296508	-5.35886	-1.74975	-2.68777	-0.713235	-2.31801	-2.98983	0.135878	-1.42597	-0.921346	3.57628	-0.165176	0.117189	-0.984992	-1.98968
152	0.801632	0.044956	-1.85027	-2.50693	-2.30135	-1.23503	-3.52274	-0.658177	0.425315	1.38909	0.817796	0.313682	2.49127	-1.44718	-3.82076	-1.4199	-4.35467	-4.61835	-0.334897	-5.45837	-2.11748	-2.72312	-1.11986	-2.37964	-3.02266	0.350051	-1.23553	-1.29716	2.44329	0.404604	-0.504619	-1.19512	-1.67903
154	-0.0964787	-0.782437	-2.94538	-3.19744	-3.08075	-1.87351	-5.18813	-1.81138	-4.25213	0.342474	-0.196998	-0.471786	1.22695	-0.885483	-5.82257	-1.89977	-5.08913	-5.37604	-1.74874	-6.07715	-3.15046	-3.6177	-2.14223	-3.31715	-3.67074	-1.24513	-1.01126	-2.05434	-0.706164	-0.378843	-1.21432	-1.33807	-0.654641
156	-1.3214	-1.92705	-4.46732	-4.12232	-4.41933	-2.95952	-7.23691	-3.12722	-8.42143	-0.737987	-1.61842	-1.42344	-0.547555	-0.604634	-8.46942	-2.3564	-5.99582	-6.40093	-3.24896	-6.87726	-4.38599	-5.09973	-3.36211	-4.92243	-4.54309	-3.31008	-1.23149	-3.09389	-3.38534	-2.22204	-1.41536	-1.134	1.36737
158	-2.52663	-2.98074	-5.72508	-4.91385	-5.66598	-3.67427	-8.51084	-3.9238	-9.14982	-1.30979	-3.09338	-2.24831	-1.82451	-1.55073	-10.0343	-2.87163	-6.5752	-7.09194	-3.98593	-7.39148	-5.09317	-6.4171	-4.08645	-6.20848	-5.10529	-4.55218	-1.55275	-4.12484	-3.76368	-3.84703	-1.27645	-0.694041	2.84789
160	-2.25993	-2.53269	-5.12701	-4.49864	-4.97194	-3.07115	-8.18453	-3.9132	-7.24752	-1.85178	-3.26209	-1.99322	-1.94725	-2.53976	-9.66505	-3.40908	-6.02462	-6.3878	-3.57981	-6.72169	-4.58653	-6.09887	-3.88895	-5.07599	-4.45469	-4.24355	-1.44516	-3.73034	-2.87668	-3.68438	-0.801127	-0.457642	1.95028
162	-0.687979	-0.517752	-3.45151	-2.85345	-3.08833	-1.91796	-7.17832	-3.28432	-5.50383	-1.60528	-2.28165	-0.593016	-0.942056	-2.36095	-8.66035	-3.15703	-4.72089	-4.85222	-2.65291	-5.27147	-3.45303	-4.71685	-3.13834	-2.92164	-2.91861	-3.40403	-0.971859	-1.93311	-2.12859	-2.29175	-0.482394	-0.558667	-0.85568
164	0.51068	1.00722	-3.09136	-2.08768	-3.0757	-2.31751	-7.26975	-3.41312	-5.88066	-1.25422	-1.1431	0.330856	0.104561	-2.15031	-8.90433	-3.10298	-4.43752	-4.41933	-2.73676	-4.97194	-3.36362	-4.68301	-3.29796	-3.27927	-2.88072	-3.56315	-1.1431	-0.755161	-2.49279	-1.16532	-0.358638	-0.709194	-3.37372
166	0.390461	0.588975	-3.87127	-3.0757	-4.73099	-3.74448	-8.46133	-4.58097	-7.58292	-2.25487	-0.513711	-0.461683	0.186391	-2.75192	-10.3616	-4.16222	-5.29875	-5.18661	-3.90562	-5.74427	-4.32992	-6.00441	-4.37185	-5.12044	-4.43196	-4.6133	-2.33216	-1.17391	-3.73489	-0.681918	-0.977415	-0.796581	-3.33887
168	-0.401069	-0.760717	-4.21678	-4.24052	-5.68517	-4.50419	-9.32207	-5.67507	-8.0931	-4.06928	-0.605139	-1.5972	-0.957715	-3.25654	-11.2698	-5.60132	-5.95289	-5.88369	-4.82242	-6.25445	-5.05528	-6.83685	-5.16439	-5.75134	-5.46544	-5.8554	-3.79449	-2.15637	-4.60926	-1.19411	-2.0503	-0.940541	-1.31534
170	-0.502599	-0.794055	-3.3515	-4.01473	-4.72998	-3.95765	-8.80583	-5.54778	-6.50953	-4.39963	-0.552606	-1.31029	-1.31181	-2.73222	-10.602	-6.04128	-5.4018	-5.47352	-4.50924	-5.74225	-4.62593	-6.09937	-4.77544	-4.47995	-4.91031	-6.00795	-4.36882	-2.11394	-3.82328	-1.68914	-1.85987	-1.26736	-0.36672
172	0.299033	0.624333	-2.10081	-2.72919	-3.1545	-2.37661	-7.67233	-4.17182	-4.41024	-2.39277	-0.0191947	-0.366215	-0.314692	-2.3261	-9.27155	-5.02902	-4.02079	-4.26375	-3.36968	-4.51783	-3.36716	-4.83353	-3.31058	-2.83021	-3.27573	-4.93001	-4.10666	-0.933469	-1.78157	-0.9759	-0.908718	-1.79066	-1.5573
174	0.81325	1.4295	-1.70833	-1.99928	-2.49279	-1.39717	-7.2359	-3.30755	-4.3279	-1.03651	0.577357	-0.116684	-0.668784	-3.19542	-8.69773	-4.12535	-3.23178	-3.56011	-2.77818	-3.75004	-2.60998	-4.31629	-2.49127	-2.24326	-2.3958	-4.46025	-4.0218	-0.197503	-1.43152	0.0762737	-1.09966	-1.84017	-2.45288
176	0.179824	0.667774	-2.38823	-2.54734	-2.69231	-1.90785	-7.69355	-3.95866	-6.80049	-2.39328	0.194978	-0.511691	-2.81455	-4.02281	-9.18366	-4.45368	-3.48233	-3.80055	-3.32119	-3.9036	-2.86153	-4.47894	-3.10197	-2.55037	-3.13834	-5.13206	-4.24102	-0.741017	-3.84399	-0.249531	-1.96897	-1.28958	-1.58053
178	-0.758191	-0.517247	-2.79435	-3.0358	-2.82263	-2.19325	-7.97591	-4.29911	-8.58559	-3.21512	-0.669794	-0.749604	-3.86268	-3.34392	-9.48674	-4.44055	-3.51516	-4.01271	-3.71115	-3.98745	-2.98781	-4.54511	-3.4106	-2.67716	-3.64498	-5.14873	-3.85157	-1.64115	-5.27602	-1.40677	-1.98766	-1.04106	0.119209
180	-0.968323	-1.17946	-1.75127	-2.54987	-2.12607	-1.47547	-7.06062	-3.02418	-6.9399	-0.671815	-0.307621	-0.877401	-2.43874	-1.63357	-8.47649	-2.85193	-2.58775	-3.52577	-2.91053	-3.28482	-2.20638	-3.86218	-2.45844	-1.80279	-2.87971	-3.33735	-2.46753	-1.93917	-3.06307	-0.755666	-1.47749	-1.50426	1.64721
182	-0.58847	-1.04611	-1.13148	-1.92604	-1.90533	-1.03146	-5.94228	-1.71843	-3.67427	2.42712	0.240944	-1.18704	-0.733945	-0.113148	-7.14801	-1.32595	-1.89927	-3.16157	-1.96291	-2.82566	-1.48608	-3.31766	-1.62448	-1.71237	-2.13415	-1.73409	-1.02944	-1.68105	0.126281	0.589985	-0.757181	-2.02858	1.66944
184	-0.507145	-0.624333	-2.02403	-1.76389	-2.54077	-1.31484	-5.32754	-1.64014	-1.49214	2.89285	-0.359648	-1.08753	-0.26418	0.236903	-6.08523	-1.4396	-2.0705	-3.43333	-1.65832	-3.18834	-1.44567	-3.34695	-1.69772	-2.95397	-2.09172	-1.81491	-0.979436	-1.4593	1.34565	-0.261149	0.0333382	-1.97251	0.467745
186	-0.675351	-0.462694	-2.39075	-1.82552	-2.00888	-1.61741	-4.37943	-1.99575	-0.598067	1.14259	-1.03651	-0.148001	-0.48694	-0.849114	-4.62643	-2.37661	-2.13819	-3.57022	-1.49163	-3.43939	-1.34666	-2.65847	-1.87755	-2.89285	-2.37206	-1.85532	-2.15183	-1.38606	0.746573	-1.45728	0.174773	-1.66539	-0.244985
188	-0.116684	-0.0823352	-1.71742	-1.69873	-0.660702	-1.32747	-3.27421	-1.86744	-0.289941	-0.54907	-0.802137	0.746573	-1.15926	-1.74167	-3.67225	-2.612	-1.82754	-3.27068	-1.26685	-3.23987	-0.980951	-1.41889	-1.49719	-1.6164	-2.33519	-1.72146	-2.70241	-1.04561	-0.0737481	-1.26332	-0.00858711	-1.5775	-0.820322
190	0.635446	0.460168	-1.0941	-1.23907	-0.213668	-0.12325	-2.62008	-1.10016	-0.000505027	-0.805168	-0.0277819	0.464714	-1.44364	-1.5578	-3.86369	-1.89826	-1.45829	-2.96306	-0.949128	-2.94942	-0.564729	-0.719297	-0.446025	-1.07541	-1.44112	-2.38823	-2.4251	-0.69303	0.0979941	-0.720307	0.0348536	-1.70934	-1.70429
192	0.400058	0.480878	-0.93549	-0.77183	-0.584934	1.23856	-2.46955	-0.321764	-0.144466	-0.14295	0.280849	-0.740512	-0.885988	-1.23957	-4.41226	-1.17391	-1.25321	-2.85698	-0.690505	-2.78727	-0.24549	-0.726874	0.633426	-1.36333	-0.239429	-2.84587	-2.32054	-0.761222	0.778901	-0.691515	-0.320249	-1.71692	-1.88866
194	-0.55008	-0.069202	-1.37596	-0.77183	-1.01732	1.31938	-2.77869	-0.18437	-1.64519	0.516237	-0.248521	-1.25725	0.0303074	-0.71273	-4.89263	-0.813755	-1.41637	-3.0752	-0.692525	-2.98225	-0.270241	-1.17037	0.776881	-1.83209	-0.0601098	-2.37711	-2.20739	-1.21583	0.390461	-0.91478	-0.707679	-1.40627	-0.727884
196	-1.08753	-0.558162	-1.93867	-1.12794	-1.10067	0.219729	-3.08782	-0.416222	-3.88642	0.541493	-0.73344	-0.0101025	0.753645	0.207101	-5.0669	-0.314692	-1.68762	-3.41969	-0.79355	-3.33685	-0.464209	-1.52547	0.229831	-1.9715	-0.980951	-1.66792	-1.45375	-1.57952	-1.37899	-0.393997	0.418748	-1.11481	0.698081
198	-0.735966	-0.550585	-1.85936	-1.45274	-0.89407	-0.425315	-3.13076	-0.441984	-5.81953	-0.144971	-0.279839	1.29867	0.351566	0.252562	-4.96739	0.396522	-1.70126	-3.60356	-0.85366	-3.50506	-0.53038	-1.52851	0.0212152	-1.67196	-1.71591	-1.99221	-0.566749	-1.49113	-3.30957	0.571295	1.58963	-0.95519	0.999136
200	-0.210132	-0.643023	-1.56588	-1.76389	-0.666259	-0.177299	-2.77212	-0.116179	-6.11402	-0.821332	-0.097489	0.768294	-0.790519	-0.957715	-4.70271	0.89609	-1.67954	-3.8647	-0.704648	-3.72226	-0.508155	-1.25978	0.337928	-1.56588	-1.81188	-3.40605	-0.3056	-1.40677	-3.84298	0.048492	0.990043	-0.682928	0.537957
202	-0.354092	-1.24412	-1.47143	-1.74268	-0.200029	0.692525	-1.5376	0.977415	-3.59295	-0.258624	-0.625344	-0.274788	-1.07743	-1.38707	-3.6374	1.80885	-1.52598	-4.02634	0.162145	-3.81369	-0.0414202	-0.452591	1.32241	-1.45021	-1.31383	-3.66872	0.510175	-1.6467	-1.88512	-0.811734	0.453096	-0.458148	0.552101
204	-1.24766	-1.56841	-1.38404	-1.40677	0.5718	1.78258	0.379853	2.76252	0.192957	1.73864	-1.02641	0.0878916	-0.539473	0.321259	-1.67348	3.4995	-1.04864	-3.94401	1.70883	-3.56315	0.9759	0.883967	2.78576	-0.959736	-0.679392	-1.97605	2.43924	-1.96342	1.46739	-0.438953	1.11178	-0.522298	1.29564
206	-2.53774	-1.72399	-2.32054	-1.73813	0.227306	1.94473	1.59872	3.86925	2.97114	4.10817	-1.92452	0.794055	-0.554626	2.05383	-0.135373	4.57743	-1.17643	-4.51177	2.71201	-3.97129	1.38505	1.33151	3.33584	-1.75531	-0.927913	-0.684948	3.22471	-2.59583	4.06322	-1.25069	1.75632	-0.677877	1.76743
208	-3.54698	-2.39934	-3.89299	-2.50592	-0.983477	1.63963	1.88563	4.32386	4.27436	6.81008	-2.65342	0.377328	-0.132342	2.36651	0.486435	5.09519	-1.83613	-5.52151	3.00751	-4.9194	1.1234	0.811229	3.29139	-3.46414	-1.45829	-0.208616	2.76758	-3.51516	5.56495	-2.69837	1.61943	-0.725358	1.96695
210	-3.59194	-2.83476	-4.54107	-2.82667	-1.62549	1.87047	2.02353	5.04771	4.75019	9.05839	-2.48218	-0.489465	1.05167	2.07202	0.673836	5.9635	-2.0993	-6.0625	3.27068	-5.45686	1.12643	0.336918	3.82126	-4.13495	-1.49719	-0.0510176	2.93629	-3.8647	6.43478	-3.05145	0.842042	-0.827393	1.81087
212	-2.98276	-2.48976	-4.43954	-2.61099	-1.78763	2.61957	2.33973	5.58516	5.82156	8.63459	-2.38419	-0.625849	1.67954	1.72298	1.16179	6.36658	-1.94877	-6.11453	3.63033	-5.52151	1.41132	0.171742	4.57188	-4.11323	-1.0052	0.0727378	3.8152	-3.59547	6.79139	-3.06661	0.69303	-0.969838	0.91478
214	-2.69433	-2.09778	-4.02887	-2.11394	-1.06632	3.84955	2.99387	5.70184	7.23388	6.0428	-2.86759	-0.30459	2.23063	2.25993	2.14072	6.1514	-1.53558	-5.80287	4.0814	-5.14267	1.81441	0.715761	5.15378	-3.50556	0.0873865	1.21129	4.84717	-3.38585	6.56257	-2.92164	2.03413	-0.660702	0.350051
216	-2.77919	-2.11142	-3.78793	-2.2079	-0.223265	4.42135	3.5682	5.77357	7.92085	5.19268	-3.6273	-0.625344	2.28266	2.89386	2.70645	6.3484	-1.37343	-5.63415	4.4456	-4.93708	2.01241	1.41889	5.31845	-2.84385	0.390461	1.96342	5.54879	-3.45909	6.76109	-3.24239	2.13769	-0.081325	0.442489
218	-2.99539	-2.51097	-3.81369	-2.96962	-0.303075	3.28331	3.97331	6.08119	9.01596	8.02289	-3.92027	-0.839011	1.34211	2.28165	2.98225	7.16721	-1.64115	-5.84833	4.85929	-5.19722	2.00585	1.62751	5.02245	-2.8196	-0.978425	0.842042	5.70033	-3.68993	8.70935	-3.96825	0.605139	0.213162	1.30019
220	-3.13783	-2.8196	-3.69347	-3.26361	-0.598067	1.9518	4.4951	6.64945	10.7334	11.5714	-3.27068	-0.108097	1.11733	1.98968	3.35099	8.09916	-1.77147	-5.9539	5.46595	-5.30835	2.19022	1.6957	4.88	-2.90598	-2.19022	-0.428345	5.44069	-3.80358	11.1243	-2.85193	0.921346	0.258624	2.44531
222	-3.01357	-2.99236	-3.48283	-2.98225	-0.729399	2.07606	4.81333	7.30864	12.0644	13.5545	-2.05939	0.0555637	1.4689	3.0363	3.33483	8.90433	-1.67348	-5.93319	5.96198	-5.19167	2.43874	1.63963	5.19419	-2.96255	-1.91139	-0.326815	5.09115	-3.84703	12.5195	-0.10052	1.89118	0.243975	2.96457
224	-3.22623	-3.60709	-3.38787	-2.9181	-0.700102	2.61149	4.88657	7.74456	13.0847	14.786	-1.51234	-0.908718	0.437437	4.10716	3.19996	9.49078	-1.59367	-5.9938	6.20494	-5.19571	2.55997	1.51083	5.41341	-2.88527	-1.35878	0.319238	4.87041	-4.22031	13.4888	0.908213	1.65479	0.377833	3.69145
226	-3.67781	-4.03645	-3.31816	-2.98478	0.0697072	2.61149	5.41948	7.86529	14.3905	15.3775	-2.53673	-1.20674	-1.27089	4.13293	3.943	9.52715	-1.41435	-5.85742	6.45953	-5.12145	2.72767	2.04929	5.35331	-2.18567	-1.29514	1.16532	4.76534	-4.47894	14.5228	-0.577357	1.24968	0.566749	4.31528
228	-3.68993	-3.5293	-3.39949	-2.79586	0.755161	2.43571	6.00087	7.45664	14.6951	14.0424	-4.00563	-0.3647	-1.90028	3.77782	4.86536	8.97151	-1.24917	-5.5993	6.55247	-5.01033	2.81859	2.74333	5.0573	-1.70833	-1.22088	1.90583	5.31694	-4.18394	14.3536	-2.28417	1.08349	0.498052	3.72125
230	-3.48182	-2.89689	-3.67124	-2.74687	0.24246	1.96645	5.4806	6.38123	12.2387	10.9162	-3.96371	0.295498	-1.6563	3.8738	4.21627	8.12644	-1.51739	-5.6291	5.99077	-5.13004	2.46248	2.3953	4.29406	-2.20891	-1.44516	1.33302	6.18828	-3.86319	11.93	-2.51097	2.00484	0.395007	3.06408
232	-3.2828	-2.65443	-3.59093	-2.83981	-0.38844	1.44617	4.46277	5.42453	8.65581	8.10017	-3.14995	0.559678	-0.796076	3.95007	2.72767	7.35107	-1.83916	-5.66648	5.16489	-5.17247	2.00029	1.64873	3.59345	-2.53219	-1.92553	0.0535431	6.31304	-3.67629	8.93413	-2.19931	3.35554	0.484919	2.96306
234	-3.26512	-2.77818	-3.41817	-2.70848	-0.522298	1.33858	3.79853	4.99568	6.60753	6.73482	-3.41413	0.622818	0.40713	3.97028	1.92705	6.92879	-1.98564	-5.619	4.57289	-5.17904	1.6861	1.21129	3.32069	-2.47814	-1.98261	-0.808199	5.69174	-3.647	7.26773	-3.20956	3.50001	0.554626	2.87618
236	-3.46263	-3.45252	-3.49394	-2.99134	-0.477847	1.22139	3.51465	4.8103	6.75755	6.7429	-4.15162	0.431881	0.682423	4.15869	1.83461	6.77826	-2.18466	-5.8453	4.33245	-5.47403	1.4492	1.01429	3.1444	-2.38368	-2.10334	-1.48961	4.83555	-4.0117	7.11669	-4.44408	2.80546	0.453601	3.27573
238	-3.08631	-3.5884	-3.14591	-3.41262	0.125776	1.24564	4.23648	5.16439	8.49518	8.37092	-4.09403	0.479868	-0.454107	4.25365	2.52411	7.05709	-1.9715	-5.83974	4.87697	-5.46191	1.77147	1.63559	3.2823	-1.76238	-2.33266	-1.52295	4.36074	-4.08696	8.52549	-4.15768	2.2771	0.182855	3.40555
240	-2.34529	-2.85193	-2.55088	-3.16107	0.842042	1.54012	5.36896	5.76498	9.93074	10.3333	-3.21663	0.662218	-1.86795	3.85915	3.36665	7.39148	-1.49971	-5.45079	5.59223	-5.09973	2.4251	2.69433	3.62376	-1.32646	-2.1392	-0.201545	4.13495	-3.6576	10.2924	-3.00044	2.31953	0.0217203	2.60442
242	-2.35287	-2.51198	-2.48066	-2.89436	0.816786	1.46284	5.13206	5.59577	9.55291	10.5925	-2.6322	0.733945	-1.74015	3.16763	2.91305	6.95354	-1.57599	-5.37654	5.40281	-5.08256	2.43773	2.84031	3.4697	-1.58609	-1.88462	1.45627	3.93744	-3.56567	10.4253	-2.28165	2.2473	0.161135	2.51754
244	-2.90901	-2.69484	-2.9474	-2.88628	0.153053	1.52194	3.83137	4.95577	8.79977	9.73829	-2.87416	0.455117	-0.279334	2.82617	1.49214	6.09281	-1.98918	-5.55283	4.73099	-5.36492	1.89169	1.90836	3.10601	-2.05788	-1.4982	1.35373	3.81066	-3.7162	9.64433	-2.39631	1.27342	0.187401	3.25856
246	-3.14995	-2.88931	-3.50708	-2.96609	-0.659692	1.90836	3.19542	4.53803	9.62514	9.24478	-2.70494	-0.381369	0.503609	2.59886	0.852144	5.43059	-2.27912	-5.70083	4.37842	-5.62506	1.47446	0.861742	2.96104	-2.64533	-1.06228	-0.286405	3.48334	-3.66114	9.74132	-2.36752	0.0116178	-0.141435	3.38938
248	-2.91962	-2.95195	-3.77883	-3.19895	-0.963777	1.71136	3.43636	4.07736	10.6677	8.56084	-1.97958	-0.762737	0.212152	1.97554	1.22947	4.64613	-2.51703	-5.88672	4.20364	-5.94582	1.22644	0.566244	2.68473	-2.93982	-1.3608	-1.19058	2.7206	-3.49546	9.90094	-1.22139	-0.302569	-0.470271	2.57866
250	-2.49178	-2.66958	-3.63134	-3.2237	-0.820827	0.944582	3.35857	3.48132	9.30641	7.20105	-1.75026	-0.177804	-0.482393	1.26382	1.07996	3.93643	-2.80748	-5.91197	3.81874	-6.25445	0.886998	0.762737	2.1589	-2.81304	-2.11799	-1.29564	1.77955	-3.30301	8.50225	-0.400058	0.624333	-0.498052	1.47345
252	-2.49683	-2.72767	-3.34291	-3.15854	-0.48694	0.388946	2.80142	3.1742	6.37467	6.17666	-2.35337	-0.000505124	-1.20371	0.983476	0.0575842	3.81369	-3.11712	-5.93622	3.38282	-6.40447	0.603118	0.981456	1.8725	-2.54886	-2.5726	-1.54012	1.41031	-3.48687	6.54893	-1.6169	1.3901	-0.458148	1.57245
254	-2.64938	-3.09288	-3.14692	-3.2823	-0.081325	0.369246	2.88173	3.19794	5.87712	5.95036	-3.0267	-0.993074	-1.10471	1.29413	-0.115673	3.82581	-3.3414	-6.02664	3.33685	-6.40043	0.55109	1.38758	1.87805	-2.34074	-2.59179	-1.59922	1.50931	-3.7854	6.34385	-3.14238	1.03096	-0.73344	2.34125
256	-2.21295	-2.69383	-2.86102	-3.12369	0.229832	0.498557	3.97432	3.31008	9.26701	6.59187	-2.74788	-1.15219	-0.0621302	2.09677	1.41637	3.66013	-3.31109	-5.7665	3.795	-6.19333	0.800622	2.0205	1.8331	-2.17153	-2.38014	-0.892554	1.78157	-3.45757	8.5275	-2.6322	0.669794	-1.10976	2.08667
258	-2.17052	-2.62058	-2.98377	-3.10399	-0.0944582	0.0444509	4.49106	3.06004	12.2104	7.76174	-2.32913	-0.412181	-0.117189	2.35489	2.51552	3.41363	-3.60911	-5.78569	3.9137	-6.36153	0.735966	1.92048	1.33252	-2.50087	-2.6029	-0.189422	1.9523	-3.37878	10.6475	-1.57902	0.417738	-1.11077	2.16193
260	-2.87264	-3.66468	-3.68387	-3.79298	-1.26837	-1.02995	3.16814	2.29983	10.1772	7.73345	-2.84839	-0.491991	-1.76541	1.58104	1.10269	3.09995	-4.68452	-6.55803	2.95599	-7.28439	-0.237408	0.670805	0.400563	-3.54345	-3.51162	-1.14512	1.54366	-4.04705	9.5226	-2.39378	0.237408	-0.905688	3.62073
262	-3.32978	-4.23648	-4.10009	-4.41226	-2.14829	-1.97857	1.03449	1.61589	4.44156	6.05795	-3.71367	-0.441478	-3.35655	0.566244	-1.85178	2.93022	-5.73013	-7.25762	1.61488	-8.1426	-1.44263	-0.606654	-0.249531	-4.07029	-4.29608	-3.02317	1.06278	-4.40165	5.69527	-3.98998	0.624839	-0.800117	4.78252
264	-2.89537	-3.30301	-4.19758	-4.25365	-2.41348	-1.9816	-0.199524	1.48557	0.256098	4.98103	-3.53385	-0.0469766	-3.61063	0.106581	-3.61467	2.92315	-6.19787	-7.34198	0.896595	-8.43911	-2.06798	-1.1734	-0.208616	-4.1991	-4.21829	-2.95801	1.0355	-3.82429	3.07469	-3.52577	0.948623	-0.826383	3.72883
266	-1.56033	-1.46991	-3.92633	-3.23734	-2.09576	-0.77284	0.430366	2.19022	0.844567	6.2201	-1.99928	0.0196998	-1.94927	0.786478	-2.7802	3.20097	-5.98421	-6.7227	1.33757	-8.0542	-1.7649	-0.674341	0.642518	-4.28951	-3.11914	-1.25675	1.42192	-2.58371	4.03493	-1.98918	0.884472	-0.847598	1.4492
268	-0.230337	0.0919327	-3.23431	-2.13162	-1.37141	0.584428	1.86997	3.47879	4.38246	8.44315	-1.10218	0.784458	0.000504995	2.11041	-1.0153	3.97634	-5.26794	-5.76195	2.54279	-7.30359	-0.887503	0.352071	1.88058	-3.74297	-2.0599	-0.356113	2.02555	-1.48001	6.75401	-1.64468	1.60933	-0.878411	0.355102
270	0.111127	0.557657	-3.20047	-1.98514	-1.49466	0.889018	2.20386	4.0223	6.49994	8.30171	-1.64569	1.85128	0.209626	1.725	-0.293982	4.32386	-5.04215	-5.56697	3.01357	-7.14195	-0.564224	0.450066	2.38621	-3.68943	-2.00888	-0.3056	2.00433	-1.26433	7.4718	-2.10889	2.57058	-0.927408	0.676361
272	-0.793045	-0.274282	-3.85763	-2.55138	-2.12708	0.527349	1.43657	3.45757	5.60789	5.37654	-2.69837	1.62246	-0.0833455	-0.272767	-0.742027	3.5884	-5.4321	-6.13322	2.44228	-7.52483	-0.95721	-0.190937	2.13314	-4.18445	-2.43066	-0.503104	1.43657	-1.9523	5.58162	-3.06812	2.06949	-0.91579	2.16799
274	-1.88007	-1.34717	-3.94653	-2.85749	-2.3953	0.36773	0.564224	3.007	4.11626	3.40706	-3.12167	0.946097	0.675856	-0.582408	-1.90179	2.84839	-5.67608	-6.37113	1.9518	-7.73648	-1.28099	-0.781932	1.98362	-4.12686	-2.57815	-1.17845	1.35373	-2.57866	4.29659	-3.45505	1.60781	-0.910234	4.14656
276	-1.80885	-1.26534	-3.3808	-2.39328	-2.67615	0.836486	0.0272767	3.42626	4.09201	4.60825	-2.47864	1.13299	1.47698	1.29312	-3.06913	3.15096	-5.61294	-5.99178	2.09273	-7.54554	-1.21381	-1.25574	2.33569	-3.98088	-2.0801	-1.90179	2.06394	-2.38621	5.24016	-2.52764	2.1392	-0.869319	4.50874
278	-0.490981	0.0414202	-2.59735	-1.4881	-2.6615	1.71035	0.183865	4.57137	5.07801	7.73143	-1.26231	1.85734	1.49062	3.2535	-3.42272	4.59006	-5.21894	-5.32047	2.84334	-6.98991	-0.73142	-1.19058	3.23785	-3.93845	-1.2224	-1.84471	3.00448	-1.38151	7.05254	-0.722833	2.58927	-0.862247	2.76
280	1.38505	1.70328	-1.68762	-0.862752	-1.65883	1.98413	0.896595	5.48969	5.31441	9.62716	0.282869	2.73777	0.671815	4.10413	-3.06358	5.9342	-4.68099	-4.70422	3.60356	-6.39083	-0.149517	-0.192957	3.90966	-3.31159	-0.901141	-1.73359	3.33584	-0.0580892	7.5804	0.413697	2.90143	-1.00267	0.658682
282	2.03464	1.97301	-1.0158	-0.868813	-0.201039	1.68105	1.36939	5.27501	4.08443	7.81376	1.1537	2.88527	-0.186391	4.20819	-2.52057	5.72104	-4.34962	-4.40014	3.6667	-6.10493	0.111127	0.899121	3.79449	-1.94927	-0.975395	-1.70328	3.27977	0.268726	5.92662	-0.282869	3.24441	-1.12744	0.777891
284	0.582913	0.229326	-1.28352	-1.40677	-0.216193	1.67651	0.882957	4.60219	2.02706	5.08458	0.966302	1.74318	-0.520278	3.66518	-2.46652	4.71028	-4.35922	-4.58754	3.13884	-6.28627	-0.0419254	0.607159	3.48536	-1.51891	-1.04611	-1.33605	3.24643	-0.829414	3.70054	-1.03197	2.95851	-1.16734	3.44949
286	-0.988528	-1.26635	-2.15385	-1.59922	-1.26433	2.4155	0.339443	4.75877	0.929428	5.51495	0.167701	0.791024	-0.360659	2.78475	-2.7898	4.62795	-4.2784	-4.82798	3.04438	-6.40952	-0.024246	-0.152548	3.84096	-2.41803	-0.691515	-0.978425	3.31715	-1.77198	3.49546	-0.784458	2.52461	-0.942562	5.41089
288	-1.19108	-1.27847	-2.72969	-1.25321	-1.51234	3.52425	0.712225	5.48009	2.49531	7.40866	-0.9168	0.730915	0.44754	2.72413	-2.59684	5.07498	-3.8541	-4.83303	3.66316	-6.1514	0.422284	0.0136384	4.67341	-3.1944	0.085871	-1.05672	3.58537	-1.77501	5.35331	-0.16164	2.04323	-0.645043	5.18863
290	-1.25271	-1.53406	-3.12823	-1.69621	-1.39465	3.22269	0.946602	5.43514	4.01523	7.68748	-1.62296	0.597562	0.867298	3.12975	-2.59987	4.89314	-3.79954	-5.25279	3.78944	-6.27162	0.53038	0.195483	4.50419	-3.59042	-0.369246	-2.0013	3.70458	-2.09323	6.2792	0.233872	1.60579	-0.730409	5.32401
292	-1.9422	-2.44935	-3.50455	-2.7206	-1.58053	1.58154	0.0828404	4.65724	2.26599	6.71158	-1.83764	0.274282	-0.22579	2.99084	-3.88339	4.22132	-4.23345	-5.9741	3.08833	-6.78937	0.0990043	-0.275798	3.41767	-3.76115	-1.98716	-3.38989	3.63588	-2.88577	4.88051	-0.651105	2.16395	-1.15168	6.40194
294	-2.08364	-2.3165	-3.58487	-3.01054	-1.78612	0.671815	-1.21785	4.16071	-1.23301	5.60789	-2.07556	0.463199	-1.38455	2.30185	-5.69477	3.75307	-4.48146	-6.1812	2.41954	-7.04901	-0.208616	-0.891544	2.88931	-3.78085	-2.7994	-3.83036	3.08833	-2.89588	2.46602	-2.33872	2.71252	-1.51537	6.12665
296	-1.55225	-1.49921	-3.29947	-2.66958	-1.50527	0.665248	-2.08465	3.69296	-4.72948	3.22724	-2.33317	0.927408	-0.931449	2.0407	-6.82423	3.13126	-4.47085	-5.98522	1.90735	-7.03739	-0.289436	-0.950644	2.7605	-3.39292	-2.66756	-2.81758	2.07353	-2.4246	-0.746573	-2.92921	2.13364	-1.45173	5.08963
298	-1.02843	-0.972364	-2.8787	-2.30084	-0.849619	1.01227	-2.35792	3.12874	-7.53595	0.0111126	-2.40843	1.14209	-0.605644	2.63018	-7.08487	2.25993	-4.32033	-5.73821	1.51487	-6.8904	-0.290951	-0.529875	2.68221	-2.78121	-2.31852	-1.98766	1.93109	-2.09778	-3.73438	-2.40288	1.89422	-0.918316	4.5542
300	0.270241	0.376318	-2.40338	-1.62044	-0.290952	1.79319	-1.75783	3.50405	-7.88398	-0.532906	-1.51638	1.69217	-1.29261	3.16662	-6.22111	2.20638	-3.78237	-5.09317	2.02302	-6.44437	0.214173	0.10254	3.18127	-2.57815	-1.56791	-1.70378	3.06055	-1.04864	-3.76974	-1.68711	3.59598	-0.55109	3.01761
302	1.96342	2.10283	-2.04727	-0.935995	-0.245996	2.3064	-0.940036	4.21172	-5.91955	1.1239	-0.270241	2.67968	-1.30373	3.29846	-5.01083	2.6226	-3.39292	-4.47287	2.94336	-6.12261	0.770819	0.40713	3.68286	-2.77515	-0.916295	-1.46688	3.9531	0.317218	-1.66741	-1.91493	4.6527	-0.803652	0.493001
304	1.99271	2.13364	-2.11344	-1.17744	-0.867298	1.83714	-0.714751	4.27487	-3.3025	2.36651	-0.00252556	2.96104	-0.116179	3.71519	-4.50167	2.71656	-3.66316	-4.74968	3.27169	-6.41205	0.764253	0.024751	3.49798	-3.2232	-1.37848	-1.58659	3.88491	0.294992	0.405615	-2.21194	3.58285	-1.16532	0.145981
306	1.00671	1.27544	-2.37257	-1.46031	-1.41031	1.52042	-0.453096	4.50167	-0.522804	3.48536	0.246501	2.73979	0.988023	4.3961	-4.04908	2.9176	-3.85056	-5.19116	3.61719	-6.65855	0.83194	-0.136383	3.50051	-3.59446	-1.73106	-1.37495	3.44848	-0.461178	2.39833	-0.948623	3.23431	-1.27695	2.02504
308	0.421273	1.03247	-2.612	-1.06278	-1.32494	2.23871	-0.0671814	5.2346	1.69671	4.82242	-0.157599	2.93477	0.953674	4.45267	-3.49394	3.42373	-3.64144	-5.18156	4.21678	-6.54237	1.14461	0.0848609	4.19405	-3.54193	-1.15774	-0.912254	3.26159	-0.839516	3.93542	-0.419253	3.73489	-1.2421	3.61265
310	0.0848608	0.870834	-2.70039	-0.729399	-1.1037	2.99993	-0.134868	5.69426	2.08515	5.30784	-1.29766	3.007	0.777891	3.36312	-3.58689	3.82429	-3.4702	-5.08054	4.4067	-6.46609	1.31282	0.0186897	4.75776	-3.2429	-0.642518	-0.859721	3.36716	-1.11582	3.99452	-0.717781	3.61719	-1.22392	4.61279
312	0.532906	1.01176	-2.31296	-0.473301	-1.28655	3.09944	-0.579883	5.31997	0.811229	3.77934	-0.824363	2.9767	1.35373	1.98665	-4.25011	3.38989	-3.48738	-4.96992	4.05009	-6.42164	1.28251	-0.339444	4.65573	-3.07166	-0.494516	-1.14158	3.07621	-0.879421	2.47309	0.0272767	3.66013	-1.39869	4.30517
314	1.2815	1.53406	-2.11596	-0.586449	-1.78965	2.464	-1.09511	4.35114	-1.02187	1.17694	0.0767789	3.17824	1.13552	1.4785	-4.85273	2.21598	-3.85056	-5.10024	3.37473	-6.67875	0.89609	-0.641002	3.9238	-3.44646	-1.0158	-2.2382	2.43773	-0.436932	0.584934	-0.28287	4.14505	-1.70631	2.97367
316	0.793045	1.40374	-2.65443	-1.44011	-1.90785	1.59468	-1.50072	3.5591	-3.03479	0.0686968	-0.643528	2.62715	-0.528865	1.11733	-5.15025	1.26534	-4.4658	-5.63062	2.83173	-7.24904	0.422284	-0.665753	3.1545	-3.81116	-2.00585	-3.29492	1.67398	-0.847598	-0.554626	-2.22305	3.3813	-1.89321	3.3717
318	-0.237408	0.767284	-2.87971	-2.09121	-1.34515	1.46334	-1.45173	3.5288	-4.01776	1.51133	-1.11683	1.45526	-0.20508	0.969333	-4.93557	1.2224	-4.61986	-5.87611	2.93528	-7.42128	0.514216	-0.292467	3.09995	-3.31513	-2.34883	-2.28569	1.08198	-1.57599	-0.167701	-1.99928	1.93816	-1.78713	5.24268
320	-0.112643	0.715256	-2.22255	-1.83411	-0.667269	1.64367	-0.921346	3.96623	-3.01054	3.84147	-0.314187	1.27089	2.32963	1.88512	-4.25264	1.74874	-4.2097	-5.56546	3.51768	-7.09144	1.00823	0.126281	3.35908	-2.39328	-1.99575	-0.356617	1.08501	-1.50022	1.3214	0.127291	2.10031	-1.54871	5.58213
322	0.819816	0.912759	-1.55982	-1.41586	-0.510175	1.22695	-0.57079	4.00513	-1.52952	4.89061	-0.0560688	1.86189	2.7797	2.93528	-3.6667	2.0013	-4.02331	-5.4018	3.7955	-6.86767	1.16179	0.0843557	3.10752	-1.94372	-1.85734	0.139414	1.28807	-1.08955	2.11344	0.720812	2.94639	-1.4295	4.42236
324	1.27998	0.484919	-1.57952	-1.65226	-0.779912	0.681412	-0.52937	3.51566	-1.48759	4.20819	-0.580388	1.98817	1.19563	3.41615	-3.31462	1.88866	-4.35013	-5.69224	3.57476	-7.06012	0.868308	-0.0611202	2.58169	-2.23972	-2.21901	-0.00505108	1.8826	-1.19209	1.45324	-0.585944	2.91861	-1.41031	3.84753
326	1.30221	0.18336	-1.84269	-1.84522	-0.717276	1.0946	-0.393997	3.2429	-1.94927	2.66857	-0.252057	1.83461	0.261654	3.75156	-2.95498	1.78359	-4.41478	-5.67052	3.43383	-7.06416	0.846083	0.30661	2.71959	-2.68777	-2.13668	-0.0868814	3.14995	-1.3502	0.778901	-1.71136	2.25891	-1.46183	4.03645
328	1.20977	0.401069	-1.83613	-1.66691	-0.233367	1.8629	0.00808218	3.59244	-0.426325	2.55391	0.729399	1.69368	0.827899	4.21728	-2.34226	2.07606	-3.84096	-5.27198	3.89804	-6.63379	1.30221	0.860732	3.29442	-2.6226	-1.57851	-0.256603	4.27487	-1.27443	2.09374	-0.929428	1.88967	-1.48911	4.63906
330	0.601603	0.182855	-2.15435	-2.22507	-0.32631	0.969333	0.00202043	3.44646	1.87249	3.6081	0.342474	1.47951	1.38758	4.18798	-2.0902	2.22558	-3.81116	-5.58516	3.992	-6.83989	1.14966	0.593016	2.74282	-2.73474	-2.50188	-0.495022	4.11626	-1.62246	3.80914	-0.218214	2.32105	-1.54063	5.61344
332	-0.359648	-0.42683	-3.22219	-3.48283	-1.95837	-1.22594	-1.38556	2.07808	1.44263	2.89941	-1.37848	1.31585	0.431376	3.33483	-3.31664	1.44971	-5.07549	-6.70401	2.68322	-8.03248	-0.169722	-1.11026	1.03753	-4.03039	-4.72897	-1.63004	3.00953	-2.32812	2.96962	-1.02641	2.69938	-1.59872	5.90743
334	-0.766778	-0.456127	-3.87178	-3.93189	-3.73893	-2.15587	-3.06257	1.05571	-1.21179	1.72853	-2.26195	1.39919	-0.297518	2.89891	-4.93809	0.794055	-6.21909	-7.23944	1.33302	-8.79775	-1.31837	-2.84334	0.0767788	-5.28764	-5.58314	-2.28064	2.78829	-2.48167	1.01429	-1.10218	2.70848	-1.43001	5.35987
336	-0.0712226	0.437943	-3.2434	-3.19845	-3.71923	-1.282	-3.57426	1.51083	-3.48182	3.11409	-1.4886	1.67954	-0.0520277	3.33938	-5.48363	1.30625	-6.01451	-6.64844	1.27897	-8.34415	-1.27493	-2.99842	0.539472	-4.9088	-4.47439	-1.48506	3.33432	-1.74621	0.504114	-0.661713	2.49329	-1.31332	4.3567
338	1.05672	1.37545	-2.31498	-2.32105	-2.90446	-0.224275	-3.65255	2.39277	-4.75827	5.66699	-0.499063	1.89977	-0.116684	3.24492	-5.82055	2.19628	-5.32906	-5.94076	1.6856	-7.68243	-0.817291	-2.62513	1.32494	-3.83642	-3.17875	-2.03312	3.28381	-0.983477	0.862752	-1.3699	1.93614	-1.3502	3.33584
340	1.19108	1.0153	-2.31145	-2.14577	-2.89436	-0.0636456	-3.77227	2.55744	-4.7906	6.32163	-0.615746	1.89472	-0.138909	2.41752	-6.19939	2.35236	-5.16742	-5.88268	1.69217	-7.62586	-0.77183	-2.79283	1.54113	-3.6081	-2.96508	-3.48788	2.89436	-1.25372	1.03197	-1.80885	2.83375	-1.41536	3.71418
342	0.362679	-0.36773	-3.02468	-2.63826	-3.37271	-0.71071	-3.63891	1.80733	-3.5096	4.25719	-1.3603	1.01227	-0.135878	1.16431	-5.92359	1.42799	-5.49019	-6.29738	1.39515	-7.95419	-1.11178	-2.94992	0.9956	-4.09252	-3.59598	-3.07115	2.26195	-2.20234	0.821332	-1.38707	3.58891	-1.58457	5.25733
344	-0.521288	-1.42041	-3.86521	-3.34847	-3.90461	-1.91695	-3.79853	0.389451	-2.59381	0.715256	-1.81794	-0.0237408	-0.52735	-0.280849	-5.68871	-0.188916	-6.19686	-6.95455	0.727379	-8.62398	-1.85229	-3.16965	-0.309136	-4.90981	-4.48197	-2.23164	1.16431	-2.89133	-0.0702124	-1.07288	1.93513	-1.75985	6.51661
346	-1.71944	-2.14577	-5.09165	-4.37741	-4.87142	-3.31715	-4.82899	-1.17694	-3.6379	-1.86492	-2.04929	-0.182855	-1.60478	-0.483909	-6.48933	-1.69772	-7.34097	-7.98248	-0.466735	-9.7691	-2.96811	-4.10817	-1.8725	-6.24283	-5.46746	-3.08328	0.148506	-3.56668	-1.51638	-1.49163	0.621303	-1.7644	7.63647
348	-2.75747	-2.53825	-6.05038	-5.35583	-5.43312	-4.1107	-5.77508	-2.00383	-5.55434	-1.8331	-2.11748	-0.20407	-2.92669	0.352577	-7.51625	-2.23164	-8.22191	-8.79876	-1.32949	-10.5298	-3.73236	-4.80929	-2.69938	-7.03284	-6.29789	-4.41832	-0.446025	-4.21223	-2.52815	-2.01039	0.329341	-1.56285	8.42699
350	-2.28922	-1.94978	-5.41241	-5.18813	-4.48954	-3.66569	-5.56596	-1.63913	-6.28324	-0.236903	-1.89371	-0.347525	-3.58184	0.945087	-7.51271	-1.59821	-7.98904	-8.45881	-1.18654	-10.2207	-3.52375	-4.14101	-2.27154	-6.00087	-6.25243	-4.42994	-0.580388	-3.87582	-2.18416	-1.9523	0.306105	-1.36838	7.85064
352	-0.918316	-0.919326	-4.16677	-4.27739	-3.598	-2.64837	-4.9876	-1.16078	-5.80489	0.369751	-1.59114	-0.416222	-3.75358	0.954179	-7.00355	-0.926903	-7.4915	-7.65617	-0.827393	-9.64838	-3.05651	-3.42171	-1.62246	-4.78302	-5.25986	-4.08039	-0.5718	-2.86658	-1.51335	-2.45793	0.284385	-1.27291	6.75149
354	0.113148	-0.16164	-3.70913	-3.74802	-4.02584	-2.21446	-4.78252	-1.32696	-4.74312	-0.549575	-0.321259	-0.251047	-1.73207	0.761222	-6.62016	-1.00823	-7.51473	-7.3637	-0.755161	-9.49583	-2.98074	-3.70357	-1.64266	-4.93506	-4.54006	-4.04402	-0.5718	-2.0109	-1.54871	-2.36752	0.232862	-1.53356	6.26101
356	0.420768	0.18437	-3.86016	-3.47879	-4.76231	-2.11748	-4.55571	-1.30221	-3.15399	-0.891039	0.9759	0.205585	1.16835	1.05015	-5.95895	-0.85467	-7.52887	-7.38744	-0.397533	-9.45996	-2.84031	-4.12686	-1.52345	-5.69123	-4.40519	-3.34392	0.0803148	-1.65176	-1.08703	-0.903162	0.81527	-2.05636	6.42821
358	0.356113	0.342474	-4.14656	-3.11965	-4.76787	-1.96039	-3.84096	-0.586954	-1.09056	0.573821	0.273777	0.558667	1.79572	1.38606	-4.57794	0.0101024	-7.24904	-7.23439	0.407635	-9.30944	-2.36954	-3.83692	-0.951654	-5.97006	-4.27082	-2.12708	1.04258	-1.63004	0.698587	-0.180834	1.57195	-2.12051	6.83433
360	0.570285	0.520278	-4.19202	-2.97316	-4.29254	-1.89927	-3.15955	-0.0540484	-0.0585946	2.04424	-0.838001	0.6112	1.85633	1.03096	-3.49748	0.606654	-7.10558	-7.01718	0.856691	-9.21952	-2.07555	-3.21764	-0.656661	-5.49777	-4.08494	-1.20068	1.20826	-1.55679	1.7649	-0.257108	1.9715	-1.76945	6.69441
362	0.974385	0.568265	-3.88238	-2.76303	-4.04099	-1.53659	-3.20602	-0.0757687	-1.41586	1.76086	-0.953169	0.726874	1.44668	0.350556	-3.87531	0.531391	-7.12983	-6.87979	0.647569	-9.17103	-2.1488	-2.97063	-0.569275	-4.92597	-3.68084	-1.11329	0.85265	-1.42799	0.559677	-0.6506	2.12607	-1.54063	6.27566
364	1.06682	0.587459	-3.43737	-2.30034	-3.70711	-0.862247	-3.22825	-0.0777895	-3.36463	0.858206	-0.527855	1.12037	0.51068	0.343989	-4.55925	0.566244	-6.93586	-6.71866	0.532401	-8.98212	-2.06091	-2.62159	-0.292467	-4.66129	-3.18178	-1.33706	1.16684	-1.40475	-0.984487	-1.18553	1.9422	-1.51487	6.67875
366	0.519268	0.398543	-3.73792	-2.43318	-4.04352	-1.04409	-3.68033	-0.299538	-5.11287	0.79557	-0.234378	0.939026	0.468755	1.22998	-5.34775	0.960241	-7.15256	-7.00456	0.187906	-9.20033	-2.24881	-2.9181	-0.551596	-5.2538	-3.45858	-1.88462	2.02757	-1.80077	-1.64923	-1.51386	1.58255	-1.54164	7.63849
368	-0.475827	-0.431376	-4.81636	-3.13177	-5.54121	-2.05889	-5.37755	-1.20573	-7.41421	0.521288	-0.582913	0.0707174	0.313682	1.21684	-6.90353	0.660197	-8.10724	-7.79861	-0.908718	-10.0131	-3.22774	-4.68705	-1.58609	-6.40598	-4.12535	-2.76404	1.83209	-2.68726	-2.77313	-2.21547	1.39566	-1.65327	8.53963
370	-1.30069	-1.25978	-5.25127	-3.55355	-5.98016	-2.31751	-6.38073	-1.97352	-8.59166	-0.631405	-1.70277	-0.472291	-0.140425	-0.212152	-7.57232	-0.421273	-8.65682	-8.23605	-1.66539	-10.454	-3.95058	-5.69174	-2.14577	-6.43175	-4.10615	-2.88729	0.533916	-3.39039	-3.95058	-3.27876	0.797591	-2.14223	8.93211
372	-1.42243	-1.36586	-4.72948	-3.37524	-5.20884	-1.63509	-5.70083	-1.88512	-7.78901	-1.43001	-2.69231	-0.315197	-0.278828	-0.262664	-6.8611	-0.910739	-8.39466	-8.07997	-1.42041	-10.2192	-3.85561	-4.95173	-1.74823	-5.81751	-3.51465	-2.52663	-0.0742533	-3.32422	-3.81924	-3.154	0.525834	-2.67615	8.80684
374	-0.765768	-1.11279	-4.0319	-2.87668	-4.89213	-1.09966	-4.82747	-1.49214	-6.69643	-1.83512	-2.32963	0.0762737	0.190432	1.94675	-6.26758	-0.715761	-8.01379	-7.69961	-0.932459	-9.83578	-3.53385	-4.1698	-1.19613	-5.68265	-3.00145	-2.54229	0.106581	-2.7408	-3.18935	-1.46385	1.70833	-2.67716	9.04677
376	-0.605139	-1.63408	-3.51667	-2.91558	-4.56026	-0.99964	-4.1506	-1.04561	-5.05831	-1.26887	-1.52901	-0.0217202	0.81325	3.14036	-5.69073	-0.525329	-7.7183	-7.45008	-0.399553	-9.50745	-3.10803	-3.65609	-0.87538	-5.20783	-3.0065	-2.91002	-0.119209	-2.87466	-1.6755	-0.440468	2.63271	-2.22659	10.7632
378	-1.20826	-2.43217	-3.42727	-3.17824	-3.89501	-0.799611	-3.03226	-0.0116178	-1.37293	1.77602	-1.74369	-0.302569	0.67333	2.27912	-4.24254	0.130322	-7.2253	-7.37279	0.625344	-9.118	-2.35438	-2.94841	-0.289436	-4.56228	-3.08681	-2.71504	-0.156589	-3.66417	1.91796	-1.23301	2.04222	-1.96291	12.8332
380	-0.983982	-1.82501	-3.31968	-2.5135	-3.29492	-0.328836	-1.88664	1.15724	2.48774	5.33916	-2.2084	0.300044	0.266705	2.32256	-2.88022	1.17946	-6.59389	-6.97627	1.73763	-8.527	-1.56033	-2.26801	0.491486	-4.15869	-2.66049	-1.93109	0.770314	-3.53233	5.30683	-2.19779	1.78915	-2.14122	12.7478
382	-0.249531	-0.660197	-2.45894	-1.16987	-2.4544	0.526844	-1.33353	1.88058	3.38787	6.74947	-1.54517	1.62195	-0.596047	3.72377	-2.64432	1.9124	-5.8847	-6.07664	2.42813	-7.71123	-0.881442	-1.48759	1.22139	-3.19491	-1.66085	-1.2522	1.87351	-2.62513	5.82762	-1.66741	3.21663	-2.21648	12.031
384	-0.152042	-0.180329	-1.72197	-0.369246	-2.14476	1.68812	-1.62145	2.04373	0.467745	5.45231	-0.812745	2.47157	-2.29831	3.34039	-3.3217	1.99878	-5.45079	-5.4412	2.39782	-7.23944	-0.682928	-1.19462	1.79016	-2.76303	-0.459663	-0.971859	2.3559	-2.04878	3.20602	-1.03045	3.76671	-2.03262	12.2351
386	-0.633426	-0.517752	-2.19729	-0.81224	-3.44091	1.92806	-3.19238	1.30676	-4.42085	2.27963	-0.990548	2.09879	-2.42712	0.700102	-4.97244	1.24513	-6.08321	-5.91046	1.22695	-7.7971	-1.56184	-2.52714	1.59468	-3.87834	-0.325805	-1.72752	2.14728	-2.38116	-0.965292	-1.62195	2.51905	-1.94826	12.7039
388	-1.24362	-1.64317	-3.00195	-2.01999	-4.92193	0.628879	-5.06084	0.446025	-7.6304	0.52836	-1.19462	1.24513	-0.492496	-1.00823	-6.97778	0.740512	-7.17125	-6.95152	-0.148001	-8.79169	-2.71656	-4.38801	0.656661	-4.76585	-1.73106	-2.94134	1.98211	-3.44444	-3.19289	-2.07707	2.32206	-2.09121	13.7661
390	-1.22543	-2.13465	-2.85749	-2.52865	-4.39812	-0.650095	-5.24369	0.50967	-7.63141	1.49214	-1.36687	1.07187	0.376318	-0.0222254	-7.48897	1.51891	-7.26419	-7.17377	-0.191947	-9.0099	-2.80697	-4.36983	0.0373791	-3.80864	-2.98326	-3.09439	2.82364	-3.90006	-2.40237	-2.50239	3.53738	-2.08515	14.541
392	-0.440468	-1.17088	-2.0998	-1.90179	-2.66908	-0.600088	-4.11525	1.01783	-6.60197	2.56502	-1.29413	1.41485	-1.05672	2.21345	-6.80857	2.64786	-6.56459	-6.43579	0.672825	-8.50578	-2.07101	-2.76	0.136383	-2.1584	-2.58826	-3.1646	3.99957	-3.1944	-1.0941	-3.28533	4.29911	-1.54012	13.8525
394	-0.0793045	-0.303579	-1.86037	-1.10319	-1.90028	-0.130322	-3.20653	1.2714	-5.60435	3.12116	-0.735461	1.89523	-2.21244	3.99957	-6.4277	3.12672	-6.14686	-5.93117	1.32848	-8.11532	-1.49416	-1.68509	0.410161	-1.90432	-1.69772	-3.83086	4.21577	-2.46551	-0.0232358	-2.45389	4.16273	-1.06531	13.3398
396	-0.709194	-0.419253	-2.23972	-0.899121	-2.15739	0.0737482	-2.67867	1.676	-3.35655	4.48197	-0.851134	2.50946	-1.46537	5.1159	-6.02158	3.41312	-6.06907	-6.05543	1.92048	-8.06481	-1.12643	-1.64266	0.838506	-2.73323	-1.58407	-3.72832	3.83894	-2.53471	1.6856	-0.690505	4.42388	-1.18502	14.5688
398	-1.40526	-0.919326	-2.51754	-1.22745	-2.47157	0.382884	-2.16143	2.28064	-0.215688	5.88823	-2.01494	2.79435	-0.503609	5.1947	-4.92445	3.58638	-6.08422	-6.37265	2.50996	-8.15422	-0.821332	-1.81845	1.42698	-3.01054	-1.71995	-2.73474	3.62982	-2.99387	3.32978	-1.22897	4.99265	-1.44718	16.4968
400	-2.03464	-1.99473	-2.26498	-1.73207	-2.3953	0.394502	-1.46031	2.27003	2.08768	5.45534	-2.82971	2.13364	0.036369	4.11979	-3.56517	3.07419	-6.19181	-6.67269	2.70797	-8.35677	-0.722833	-1.52143	1.40879	-2.55845	-1.82451	-1.63054	3.46919	-3.67528	3.85814	-2.65039	4.39913	-1.2517	18.8386
402	-3.07621	-3.57173	-2.23164	-2.19881	-2.27003	-0.22377	-1.29413	1.55326	2.0205	3.5389	-2.51956	1.32343	-0.313682	3.33281	-3.35655	2.43066	-6.42922	-7.09295	2.41651	-8.74673	-0.872854	-1.22846	0.687979	-2.4246	-2.16648	-1.53154	3.53183	-4.66735	3.10954	-2.71201	3.88845	-0.599582	21.6309
404	-3.33079	-3.9137	-3.37928	-2.53926	-3.15501	-1.04258	-2.43722	0.713741	-0.844568	1.75834	-2.21295	1.63963	-2.29175	3.45101	-5.06791	2.17961	-7.02224	-7.67587	1.6366	-9.4635	-1.46537	-2.0599	-0.234377	-3.52172	-2.67312	-3.22673	3.85864	-5.02194	1.25978	-2.65443	4.51682	-0.293982	22.2906
406	-2.27205	-2.55946	-4.42135	-2.52663	-4.52389	-1.25826	-3.845	0.441478	-4.39963	1.25372	-2.12758	2.29023	-3.7258	3.27371	-6.86716	2.23113	-7.67233	-7.95773	0.941046	-10.0621	-2.14829	-3.27927	-0.6309	-4.93355	-2.79586	-4.76989	3.72276	-4.24102	-0.521288	-3.04135	4.535	-0.75112	20.5414
408	-1.57498	-1.34818	-3.92178	-1.95988	-4.33548	-0.288931	-3.77025	1.1628	-5.37503	2.21547	-2.20386	2.05484	-3.01054	2.84839	-6.60399	2.8787	-7.54251	-7.61172	1.27695	-9.82365	-1.93109	-3.09995	0.144971	-4.66078	-2.00736	-4.1006	3.46212	-3.5	-0.648579	-3.29846	4.44004	-1.08248	19.9287
410	-1.77652	-1.2719	-3.04337	-1.43859	-3.43333	0.747079	-2.82566	1.79471	-4.03443	2.59129	-2.59886	1.3805	-2.03969	2.78626	-5.22349	3.05701	-7.15508	-7.34299	1.99676	-9.42056	-1.3699	-2.28165	0.986002	-3.81066	-1.16078	-2.78677	3.14844	-3.47929	-0.224275	-2.84839	5.0967	-1.08097	20.896
412	-2.00686	-1.86189	-2.92618	-1.78006	-3.47071	0.337928	-2.55643	1.24109	-3.34291	1.51436	-2.47056	1.12441	-1.93715	2.37004	-4.62593	1.93008	-7.52079	-7.82589	1.85633	-9.81658	-1.57346	-2.25336	0.454612	-4.0223	-1.58862	-2.5529	2.17254	-3.89451	-0.799612	-2.27356	4.67694	-1.06884	21.5617
414	-2.25891	-2.8292	-3.43939	-2.75949	-3.91724	-0.879421	-2.82768	0.22478	-3.45252	0.758696	-1.873	1.02136	-1.98716	1.59215	-4.5542	0.8971	-8.28505	-8.72198	1.22695	-10.7228	-2.23922	-2.71454	-0.747079	-4.62542	-2.70342	-2.88931	1.37444	-4.65623	-1.03601	-2.53168	3.27876	-0.922862	22.5073
416	-2.57815	-3.75055	-4.40468	-3.46414	-4.69412	-1.51992	-3.04539	-0.154063	-2.62109	1.07692	-1.89876	0.876895	-2.23922	1.87502	-4.31881	0.960746	-8.89625	-9.45794	0.975395	-11.5143	-2.71353	-3.33331	-1.15471	-5.42301	-3.39241	-3.28179	1.61539	-5.38563	0.182855	-3.14995	2.77818	-0.837496	24.0555
418	-2.74181	-3.9728	-5.13206	-3.4202	-5.27754	-1.42546	-2.54128	0.585439	-0.18437	2.90093	-2.92618	1.11127	-1.90886	3.01054	-3.44899	2.15637	-8.94575	-9.63575	1.68762	-11.685	-2.45642	-3.38989	-0.484414	-6.07109	-3.53738	-3.14086	2.75798	-5.58011	2.67514	-3.44192	3.45505	-0.806683	25.1981
420	-3.0555	-3.647	-4.88303	-2.85193	-4.49611	-0.853155	-1.44718	1.94119	1.88411	5.09973	-3.84854	1.67903	-0.557657	3.56163	-2.3958	3.81217	-8.25423	-9.17305	2.98074	-11.1228	-1.51941	-2.45945	0.561698	-5.36644	-3.13076	-2.30084	4.24557	-5.36543	4.65825	-3.14238	4.50066	-0.598067	25.9952
422	-3.25199	-2.93932	-4.4658	-2.60543	-3.55102	-0.525834	-1.05318	2.4741	1.63408	5.28511	-3.39342	2.01443	0.0404099	3.30654	-2.31953	4.41276	-7.76325	-8.78764	3.43686	-10.7233	-1.07591	-1.88361	0.893059	-4.21021	-2.80344	-2.08414	5.03407	-5.00376	4.27183	-2.60897	4.85172	-0.593016	25.8517
424	-2.83223	-2.04373	-4.53197	-2.80293	-3.45353	-0.572306	-1.0552	2.29124	0.638982	4.90374	-2.35489	1.46991	-0.756171	2.80142	-2.34226	4.02735	-7.88246	-8.70076	3.33432	-10.7864	-1.23755	-1.88714	0.665248	-4.03897	-2.76454	-2.63523	4.77039	-4.52894	3.38383	-2.37812	4.3178	-0.731925	24.6167
426	-2.35539	-1.92452	-4.59713	-2.95346	-3.62073	-0.301054	-0.907708	2.24982	-0.109107	5.06791	-2.06848	0.840526	-1.81239	2.65948	-2.05535	3.73539	-8.09562	-8.58004	3.48586	-10.8521	-1.30878	-1.85027	0.756676	-4.42085	-2.52663	-2.85395	3.91269	-4.36427	3.09136	-2.77465	4.16778	-0.770314	24.2672
428	-2.70292	-2.83476	-4.73099	-3.32473	-4.03847	-0.0333383	-1.60175	2.02302	-1.77097	4.12434	-2.96912	0.763242	-1.98716	2.82768	-2.83072	3.53385	-8.53407	-8.87857	3.17218	-11.1971	-1.65277	-2.36297	0.803652	-4.81131	-2.51956	-2.32307	2.94033	-4.96992	1.67954	-3.75459	4.09403	-0.939026	25.3183
430	-3.50859	-3.58891	-5.20227	-3.86824	-4.81939	-0.392987	-2.94285	1.58862	-3.74095	2.76555	-4.66634	0.748089	-0.924377	3.1252	-4.34659	3.40504	-9.29277	-9.62868	2.35893	-11.9063	-2.39631	-3.39443	0.529875	-5.39725	-3.19188	-1.60225	2.48875	-5.68517	-0.0671816	-4.41984	3.82379	-1.10572	25.7937
432	-4.09504	-3.80813	-5.84631	-4.25062	-5.4912	-1.0749	-3.7263	1.44112	-4.61077	2.72413	-5.47251	0.752635	0.229832	2.45541	-5.19722	3.65053	-9.85245	-10.2368	1.86037	-12.4887	-2.92669	-4.00968	0.378843	-5.98976	-4.20112	-1.66792	2.62968	-6.07462	-0.228821	-4.10009	3.90612	-1.04308	25.4891
434	-4.16172	-4.04705	-6.08018	-4.33599	-5.36189	-0.963272	-3.35554	2.02706	-3.45151	4.44156	-4.79565	0.559678	-0.317218	0.602613	-4.73099	4.42438	-9.73425	-10.3217	2.18921	-12.5503	-2.71807	-3.74449	0.887503	-5.99885	-4.46176	-2.23972	3.16258	-6.28122	1.49466	-3.25704	3.37878	-0.909729	25.8366
436	-3.60305	-3.66265	-5.74225	-3.8051	-4.68149	0.0964785	-2.02858	3.15501	-0.20407	6.68532	-4.27487	0.311157	-2.19375	0.77183	-3.15501	5.44827	-9.03465	-9.85497	3.21259	-11.9901	-1.86946	-2.78374	1.89321	-5.83368	-3.55355	-2.514	3.93643	-6.03118	4.00159	-3.8152	3.04792	-1.04914	25.7881
438	-3.13025	-2.77212	-5.17954	-2.99135	-4.01877	0.840526	-0.842042	3.63184	2.27963	6.51661	-4.436	0.289941	-3.39949	3.32675	-1.73813	5.81095	-8.42496	-9.32055	3.91067	-11.3426	-1.22947	-1.88512	2.31145	-5.69932	-2.612	-2.40288	4.3961	-5.49676	4.65724	-5.45433	3.61164	-1.2618	24.4723
440	-3.10348	-2.52613	-4.70169	-2.56906	-3.74297	0.806178	-0.811734	3.14137	1.62448	3.4399	-4.33346	0.479868	-3.30503	5.75336	-1.53608	5.23208	-8.30323	-9.14022	3.68842	-11.1036	-1.26887	-1.74369	2.00181	-5.48868	-2.3852	-2.15688	4.52591	-5.22702	2.55542	-4.89314	3.92936	-1.03096	23.1544
442	-3.73893	-3.48687	-4.79767	-2.90648	-4.20718	0.175783	-1.84067	2.28013	-1.13956	0.756171	-4.49156	0.756171	-2.98478	6.51661	-2.43268	4.3471	-8.70329	-9.49684	2.8782	-11.4259	-1.81744	-2.37105	1.36788	-5.80842	-2.83577	-2.13162	4.32538	-5.75538	0.18336	-4.36629	3.78136	-0.722833	23.2893
444	-4.44863	-4.61481	-5.12145	-3.32624	-4.45772	0.0621302	-2.27558	2.30236	-2.68524	1.86088	-4.84919	0.674846	-2.89285	4.93102	-3.02216	4.43499	-8.82906	-9.74991	2.69534	-11.635	-1.93463	-2.57815	1.35626	-6.00694	-2.94538	-2.26094	4.11676	-6.44639	0.481888	-6.05593	3.03327	-0.767789	24.5409
446	-4.05716	-4.34104	-4.96385	-2.68827	-3.96674	1.53103	-1.30524	3.67377	-1.17138	6.05088	-4.30315	0.312672	-2.06141	2.56856	-2.21952	5.58667	-8.01329	-9.15386	3.74903	-10.988	-1.06531	-1.88765	2.68322	-5.40432	-1.68459	-2.01039	4.60219	-6.13271	3.39443	-5.87914	2.61856	-1.08349	24.8657
448	-3.13227	-3.59497	-4.38347	-1.70075	-3.07469	3.22017	0.153558	5.04063	2.05535	9.39278	-3.45808	0.24448	-0.543009	1.80935	-0.561698	6.46559	-6.8904	-8.22089	5.08559	-9.99388	0.113148	-0.840021	4.11929	-4.33548	-0.324795	-1.24816	5.50131	-5.44675	6.42467	-3.7263	3.71771	-1.26281	24.8253
450	-2.98023	-3.95563	-3.89047	-1.60781	-2.16648	3.87481	1.3805	5.31845	4.97194	9.32409	-3.33483	0.497042	0.412687	2.90396	1.04308	6.30496	-6.19989	-7.7577	5.80135	-9.44127	0.863762	0.167196	4.51227	-3.53991	0.137899	-0.310651	5.9438	-5.53212	7.68193	-2.98629	5.17752	-1.08753	26.0907
452	-3.49546	-4.93052	-3.74145	-2.27003	-1.88159	3.09338	1.65024	4.44358	6.22313	6.96213	-3.65457	0.308631	0.837496	4.1203	1.47547	5.36997	-6.25495	-7.98298	5.59172	-9.56756	0.765263	0.432386	3.6278	-3.3813	-0.239429	0.177804	5.44877	-6.17918	7.16266	-3.36362	4.87798	-0.947613	27.5853
454	-3.42525	-5.08812	-3.65053	-3.17774	-2.18466	0.865278	0.945592	3.16612	5.34169	4.99164	-3.55708	-0.0641507	0.677876	3.87582	0.571295	4.54107	-6.8121	-8.46437	4.76181	-10.103	0.0808199	-0.0626353	2.07808	-3.67781	-2.02151	0.0752638	4.5047	-6.36911	5.66497	-2.77566	3.23936	-1.09966	27.2227
456	-3.01913	-4.33245	-3.71973	-3.6278	-2.48774	-0.514721	0.227305	2.48167	2.72767	3.99048	-3.43131	0.153053	-0.481383	2.83627	-0.421273	4.35619	-7.11366	-8.65025	4.06019	-10.3965	-0.356112	-0.371771	1.38505	-4.33498	-3.60406	-0.0631406	4.19859	-5.90844	3.57628	-2.40085	2.42965	-1.41536	25.2006
458	-3.37524	-4.05867	-3.92532	-3.46162	-2.85042	-0.245995	-0.552101	2.34075	-0.920336	3.36211	-3.71872	0.217709	-1.37949	2.54987	-1.45375	4.56228	-7.1177	-8.57751	3.52071	-10.3217	-0.566244	-0.753645	1.53002	-4.67189	-3.47172	-0.371771	4.66987	-5.71649	1.08753	-3.78591	2.80849	-1.48001	24.0146
460	-3.8738	-4.56279	-4.10666	-3.44596	-3.73994	-0.493001	-1.68661	1.72298	-4.28143	2.5726	-3.46818	-0.120725	-1.24867	2.67059	-2.79687	4.15162	-7.4329	-8.62752	2.69989	-10.4227	-1.12491	-1.82754	0.951149	-4.60118	-3.26007	-1.13754	4.62896	-5.99835	-1.19462	-4.28396	3.44798	-1.38151	24.2722
462	-3.08075	-4.3274	-4.17334	-3.26765	-4.26123	-1.05874	-2.00837	1.12188	-5.08761	2.18012	-2.35994	0.243975	-0.605644	2.43015	-3.20653	3.34847	-7.63243	-8.52599	2.3564	-10.4626	-1.41334	-2.44733	0.168206	-4.36124	-3.34594	-1.63004	3.88794	-5.73063	-1.66741	-2.51552	3.70256	-1.5674	23.5358
464	-1.4396	-3.12621	-3.93391	-2.72767	-3.62225	-0.905688	-1.20422	1.46031	-3.75459	3.29189	-1.90129	1.09915	-0.301559	2.40187	-2.2973	3.53486	-7.25156	-8.06683	2.96306	-10.152	-0.905687	-1.8725	0.296003	-3.79197	-3.17066	-1.48961	3.54092	-4.87243	-0.0984993	-1.60983	3.82429	-1.83107	21.3784
466	-0.884472	-2.71201	-3.66973	-2.67665	-2.93629	-0.717276	-0.433902	2.1584	-2.13566	5.62961	-2.40894	1.30221	-0.595541	3.02317	-1.37596	4.44459	-6.91767	-7.77942	3.6177	-9.85043	-0.290952	-1.08955	0.749099	-3.44747	-3.21158	-1.81441	3.66872	-4.7123	2.11647	-2.51148	3.86723	-1.79218	20.6323
468	-1.33353	-3.01003	-3.48132	-2.69989	-2.98882	-0.0762738	0.195988	3.0267	0.235893	8.13098	-2.12203	1.05167	-1.10067	3.9233	-0.761727	5.32148	-6.64289	-7.56019	4.26325	-9.53775	0.234378	-0.634941	1.46334	-3.73337	-2.8287	-2.92517	4.09605	-4.95274	4.40872	-2.69787	4.03897	-1.5381	21.442
470	-1.12491	-2.4837	-3.0267	-2.15183	-2.95902	1.33555	0.756171	3.80763	1.85987	8.74824	-1.63307	0.748594	-1.60124	4.41782	-0.3253	5.91753	-6.17716	-7.05406	4.85374	-9.03263	0.716771	-0.300549	2.41146	-3.8248	-1.59973	-2.70544	4.77544	-4.40216	5.1356	-1.61892	4.22991	-1.60074	20.9323
472	-0.729399	-1.8437	-2.71555	-1.96342	-2.61452	1.57144	0.213668	3.32018	-0.38844	6.22818	-2.24376	0.261654	-1.04157	3.9829	-1.01732	5.56445	-6.1812	-6.86312	4.38347	-8.85331	0.512196	-0.504114	2.22053	-3.50152	-1.20826	-0.330351	4.77797	-3.86672	2.6913	-1.21331	3.93037	-1.96039	19.5488
474	-1.54972	-2.55795	-2.99741	-2.62816	-2.74383	0.106581	-1.05167	1.72904	-4.02028	2.56401	-2.60745	-0.248016	0.338433	2.99236	-2.25942	4.3567	-6.82271	-7.34855	3.05398	-9.32712	-0.381369	-1.23402	0.741522	-3.6667	-2.23922	1.4093	3.64498	-4.48348	-0.479868	-2.38065	3.25856	-2.00383	19.9974
476	-3.02569	-4.01321	-3.25603	-3.36716	-2.96306	-1.10319	-1.04005	0.749099	-3.95209	0.804158	-2.51653	-0.213162	0.845578	2.40288	-1.72752	3.59042	-7.22883	-7.85317	2.50239	-9.76455	-0.797591	-1.30271	-0.308631	-3.90815	-3.24795	1.63963	2.42359	-5.59576	-0.875885	-3.62982	2.82465	-1.75985	21.9638
478	-3.60608	-4.72746	-2.88779	-3.54496	-2.35236	-1.18048	0.436427	1.01884	-0.614231	1.69873	-2.75798	0.634941	1.15774	2.5039	0.350051	3.75358	-6.91767	-7.77588	3.14995	-9.54685	-0.299033	-0.34702	-0.231852	-3.4202	-3.46414	1.78056	2.08717	-6.01098	1.14007	-3.42373	3.46717	-1.56639	23.1185
480	-2.69433	-3.99048	-2.25891	-3.20552	-1.59771	-0.968828	1.48052	1.51285	2.11495	3.46364	-2.7302	1.11077	1.76743	2.09728	1.43203	4.01271	-6.52166	-7.32177	3.85965	-9.09223	0.181339	0.440468	0.104055	-2.91457	-3.28078	1.62903	2.25184	-5.30077	2.9474	-1.97655	3.73691	-1.72651	21.6926
482	-1.4785	-2.80445	-2.31296	-2.74282	-1.92351	-0.944077	1.00924	1.67752	2.72615	4.68402	-2.37812	0.79456	1.24109	1.44819	0.497547	4.12939	-6.69188	-6.99041	3.93542	-9.02556	0.0378845	0.0767789	0.268221	-3.12066	-3.08075	0.736471	2.47814	-4.26224	3.69448	-1.7346	3.3515	-2.10536	19.0109
484	-1.20119	-2.59129	-2.94134	-2.56249	-2.80142	-0.842547	-0.114158	1.74015	1.577	5.27046	-2.22457	0.430366	0.396017	2.43975	-1.24412	4.36427	-7.16165	-6.92424	3.63588	-9.22508	-0.374297	-0.767789	0.323784	-3.53284	-2.85294	-0.352577	2.78121	-3.93845	3.4111	-3.15349	3.80156	-2.27558	17.6157
486	-1.13047	-2.61856	-2.95801	-2.6029	-2.86254	-0.695556	-0.407635	1.93463	0.0535433	5.95592	-2.08263	0.475322	0.253067	4.45115	-1.88714	4.75423	-7.29652	-6.85352	3.52526	-9.23821	-0.46724	-0.826383	0.338938	-3.60507	-2.69787	-0.799106	3.352	-3.89905	2.80546	-3.35554	4.13242	-2.47965	16.9944
488	-0.825878	-2.49885	-2.36095	-2.53572	-2.10132	-0.425314	0.452086	2.39126	0.155073	7.00152	-1.70782	0.654641	0.0868814	4.78656	-0.836991	5.21389	-6.89898	-6.65349	4.02786	-8.9604	0.0111127	0.0489971	0.649085	-3.4308	-2.50491	-0.151032	4.08746	-3.80712	3.10449	-1.83966	3.90815	-2.83526	16.955
490	-1.03803	-3.03782	-2.29831	-2.57108	-1.4987	-0.116179	1.19563	2.34529	0.350556	6.40901	-1.60074	0.125776	-0.370256	2.63422	0.230337	4.85374	-6.68734	-6.6439	4.32891	-8.85685	0.3056	0.892554	0.836486	-3.3323	-2.21648	0.665248	3.85309	-4.27386	2.79132	-0.269736	3.15804	-2.89941	17.4202
492	-1.09713	-3.47273	-2.96962	-3.00852	-1.71086	-0.34601	0.947108	1.58912	-0.564729	4.12282	-1.9321	-0.95721	-1.232	0.0489971	0.131332	3.71266	-7.16822	-6.99849	3.86774	-9.26347	-0.0752634	0.956705	0.460168	-3.77479	-2.49986	0.331866	2.53421	-4.74109	1.41031	-0.376317	1.33656	-2.64938	16.4847
494	-0.404099	-3.2434	-3.27876	-3.42575	-2.05383	-0.963777	0.803653	1.55578	-0.171742	4.22082	-2.10637	-1.63862	-1.6068	-0.538967	0.107086	3.63487	-7.61626	-7.27934	3.80409	-9.65393	-0.302569	0.83194	0.254077	-4.01675	-3.49697	0.0479867	2.0998	-4.51429	1.725	-1.8533	0.75516	-2.45793	14.937
496	-0.228316	-3.24997	-2.8686	-3.52072	-1.6856	-1.18502	1.4396	2.71959	2.08364	7.6501	-2.18769	-1.59316	-0.0464712	0.849114	0.73142	5.00629	-7.46018	-7.36623	4.60774	-9.66909	0.113653	1.09864	0.75516	-3.34291	-4.10514	1.11784	3.08328	-4.2976	4.30366	-2.43015	2.02555	-2.59836	14.8911
498	-1.03651	-3.67427	-2.80647	-3.67276	-1.46334	-0.95519	1.64721	3.59749	3.697	9.84083	-2.21598	-1.282	2.83981	1.78258	0.743543	5.84631	-7.28642	-7.67284	5.11135	-9.75092	0.413192	0.953674	1.29413	-3.12874	-3.94502	1.97251	3.70104	-4.60471	6.30243	-1.7649	2.91608	-2.94841	15.5639
500	-1.74975	-3.86774	-3.63134	-4.12737	-2.61806	-0.906193	0.396522	2.94033	2.50946	7.51827	-2.18416	-1.23553	4.16273	0.558667	-0.764253	4.77443	-7.7582	-8.35374	4.45469	-10.4374	-0.151032	-0.426325	1.02086	-4.34508	-3.83894	1.21482	2.93073	-5.01437	5.23561	-1.37596	2.20184	-3.06055	15.1603
502	-1.68509	-3.4601	-3.93492	-4.27739	-3.42121	-0.795065	-0.632415	1.77097	0.543514	3.30705	-2.51855	-1.26028	2.73222	-0.796076	-1.92351	3.08479	-8.15321	-8.67197	3.73135	-10.8814	-0.643023	-1.2517	0.609685	-4.81838	-3.65659	0.564224	1.97251	-4.94618	2.89184	-2.13061	0.819311	-2.68878	13.8323
504	-1.58154	-3.09136	-3.53738	-4.02938	-2.23669	-0.563214	0.344495	1.57346	1.33151	1.64165	-3.18026	-0.99863	0.812745	0.226801	-0.582408	2.70039	-7.80467	-8.49114	4.1501	-10.5652	-0.108097	0.105571	0.670805	-3.97129	-3.33483	1.19512	2.33266	-4.7214	2.62968	-3.11106	1.37798	-2.06192	13.1595
506	-1.97706	-3.42373	-3.81874	-3.9137	-1.21583	-0.544524	1.49618	2.17405	3.09995	3.46768	-3.54446	-0.720307	0.119209	2.02959	0.95519	3.50708	-7.46775	-8.54316	4.89819	-10.3975	0.507145	1.45324	0.892554	-3.97482	-3.20602	1.04914	3.32018	-4.98153	4.08948	-2.57916	2.89891	-1.70985	13.4449
508	-2.19173	-3.81924	-4.51732	-4.13394	-1.86391	-0.474817	0.891039	2.96508	2.1094	6.49236	-3.51617	-0.524319	-0.24448	2.5039	0.106581	4.71432	-7.64758	-8.89877	4.9487	-10.7526	0.412181	0.87538	1.27897	-4.8108	-3.36766	-0.518257	4.06524	-5.31643	4.69109	-1.14714	2.77919	-1.7644	13.41
510	-2.90345	-4.63047	-5.44928	-5.01992	-3.26512	-0.776881	-0.651105	3.17521	-0.703638	7.74507	-4.12585	-0.83295	-1.02944	2.34378	-1.73056	5.52505	-8.29666	-9.65949	4.26325	-11.5886	-0.213668	-0.736471	1.34969	-5.82459	-4.45418	-1.82956	4.7416	-6.07715	3.48384	-2.00029	1.53457	-1.8533	13.5333
512	-4.25769	-5.88621	-5.94481	-5.84782	-3.8152	-1.40778	-1.64569	2.38116	-2.78424	5.80388	-5.07296	-1.66792	-0.810219	2.42005	-2.56805	5.09115	-8.74117	-10.3768	3.42373	-12.1785	-0.779912	-1.61993	0.788498	-6.05341	-5.54525	-1.74419	4.62441	-7.14751	1.01328	-4.17435	0.552606	-1.922	14.2526
514	-4.6532	-5.91349	-5.66143	-5.52808	-3.76519	-1.46688	-2.27154	1.43556	-4.55976	2.50946	-4.93708	-1.71843	-0.132848	2.68928	-3.00397	4.18243	-8.64217	-10.3283	2.73626	-12.0538	-1.09713	-1.85381	0.304085	-5.80438	-5.33765	-0.694546	3.79449	-7.16519	-1.47345	-4.34356	0.957715	-1.86189	13.6404
516	-4.51278	-5.19268	-5.71598	-4.9386	-4.3865	-1.24614	-3.21208	1.07642	-6.53883	0.960746	-4.22233	-1.09309	-0.906193	2.69383	-4.2582	4.04554	-8.64974	-10.0873	2.2079	-11.9103	-1.38758	-2.40439	0.232357	-6.36254	-4.83	-0.708689	3.49091	-6.80402	-2.56502	-3.65609	2.55492	-1.39263	12.1866
518	-4.97648	-5.17752	-6.14787	-5.18308	-4.85475	-1.45223	-3.77126	1.18654	-7.66324	1.14764	-4.76281	-0.806178	-1.95331	2.27154	-5.43968	4.45065	-8.74218	-10.1974	2.13061	-11.9533	-1.41485	-2.63877	0.258118	-6.85049	-5.0669	-1.82148	3.65306	-7.11013	-2.56704	-3.85612	3.5687	-0.799106	11.6325
520	-5.422	-5.57354	-6.48781	-5.85186	-4.76433	-1.72803	-3.8738	1.27948	-8.19715	1.19563	-6.39487	-0.708184	-2.25689	2.29579	-5.97107	4.584	-8.68308	-10.5	2.21194	-12.0063	-1.3209	-2.55643	0.260139	-6.88282	-5.59627	-2.84082	3.37524	-7.49907	-2.86456	-5.03558	3.05651	-0.540988	11.3032
522	-5.2735	-5.65082	-6.64087	-6.12817	-4.57844	-1.57649	-4.19152	1.13097	-8.78461	1.07793	-7.42532	-0.570285	-2.34176	2.86153	-6.51711	4.11121	-8.58408	-10.6591	2.03464	-12.0305	-1.41182	-2.87517	0.237408	-6.64137	-5.66244	-3.57476	2.73424	-7.59252	-3.4005	-6.59945	1.9917	-0.487445	10.501
524	-4.9194	-5.34118	-6.64794	-5.81802	-4.66987	-0.947613	-4.48803	1.25321	-8.48406	1.65024	-7.31723	-0.24448	-2.74686	3.19542	-6.96061	3.69044	-8.30929	-10.4409	2.01797	-11.8608	-1.3209	-3.40504	0.455117	-6.42063	-5.11438	-3.78287	2.69534	-7.52332	-2.85597	-7.14347	2.13415	-0.556647	9.84739
526	-4.70877	-5.18965	-6.76513	-5.45079	-5.02396	-0.115673	-4.19506	1.95584	-6.90808	2.48269	-6.5757	-0.130827	-3.8344	2.75444	-6.79695	3.97937	-7.90418	-10.0995	2.53219	-11.5123	-0.815776	-3.50354	1.15926	-6.72421	-4.48298	-4.20667	3.34948	-7.4228	-1.46385	-6.46761	2.83779	-0.799106	9.60594
528	-4.45418	-5.28966	-6.60955	-5.16186	-4.71988	0.476837	-3.11914	2.73626	-4.68048	2.50188	-5.88419	-0.236903	-4.61077	1.93513	-5.84126	4.55167	-7.3935	-9.77819	3.44798	-11.1001	-0.0878917	-2.68271	1.96594	-6.78685	-4.04503	-4.95325	3.96876	-7.25964	-0.298023	-5.71346	3.05095	-0.941551	9.31449
530	-4.06524	-5.30835	-5.77862	-4.44913	-3.70003	0.99661	-1.59114	3.26916	-2.15991	2.15941	-5.29976	0.18336	-3.80055	2.5433	-4.25769	4.96284	-6.64945	-9.28317	4.46429	-10.5409	0.73344	-1.4492	2.59886	-6.08978	-3.30351	-4.69513	4.47742	-6.97374	0.83497	-5.32098	3.43484	-0.948118	9.30287
532	-4.24607	-5.45989	-5.23763	-3.87481	-3.18733	1.3603	-0.457642	3.6379	0.53038	3.29846	-5.10125	0.357123	-2.60391	4.15667	-2.56553	5.22803	-6.15999	-9.00182	5.1558	-10.1757	1.31029	-0.817291	2.85648	-5.57505	-2.65342	-3.41363	4.86889	-6.96213	2.79637	-5.18156	3.55557	-0.888008	9.7792
534	-5.00376	-5.55434	-5.59728	-3.93239	-3.34493	1.12643	-0.0298024	3.91724	2.76151	5.8948	-5.14065	-0.031823	-2.4049	4.25314	-1.39717	5.38967	-6.15191	-9.0892	5.49626	-10.2025	1.52648	-0.780417	2.612	-5.64173	-2.71959	-2.1099	4.68755	-7.16923	4.93203	-5.29117	3.32776	-0.83194	9.83729
536	-4.9588	-5.16136	-5.53667	-3.65457	-2.82768	1.14663	0.552101	4.51076	3.78338	7.96076	-4.16525	0.113653	-2.61907	3.32978	-0.539978	5.82156	-5.78367	-8.75683	6.13221	-9.85548	2.03413	-0.191947	2.73525	-5.20025	-2.58169	-1.0355	4.61027	-6.90858	5.91349	-4.87344	3.48738	-1.0941	9.27913
538	-4.25719	-4.76281	-4.74413	-2.97619	-1.70025	1.89876	1.29463	5.1164	3.77732	8.00773	-3.58689	0.752635	-2.31145	3.93441	-0.065666	6.21656	-5.0866	-8.18806	6.7823	-9.25488	2.69383	0.803147	3.42828	-4.13798	-1.86138	-0.788499	5.20985	-6.52671	5.68113	-3.65255	3.85662	-1.35525	8.84068
540	-4.3567	-5.03609	-4.73604	-3.15905	-1.92654	1.96241	0.659187	4.58703	2.44581	5.91197	-4.8896	1.01934	-2.34681	5.30734	-1.13703	5.59475	-5.34219	-8.43759	6.18373	-9.54735	2.33216	0.350556	3.3222	-4.08696	-1.87452	-2.10536	5.28309	-6.79998	4.08595	-3.31008	4.21375	-1.21987	8.91443
542	-5.58263	-5.78519	-6.09028	-4.19405	-3.66771	0.850124	-1.27746	2.89184	-0.351566	2.67463	-6.5156	0.701112	-3.47475	4.91637	-3.22825	3.94653	-6.63935	-9.42208	4.4754	-10.6313	0.97489	-1.45021	2.05687	-5.63516	-2.84284	-3.53082	4.27992	-7.60313	1.27796	-4.47995	4.32184	-1.08248	9.20791
544	-6.63228	-6.04987	-7.31975	-4.71584	-4.75423	0.048997	-2.48167	1.65933	-2.97266	0.303074	-7.26722	0.304085	-4.00513	3.2136	-4.25466	2.81809	-7.52786	-10.0333	3.25654	-11.2739	0.00606139	-2.51602	1.10016	-7.04193	-3.33988	-3.6965	3.65053	-8.03147	-1.13249	-6.18929	4.11121	-1.26281	9.05587
546	-6.12665	-5.33967	-6.9394	-4.24203	-4.4557	0.275293	-2.28013	1.85684	-3.98139	0.254077	-6.9697	0.279334	-2.88678	2.42763	-3.83288	3.24845	-7.35663	-9.71303	3.39494	-11.0218	0.00454576	-2.35943	1.26028	-6.87322	-2.91709	-3.36615	4.35215	-7.50362	-1.75783	-7.49857	4.12636	-1.57952	8.02188
548	-4.6138	-4.26224	-5.45635	-3.51263	-3.93492	0.801632	-1.71944	2.62867	-4.07484	0.930439	-5.98471	0.765768	-1.7149	3.43737	-3.21158	4.13798	-6.77877	-8.88412	4.04806	-10.3823	0.434912	-2.00585	1.85785	-5.7377	-2.36802	-3.08075	5.45382	-6.48428	-1.42192	-6.83786	4.40064	-1.76086	6.46407
550	-3.54496	-3.56517	-4.56279	-3.01357	-3.63639	1.05672	-1.44162	2.8787	-4.44156	0.738492	-5.17045	1.5184	-2.07758	4.92294	-3.11005	4.34508	-6.39841	-8.23706	4.22334	-9.83325	0.780417	-1.69621	2.07252	-4.94516	-2.07202	-2.29276	5.62557	-5.80388	-1.59367	-5.21793	4.91031	-1.48506	5.46696
552	-3.77833	-3.89754	-4.8992	-2.80748	-3.14389	1.2325	-1.1239	2.91608	-4.88657	1.01783	-5.44221	1.68257	-2.92871	5.68366	-3.056	4.48702	-6.14787	-8.05824	4.27234	-9.50694	1.10976	-1.0946	2.14981	-4.71685	-1.83663	-1.11178	5.37755	-6.0332	-1.85936	-5.39018	5.54525	-0.989033	6.15443
554	-4.89364	-5.22753	-5.45837	-2.84991	-2.55694	1.58963	-0.425315	3.53284	-4.28093	2.8984	-6.5161	0.929933	-2.79738	5.6488	-2.58725	5.30481	-5.69325	-8.19968	4.74968	-9.34177	1.59821	-0.312167	2.62715	-4.60471	-1.56892	-0.75415	5.64022	-6.94445	-0.895585	-6.13473	5.76902	-0.89508	8.51437
556	-5.00224	-5.90035	-5.29976	-2.79334	-2.35489	1.92402	0.427335	4.2193	-2.36044	5.01992	-6.32011	0.610695	-2.03969	4.69311	-1.78965	5.87863	-5.21591	-8.2219	5.2932	-9.22205	1.99322	0.181339	3.1146	-4.80019	-1.33555	-1.16179	5.5695	-7.20863	1.13855	-5.13156	5.816	-1.21028	10.1666
558	-3.72377	-5.027	-4.22688	-2.20083	-1.90684	2.42561	1.33353	4.41125	-0.155578	5.8453	-4.65118	1.34363	-1.10875	3.76621	-0.581903	5.53363	-4.7512	-7.56272	5.71801	-8.75784	2.34024	0.748594	3.41211	-4.58451	-0.77183	-0.817796	5.04114	-6.28223	2.94588	-3.06055	5.62102	-1.39212	9.40289
560	-2.61503	-3.75055	-2.81354	-1.3305	-1.10218	2.99387	2.10081	4.34659	1.46334	5.34876	-3.302	1.92856	-0.724853	3.72832	0.438953	5.0472	-4.21779	-6.506	6.09685	-7.99409	2.78778	1.46385	3.67225	-3.43888	-0.0343484	-0.436932	4.71786	-5.12398	3.59598	-1.70176	5.00376	-1.22897	7.85165
562	-1.98564	-2.6514	-2.218	-0.914274	-1.07288	2.8883	1.81188	3.82076	1.17492	3.92279	-2.89537	2.15688	-1.51689	3.85662	-0.0348537	4.6138	-4.13848	-6.06806	5.816	-7.71173	2.74939	1.38657	3.33988	-2.80596	-0.0267716	-0.960241	4.16828	-4.37741	2.44783	-2.27963	4.86889	-1.21684	6.33476
564	-1.87199	-2.05737	-2.68726	-1.23351	-1.48456	2.28821	0.812745	3.04741	-1.16179	2.83425	-3.61315	2.14122	-2.17708	3.56668	-1.3502	4.16121	-4.5446	-6.42871	4.93052	-8.01733	2.13162	0.807188	2.55189	-3.30048	-0.56877	-0.957715	3.27219	-4.19506	0.520278	-3.90815	4.83555	-1.48608	5.02447
566	-2.66857	-2.49329	-3.31715	-1.9124	-1.60882	1.52648	0.440973	2.67968	-2.62917	3.73135	-4.88152	1.73106	-2.22154	3.28583	-1.75228	4.02685	-4.91385	-6.91666	4.41883	-8.33707	1.63307	0.623828	1.98413	-3.84399	-1.20725	-0.589985	2.57108	-4.67998	0.395007	-5.01184	4.59865	-1.55679	5.38664
568	-3.40151	-3.02115	-3.64295	-2.21749	-1.73308	0.818806	0.861237	2.73777	-1.10572	5.81549	-5.68719	1.93564	-2.18264	3.4798	-1.00318	4.31578	-5.01134	-7.07881	4.65775	-8.46942	1.54366	0.714751	1.66842	-3.98391	-1.71692	-0.472796	2.71706	-5.08609	2.50744	-5.72457	4.77039	-1.34009	6.60702
570	-2.92315	-2.45642	-3.59547	-1.84673	-1.79269	0.861742	1.24058	2.7994	1.09561	6.20646	-5.51545	2.91103	-1.79218	3.75863	-0.307115	4.74413	-4.81585	-6.7919	4.96638	-8.29161	1.66337	0.733945	1.66388	-3.66417	-1.54517	-0.201545	3.45454	-4.58249	3.79247	-5.24773	5.0669	-1.13855	6.45347
572	-1.63408	-1.28352	-2.97468	-1.27443	-1.21533	1.29514	1.10976	2.3761	0.698586	3.70003	-4.50116	3.43939	-1.04106	3.70509	-0.357123	4.52844	-4.57743	-6.309	4.58602	-7.88145	1.66388	0.865782	1.64014	-2.68423	-1.03348	-0.0616251	3.64397	-3.5985	2.04676	-4.12434	5.28764	-1.13754	5.08357
574	-0.531391	-0.552606	-2.33165	-1.04864	-0.724853	1.29665	0.83497	1.51588	-1.11481	0.741522	-3.2429	3.13379	-0.179319	3.42525	-0.442994	3.62073	-4.68098	-6.11503	3.76924	-7.81477	1.32696	1.07743	1.18957	-2.1882	-1.01277	0.0363691	3.43888	-2.93326	-0.362679	-3.64548	5.74478	-1.28352	4.05615
576	0.0838505	-0.368235	-2.021	-1.06076	-1.13855	1.13552	0.819816	0.938521	-1.57599	-0.0954686	-2.04575	2.53522	0.213668	3.12722	-0.0590996	3.02266	-4.98507	-6.08877	3.30351	-8.02541	0.91579	1.03449	0.779912	-2.60391	-1.25624	0.262665	3.60507	-2.59886	-0.773345	-2.07606	6.36709	-1.46587	3.93694
578	0.310146	-0.472796	-1.69924	-1.01429	-1.32039	1.12188	1.3896	1.02641	-0.285395	0.924882	-1.39414	2.49026	-0.601098	2.85547	0.85669	3.12167	-4.91587	-5.86853	3.56466	-7.86731	0.980446	1.27241	0.807188	-2.54835	-1.28302	0.551091	3.62982	-2.42712	0.420263	-0.755666	6.26505	-1.76541	4.34962
580	-0.723338	-1.77501	-2.03616	-1.57447	-0.838001	0.661208	1.87047	1.02035	0.905688	1.75531	-2.2382	2.46703	-2.12152	2.80495	1.47597	3.21916	-4.74311	-6.10493	3.80308	-7.75264	1.12087	1.75278	0.621808	-2.4246	-1.75632	0.910739	3.1146	-3.24088	1.40576	-2.29124	5.37098	-1.95028	6.24283
582	-3.23886	-4.46883	-3.36463	-2.82415	-0.924377	-0.337423	1.43304	0.364195	0.661713	1.74419	-4.20061	1.24109	-2.61099	2.8095	1.08753	2.79839	-5.06488	-7.10811	3.35857	-8.22443	0.744048	1.55275	-0.145981	-3.26462	-2.72363	0.850124	2.44177	-5.27855	1.3699	-4.0122	4.27689	-1.80582	9.89841
584	-4.67038	-5.94228	-4.24557	-3.34594	-1.66287	-0.87336	0.636962	-0.170732	0.362679	2.38671	-5.1159	0.232357	-1.41031	2.53976	0.478352	2.54785	-5.44372	-7.67637	2.85092	-8.59317	0.308126	0.738491	-0.696061	-4.06271	-3.06711	0.232357	2.02706	-6.39235	1.35171	-3.85107	3.47576	-1.68863	11.6684
586	-3.63083	-4.93254	-3.87784	-2.87264	-2.0013	-0.709699	0.257108	-0.032833	1.06682	3.96927	-4.43954	1.10168	0.409151	2.46551	0.316208	3.04691	-5.4018	-7.35107	2.81304	-8.34364	0.36773	0.214678	-0.635446	-3.85763	-2.77111	0.180329	2.16698	-5.56596	1.97807	-2.65695	3.83995	-1.71793	9.56857
588	-1.51234	-2.957	-2.957	-2.20588	-1.88613	-0.483404	0.114158	0.190937	1.22139	4.80878	-3.15096	2.47511	1.12289	2.6226	0.109612	3.5197	-5.26087	-6.8116	2.82819	-7.96934	0.495527	0.0535432	-0.464714	-3.19693	-2.53875	0.56776	2.4448	-4.10009	2.05131	-1.45779	4.88657	-1.85179	6.07513
590	-0.423799	-1.90331	-2.83173	-2.04575	-2.14779	-0.781427	-0.391471	-0.243975	-0.391976	3.65558	-2.8787	2.7605	0.326815	2.53168	-0.639487	3.09995	-5.63516	-6.80907	2.34176	-8.20827	0.0237407	-0.338433	-0.812239	-3.27977	-2.7499	-0.0838506	2.31246	-3.55153	0.719802	-2.30236	5.26693	-1.88866	4.10413
592	-0.907203	-1.93513	-3.30907	-2.3266	-2.35842	-1.07238	-0.932459	-0.841537	-2.19476	1.96796	-4.13343	2.62715	-0.728389	2.57361	-1.39667	2.59533	-6.08523	-7.1177	1.83006	-8.65884	-0.518763	-0.571295	-1.19512	-3.72984	-3.04337	-1.31736	2.29781	-3.93492	-0.470776	-4.49409	5.13964	-1.74823	3.91724
594	-1.31837	-1.70782	-3.10449	-2.15536	-1.91543	-0.216193	-0.872349	-0.409151	-2.78273	2.30135	-4.64967	2.6125	-1.37192	3.26866	-1.57952	3.32574	-5.72255	-6.91515	2.15334	-8.3497	-0.22276	-0.193968	-0.583923	-3.40858	-2.54936	-1.6068	2.96659	-3.90461	-0.0959736	-4.53248	4.88809	-1.67247	4.08393
596	-1.16431	-1.27291	-2.78728	-1.69772	-1.73056	0.678887	-0.769304	0.436428	-2.52309	4.02129	-4.15465	2.42055	-1.85835	3.89855	-1.64721	4.45772	-5.2447	-6.63582	2.65291	-7.91378	0.249532	-0.0126281	0.209626	-3.03428	-1.87553	-0.760212	3.55809	-3.51213	0.717276	-2.73676	4.37589	-1.528	3.87279
598	-1.17391	-1.54416	-3.1641	-1.86441	-2.28468	0.18134	-1.20624	0.496537	-1.90432	4.67139	-4.24355	2.17405	-2.43116	3.78843	-2.0599	4.62593	-5.58415	-7.04547	2.40692	-8.32141	0.00252559	-0.539473	0.0232356	-3.59345	-2.1488	0.166691	3.4793	-3.66973	0.895585	-2.42106	4.40872	-1.24261	3.66417
600	-1.65883	-2.72615	-4.01624	-2.66655	-3.15147	-0.553111	-1.92907	-0.153052	-1.5078	3.2732	-5.04265	1.8437	-2.86304	3.4894	-2.56553	3.89602	-6.33931	-7.86983	1.75783	-9.2271	-0.682928	-1.36939	-0.61019	-4.85374	-2.83021	-0.0277819	3.27775	-4.62694	0.370761	-4.43196	4.92951	-1.14259	4.65169
602	-2.41298	-3.98897	-4.73554	-3.26462	-3.85864	-0.628374	-2.5534	-0.953674	-1.69873	0.765263	-5.41645	1.63509	-2.16698	3.33786	-2.72262	2.8388	-6.84696	-8.54114	1.27241	-9.9166	-1.19361	-2.03717	-1.07642	-5.76044	-3.04438	-1.00823	3.29189	-5.77205	-0.639487	-5.97865	5.37402	-1.4002	6.36456
604	-2.58472	-4.00614	-4.77191	-3.08075	-3.90461	-0.48997	-2.68979	-1.36687	-1.97807	-0.695556	-4.92547	1.9816	-0.527855	3.24744	-2.33468	2.04373	-6.8803	-8.68157	1.22392	-10.0095	-1.20068	-2.21295	-1.23402	-5.54727	-2.79536	-1.33807	3.09136	-5.99128	-1.20422	-5.05225	5.71699	-1.86643	6.46508
606	-2.49935	-3.29442	-4.63653	-2.69888	-3.65912	-0.393492	-2.51754	-1.15219	-2.05737	0.136889	-4.55925	2.34176	-0.507145	3.73438	-1.99372	1.94069	-6.6439	-8.5664	1.48203	-9.82012	-0.959231	-2.18365	-1.05824	-5.00022	-2.60189	-1.36687	2.62109	-5.66699	-0.605644	-3.6672	5.74124	-2.27912	5.44726
608	-3.17268	-3.60709	-4.58198	-2.90042	-3.23734	-0.38743	-2.00433	-0.360658	-1.06177	2.8888	-4.88455	1.97554	-2.42662	4.22132	-1.63105	2.70949	-6.30698	-8.59923	2.03969	-9.69131	-0.54907	-1.82804	-0.61019	-4.65876	-2.71908	-1.53356	2.4049	-5.94935	1.28302	-4.09908	5.36341	-2.17001	5.73417
610	-4.3668	-4.77191	-4.44863	-3.55102	-2.55795	-0.192957	-1.04157	0.728894	1.53255	5.97309	-6.08877	0.835475	-3.82581	3.50455	-0.609685	3.93593	-5.96653	-8.75683	2.88982	-9.67414	0.0176794	-1.035	0.0742532	-4.21627	-2.83375	-1.05773	2.41752	-6.67976	3.82682	-5.69123	3.92178	-1.51032	6.94091
612	-4.62492	-4.97951	-4.52642	-3.8743	-2.66352	0.499063	-0.572811	1.66994	3.79399	8.20473	-6.84595	-0.0479868	-3.68539	2.59735	-0.025256	4.88	-5.85439	-8.94928	3.58739	-9.81052	0.377328	-0.879926	0.967313	-4.40569	-2.67261	-0.404099	2.68726	-6.80554	5.85843	-6.21656	2.75899	-1.28706	6.56207
614	-3.39241	-3.76166	-4.88607	-3.64144	-3.73792	1.06682	-0.947108	2.13213	3.83086	9.09223	-5.76347	0.207101	-2.22608	2.8691	-0.612716	5.35128	-5.99683	-9.01596	3.75812	-10.057	0.341464	-1.63054	1.57649	-5.62506	-2.60391	-0.404604	3.64195	-5.98623	6.31304	-5.19672	3.62427	-1.76036	3.9132
616	-2.58371	-3.19238	-5.20177	-3.57981	-4.47287	0.717781	-1.68509	1.78309	1.97301	7.95166	-4.90678	0.766273	-0.969838	3.05752	-1.47496	5.18762	-6.35446	-9.10587	3.29088	-10.3449	-0.00656642	-2.34529	1.24968	-6.37113	-2.95397	-1.12188	4.48247	-5.63213	4.59158	-4.57541	4.64866	-1.94826	2.34176
618	-3.24593	-4.35872	-4.75372	-3.74297	-3.65053	0.358638	-1.98059	1.31635	0.16164	5.74225	-5.41392	0.506134	-1.46486	2.83577	-1.73157	4.68402	-6.2989	-9.07253	2.91709	-10.1848	-0.000504865	-2.08768	0.790014	-5.20631	-3.08126	-1.33706	4.57844	-6.32112	2.38318	-5.21389	4.36478	-1.6265	4.28497
620	-3.93744	-5.52303	-4.21021	-3.76469	-2.6514	0.766273	-1.77602	1.56993	-0.810724	4.88859	-6.02158	-0.254582	-2.72666	3.47626	-1.72601	4.71331	-5.83822	-8.92908	3.13126	-9.71909	0.420769	-1.46284	1.134	-4.13141	-2.75192	-0.759707	4.90324	-6.84645	1.6361	-5.41089	3.88996	-1.54568	6.52974
622	-4.54814	-6.03017	-5.16843	-4.16677	-3.63689	0.592511	-2.12455	1.85835	-1.68509	5.82711	-6.65046	-0.115168	-3.46515	3.98745	-2.33115	5.22551	-6.07866	-9.41147	3.08227	-10.0555	0.220739	-1.96089	1.22038	-5.40382	-3.14743	-1.30625	5.26188	-7.23944	1.89977	-4.73705	3.95613	-1.51537	6.8318
624	-5.30936	-6.27869	-6.7626	-4.76281	-5.2836	-0.253067	-3.08681	1.53861	-2.65241	6.38022	-7.10407	0.843557	-3.7652	3.82227	-3.55052	5.42604	-6.80655	-10.1793	2.38873	-10.8814	-0.495021	-3.13581	0.581903	-7.21822	-4.02685	-3.24189	5.26188	-7.73042	1.82097	-5.62961	4.18293	-0.986507	6.59692
626	-5.21692	-5.63617	-7.18842	-4.69917	-5.60839	-0.506134	-3.86268	0.886493	-3.35251	4.93809	-6.97122	1.32848	-3.3914	3.71519	-4.633	4.82949	-7.08588	-10.2949	1.72146	-11.1006	-0.882452	-3.66468	0.0959736	-7.56777	-4.03089	-4.42438	5.27249	-7.49352	1.05217	-7.2556	4.5744	-0.731925	6.30294
628	-4.59764	-5.04973	-6.75856	-4.38599	-5.2644	-0.336918	-4.16677	0.352072	-3.13531	2.24073	-6.77119	1.17896	-2.10233	3.27371	-4.70422	3.85662	-7.0677	-10.102	1.46284	-10.9526	-0.970343	-3.66872	-0.0399049	-7.06012	-3.65255	-3.43282	4.76484	-7.12528	0.253572	-6.76866	5.13762	-1.23705	6.1807
630	-4.44004	-5.5205	-6.88636	-4.81333	-5.68214	-0.554121	-4.40973	-0.146486	-2.64988	-0.703132	-6.82928	0.827899	-1.4881	2.38065	-4.25264	3.00044	-7.39855	-10.4146	1.13956	-11.2557	-1.28049	-4.08292	-0.380864	-7.24146	-4.05362	-2.14476	3.52375	-7.47331	-0.821332	-5.61698	4.72796	-1.7644	6.27213
632	-4.33851	-5.62759	-7.20357	-5.34219	-6.27768	-0.790014	-4.71028	-0.562203	-3.48435	-2.70595	-6.72421	0.275798	-2.25134	2.03565	-4.44408	2.41752	-7.85923	-10.7849	0.672825	-11.7083	-1.71389	-4.53551	-0.740007	-7.74052	-4.49106	-2.59179	2.57209	-7.60161	-2.4054	-5.45837	3.57527	-1.96998	5.3826
634	-3.43434	-4.53601	-6.3782	-5.04316	-5.72811	-0.292467	-4.4067	-0.0919325	-4.47439	-1.64216	-5.63415	-0.267211	-2.95952	2.42914	-4.77948	2.7211	-7.53393	-10.2934	0.991053	-11.4027	-1.45122	-3.94805	-0.258624	-7.06315	-4.06877	-3.34796	2.72262	-6.70603	-2.52916	-4.80424	2.58876	-1.98867	3.59598
636	-2.54684	-3.60709	-5.49322	-4.71937	-4.75271	-0.0267714	-3.82733	0.811734	-4.61784	1.07844	-4.48197	-0.0232356	-3.58234	2.67312	-4.89768	3.58992	-6.84999	-9.74435	1.76743	-10.8546	-0.822847	-3.06156	0.479362	-6.27263	-4.03695	-3.34392	3.41464	-5.93723	-1.40728	-3.94653	2.39126	-1.94321	2.84991
638	-2.38974	-3.39898	-5.5301	-4.53905	-4.26173	-0.170732	-3.72681	1.28504	-4.82444	2.22608	-4.61885	0.774861	-4.01725	2.68069	-5.23208	4.03342	-6.46003	-9.68879	2.12708	-10.5808	-0.442489	-2.73828	0.83295	-6.21454	-4.40115	-3.11358	3.56214	-5.88975	-1.22139	-4.61178	3.53031	-1.85835	3.64043
640	-2.19476	-3.06711	-5.12044	-3.58588	-3.46869	0.743543	-3.3515	1.89118	-4.52945	2.65544	-4.75574	1.14714	-2.54583	3.60052	-4.98002	4.37943	-5.71245	-9.10739	2.61654	-9.8282	0.226801	-2.20537	1.52952	-5.46292	-3.39443	-2.1589	3.57931	-5.66951	-1.09561	-5.41948	5.12297	-1.84875	4.8992
642	-2.17304	-2.75343	-4.31831	-2.85547	-2.72161	2.06242	-2.66251	2.60947	-3.72377	3.93744	-4.3673	1.16078	0.012123	4.74413	-4.1006	4.93456	-4.78757	-8.30323	3.29088	-8.90079	1.0254	-1.50274	2.3756	-4.51682	-1.9811	-0.891544	3.93845	-5.33512	-0.130827	-4.86081	5.78519	-1.75783	5.94885
644	-2.63826	-3.06055	-4.16778	-3.09944	-2.75343	2.5034	-2.21143	2.96104	-3.04893	5.26642	-3.98139	1.38101	1.48506	4.36528	-3.52274	5.39321	-4.28598	-8.09512	3.68892	-8.49164	1.45425	-1.19714	2.68878	-4.633	-1.68105	-0.629385	4.04503	-5.47403	0.767789	-3.64296	5.47605	-1.46739	6.5752
646	-2.8883	-3.59396	-4.21981	-3.24088	-2.73777	2.42813	-1.7255	3.11358	-1.90028	5.59122	-3.41312	1.44415	0.651105	3.71519	-3.03933	5.66951	-3.83238	-8.0143	3.91017	-8.20928	1.7937	-0.89508	2.75242	-4.95628	-1.77501	-1.37545	4.14858	-5.78771	1.48961	-3.11813	4.98659	-1.44364	6.97223
648	-2.93427	-3.72782	-4.16172	-3.11055	-2.415	2.07707	-1.15269	2.92214	-0.320754	4.78352	-3.44192	1.25321	-2.2776	3.95007	-2.42257	5.40836	-3.45505	-7.81629	3.87279	-7.9057	1.98716	-0.437438	2.52107	-4.93102	-1.83057	-2.67766	4.54864	-5.84934	2.22002	-4.13949	4.35114	-1.4002	7.05608
650	-3.4106	-3.8248	-4.22991	-3.21613	-2.2281	1.39667	-1.08955	2.28316	-0.201545	3.32473	-4.57339	1.34464	-4.15818	4.05867	-2.2872	4.83858	-3.43282	-7.78093	3.54698	-7.80518	1.80077	-0.200534	1.90432	-4.75877	-2.15233	-3.51869	4.95779	-5.88823	1.97807	-5.43413	4.27234	-0.840526	7.32582
652	-3.6864	-3.89905	-4.1506	-3.1939	-2.18163	1.02641	-1.88058	1.76793	-2.39227	2.22255	-5.13913	1.55477	-3.50253	3.46212	-3.18935	4.5547	-3.46162	-7.74456	3.13682	-7.73194	1.46688	-0.571295	1.53608	-4.2688	-2.30539	-3.14591	4.98861	-5.90642	0.525329	-4.61077	5.15782	-0.583923	7.7289
654	-3.23229	-3.6379	-4.15212	-3.03226	-2.43722	1.07389	-2.94033	1.44011	-5.1755	1.8043	-4.75322	1.73561	-2.92921	3.26866	-4.53854	4.37842	-3.52728	-7.76982	2.70848	-7.77134	1.15421	-1.34616	1.45173	-4.13141	-2.18769	-2.61149	4.24355	-5.76751	-1.1532	-2.96306	5.71245	-1.06379	7.08588
656	-3.4005	-3.81217	-5.03356	-3.38736	-3.24593	0.826888	-3.48182	0.889018	-6.2989	1.41031	-5.2937	1.7053	-3.64043	3.92481	-5.16843	4.05413	-3.98442	-8.37698	2.23871	-8.34263	0.67232	-2.07808	0.9956	-5.15328	-2.55744	-3.00549	3.24795	-6.06199	-2.22659	-3.63285	4.96941	-1.3507	6.5353
658	-3.99301	-4.23345	-5.75791	-3.62932	-3.47323	0.450571	-3.14591	0.550585	-5.39877	1.36535	-6.80503	1.35676	-3.89602	4.11929	-4.58501	3.88946	-4.29355	-8.82048	2.15233	-8.77047	0.494517	-2.03211	0.579377	-5.57708	-3.06863	-3.13985	2.97872	-6.50196	-2.06091	-5.79984	3.97179	-1.08854	6.85706
660	-3.42019	-3.52981	-5.07498	-3.06257	-2.38924	0.371771	-2.54279	0.56978	-5.08104	1.75025	-7.40209	1.61084	-3.44444	3.08075	-3.94199	3.95967	-3.98391	-8.35374	2.37004	-8.38102	0.834465	-1.17189	0.530886	-4.38145	-2.96558	-2.25437	3.4207	-5.92915	-1.80127	-7.19549	3.90107	-0.888008	6.20646
662	-2.56906	-2.46147	-4.2885	-2.53926	-1.69873	0.246501	-2.39126	0.437438	-5.78822	2.30084	-6.37921	2.51552	-3.08782	2.10182	-3.9824	4.0122	-3.71468	-7.91479	2.37408	-8.00319	1.01782	-0.755666	0.34702	-3.82429	-2.73525	-1.66741	4.26022	-5.05478	-1.6366	-7.12629	4.79161	-1.1138	4.99214
664	-2.68827	-2.4549	-4.16626	-2.58169	-1.83107	0.076779	-1.90331	0.490981	-4.37488	3.5192	-5.03306	2.91709	-2.36701	2.37004	-3.32069	3.99351	-3.69044	-8.06077	2.60088	-8.04057	1.08299	-0.65262	0.210132	-4.43448	-2.70848	-1.65832	4.59511	-5.02295	0.176288	-5.44271	5.81448	-1.4982	5.24117
666	-2.68423	-2.49733	-3.86824	-2.3367	-1.36889	0.62888	-0.431376	0.851134	-0.792035	4.01826	-4.99214	2.93629	-2.2281	3.01003	-1.28049	3.77479	-3.36716	-7.95722	3.38686	-7.78699	1.54517	0.296003	0.588975	-4.14353	-2.12607	-1.49113	3.63083	-5.05225	2.36499	-4.03695	6.26202	-1.75733	5.83873
668	-2.32357	-2.14021	-3.8743	-1.82501	-0.656156	1.53507	0.914275	0.810219	1.95938	2.55744	-5.64779	2.81051	-3.4702	3.11813	0.704143	3.12722	-3.07772	-7.64505	3.91724	-7.48594	1.95534	1.4391	0.93751	-3.57022	-1.16684	-1.15572	2.4054	-4.85222	2.71504	-4.89415	5.67406	-1.77955	5.59981
670	-2.37812	-2.21648	-4.56077	-2.03616	-1.16381	1.46991	0.540988	0.131838	1.72348	0.899626	-5.22096	2.35539	-3.87178	2.84688	0.655146	2.38166	-3.61871	-7.99258	3.36413	-7.92186	1.41132	1.03399	0.478353	-4.24557	-1.18149	-1.30019	1.97706	-5.10074	1.39667	-6.08119	3.93441	-1.82956	5.44776
672	-2.63372	-2.40288	-4.66179	-2.53067	-2.32862	0.664238	-1.31837	-0.580387	-1.32848	0.609685	-4.23749	2.18264	-2.4938	2.53118	-1.31989	2.12304	-4.6426	-8.68712	2.0508	-8.72602	0.253067	-0.623323	-0.271757	-4.7906	-1.93513	-1.71843	2.21244	-5.44928	-0.514216	-5.7963	2.92315	-2.01747	5.61041
674	-2.37711	-2.07707	-4.26224	-2.75596	-2.97316	-0.131838	-2.78172	-1.05672	-4.08797	0.921852	-4.08645	2.40389	-1.71439	2.3069	-2.88729	2.12203	-5.4215	-9.12355	0.978931	-9.38015	-0.583924	-1.84471	-0.812745	-4.66381	-2.7105	-1.51234	2.34024	-5.26541	-1.68812	-4.71887	3.38938	-2.02908	5.32552
676	-2.1392	-2.19678	-4.62643	-3.34039	-3.55102	-1.12087	-3.36261	-1.67398	-5.01386	0.369246	-4.80424	2.2579	-3.04388	1.98918	-3.54446	1.84118	-6.05543	-9.67666	0.430366	-10.0419	-1.16734	-2.38873	-1.47345	-5.175	-3.81823	-1.61589	1.94826	-5.31391	-2.22962	-4.07181	4.26678	-1.72096	5.45281
678	-2.38267	-3.02418	-5.33361	-3.97179	-3.99553	-1.68358	-3.53233	-2.00787	-5.55687	-0.758191	-5.22753	1.74066	-4.57945	1.69015	-4.15717	1.64367	-6.27213	-10.1596	0.335908	-10.4152	-1.37596	-2.56856	-1.79774	-5.86197	-4.48449	-2.82617	1.73056	-5.93723	-3.13581	-4.5547	4.67644	-1.45577	6.66309
680	-2.13769	-2.98831	-5.38159	-3.80914	-3.81924	-1.20826	-3.37372	-1.62094	-6.0721	-1.10673	-4.5441	1.99019	-4.10969	1.89321	-4.3476	1.93008	-5.85035	-10.0207	0.601098	-10.0883	-1.01884	-2.37004	-1.38758	-5.88217	-4.06473	-3.58335	2.19779	-5.92915	-3.7263	-4.9876	4.68553	-1.52143	6.60601
682	-2.00635	-2.60998	-5.37149	-3.58638	-3.84905	-0.745563	-3.49748	-1.53305	-6.04634	-1.32545	-4.2385	2.20083	-2.43924	2.20083	-4.25618	1.89927	-5.54222	-9.81153	0.562708	-9.74334	-0.869824	-2.5034	-1.25473	-5.70588	-3.61618	-3.28634	2.69989	-5.74023	-3.62932	-4.91284	4.61027	-1.6558	5.79226
684	-2.82112	-3.18531	-5.69022	-3.79449	-4.09858	-0.997115	-3.91875	-2.17304	-5.16237	-1.75329	-5.1851	1.46587	-1.61135	1.9811	-4.27891	1.02591	-5.62961	-9.94286	0.163155	-9.77466	-1.17239	-2.98781	-1.86189	-5.42756	-3.63689	-3.01711	2.25487	-6.25445	-3.14187	-5.65284	4.12383	-1.76642	6.50903
686	-3.21966	-3.60962	-5.40887	-3.75257	-3.60861	-0.947108	-3.28836	-2.02252	-2.45945	-0.013133	-5.09367	1.29968	-1.89725	2.04929	-3.26714	0.757181	-5.21389	-9.74132	0.622313	-9.45845	-0.803147	-2.61351	-1.85381	-4.83252	-3.41161	-2.45743	1.49012	-6.47822	-1.00924	-5.88267	4.13596	-1.89017	7.50766
688	-2.79536	-3.17824	-4.31123	-3.07873	-2.39681	0.220234	-1.50426	-0.483909	1.35777	3.60305	-3.5682	2.26952	-2.06495	3.11662	-1.06985	1.9321	-3.95664	-8.87604	2.11698	-8.46083	0.531391	-1.2421	-0.481888	-3.89198	-2.40641	-1.0552	1.67903	-6.02815	2.42662	-4.10413	5.25935	-1.84774	7.43543
690	-2.44076	-2.66453	-3.67882	-2.29579	-1.6861	1.58862	-0.435417	0.762737	3.13985	5.42251	-3.06156	2.9767	-2.16648	3.75156	0.237914	3.18279	-3.00599	-8.14462	3.07115	-7.65162	1.45072	-0.418748	0.916295	-3.3914	-1.1926	-0.277818	2.71353	-5.68467	4.15414	-2.76808	5.90035	-1.74975	6.50448
692	-2.42914	-2.66503	-4.10868	-2.169	-1.9619	2.15637	-0.706669	0.979436	2.32812	5.66699	-3.73842	2.31953	-3.11257	2.54936	-0.176794	3.72933	-2.9772	-8.15472	3.02468	-7.57939	1.49567	-0.558667	1.39061	-3.93997	-0.781427	-1.36636	3.56062	-5.83317	3.93744	-3.36514	5.04063	-1.78359	6.00138
694	-2.70595	-3.1151	-4.61279	-2.43823	-2.04626	2.01646	-1.2916	0.871844	0.831939	5.99986	-4.6138	1.35525	-3.29543	1.24715	-1.17391	3.86369	-2.97468	-8.42042	2.8686	-7.6006	1.48405	-0.687474	1.331	-4.31629	-1.1239	-2.93225	3.45454	-6.17009	3.14995	-4.89314	4.11727	-1.74167	7.01718
696	-2.66756	-3.2626	-4.67492	-2.3564	-2.05131	1.83815	-1.94725	0.514721	-0.965292	4.49055	-5.23763	1.44971	-2.0008	2.00837	-2.04575	3.34695	-2.68676	-8.40577	2.68524	-7.33541	1.53103	-0.932459	1.14158	-4.19607	-1.25119	-3.36918	2.56704	-6.08675	1.2522	-5.61445	4.24658	-1.86542	7.80063
698	-2.17708	-2.89133	-4.59259	-2.21295	-2.61957	1.64317	-2.80647	-0.0868813	-2.94285	1.32292	-5.16186	2.12405	-1.64418	3.73792	-2.91709	2.41651	-2.612	-8.26787	2.22558	-7.21974	1.36939	-1.66135	0.774355	-4.39003	-1.28403	-2.86708	2.08717	-5.61193	-1.12188	-5.18611	5.09569	-2.13263	6.93182
700	-1.93968	-2.37206	-4.22334	-2.05181	-2.65594	1.73056	-3.01408	-0.232357	-3.58537	-0.206596	-4.88455	2.64079	-2.03616	4.22536	-3.28987	2.11495	-2.43672	-7.95924	2.1291	-7.14498	1.4396	-1.74167	0.707174	-4.37741	-1.22594	-1.80481	2.57512	-5.20025	-1.87502	-5.32956	5.83317	-1.9518	5.96249
702	-1.87704	-1.7149	-3.57325	-1.41435	-1.9518	2.75343	-2.25892	0.517752	-2.04929	0.720812	-4.78656	2.72161	-1.30373	3.69094	-2.59886	2.71706	-1.84673	-7.4132	2.85496	-6.68532	2.12304	-0.870329	1.5275	-3.80611	-0.281354	-0.752635	3.32624	-4.86637	-0.618777	-5.70588	5.69123	-1.49365	5.69932
704	-2.09829	-1.61741	-3.32321	-1.12239	-1.47648	3.25856	-1.79269	1.33454	-0.687979	2.26144	-4.67543	2.62715	-0.918315	3.44495	-2.08667	3.50051	-1.5184	-7.2748	3.45151	-6.37871	2.72363	-0.416727	2.15435	-3.28482	0.0959738	-0.869319	3.83591	-4.97901	0.696566	-5.97966	5.43109	-1.07743	6.06199
706	-2.6519	-2.46096	-3.58335	-1.77248	-1.3108	2.3463	-2.28114	1.42698	-1.55073	3.2429	-5.06084	2.82667	-1.922	3.0065	-2.86708	4.05968	-1.73409	-7.63091	3.28987	-6.59945	2.62564	-0.662218	1.85886	-2.91204	-1.1042	-2.04828	4.26022	-5.63365	0.689494	-6.97273	5.86045	-0.806178	7.15508
708	-2.71151	-3.23532	-3.8344	-2.1983	-1.44769	1.91998	-2.82011	1.37697	-3.16309	3.93795	-5.18863	3.06762	-2.74282	3.01256	-3.72731	4.56885	-1.92755	-7.7678	3.06762	-6.82322	2.34731	-0.89609	1.70176	-3.16915	-1.72298	-3.07772	4.40973	-5.84126	0.163155	-6.57672	6.20697	-0.850629	8.15068
710	-2.30337	-3.32069	-3.92734	-2.06495	-1.95129	2.28266	-3.00195	1.28554	-4.19152	3.81874	-4.33194	2.66604	-3.65457	4.3173	-3.87531	4.63552	-2.15031	-7.6986	2.84839	-7.01567	2.08919	-1.01833	1.75329	-4.16172	-1.18199	-3.76368	3.81874	-5.5003	-0.504114	-4.39508	5.81903	-1.13552	8.22746
712	-2.45339	-3.30553	-3.93643	-2.12455	-1.96897	1.87098	-3.0954	0.731925	-4.76029	2.62665	-4.58653	1.98312	-4.98659	4.89011	-3.88895	3.93138	-2.64685	-7.93954	2.39075	-7.43442	1.62246	-0.97691	1.21937	-4.44055	-1.14007	-4.1991	3.05853	-5.61344	-1.09006	-4.38246	5.41341	-1.28908	8.27696
714	-3.00498	-3.35352	-4.13747	-2.4741	-1.90937	0.863257	-3.47727	0.0717273	-4.64866	1.62347	-5.7862	2.06747	-4.85121	3.93138	-4.14202	3.08984	-3.21461	-8.42597	1.95938	-7.91428	1.07187	-1.26635	0.421779	-4.13747	-1.89169	-4.09656	3.14137	-6.06806	-0.916295	-5.88672	5.4018	-1.21129	8.51993
716	-2.93022	-3.16309	-4.48702	-2.84839	-2.41348	0.392482	-4.0713	-0.0889017	-3.79853	1.53558	-6.04027	2.77616	-3.6177	2.80445	-4.45519	2.94336	-3.6076	-8.73259	1.69318	-8.22089	0.766273	-2.06192	0.18134	-4.19809	-2.58725	-3.44697	3.77176	-6.04482	-0.556142	-5.41847	5.42352	-1.14916	8.23807
718	-2.67615	-3.27826	-4.76837	-3.00195	-2.7307	0.77486	-4.11676	0.377833	-2.97114	2.11445	-5.96653	3.02771	-3.25502	2.65291	-4.25315	3.72125	-3.60709	-8.76693	1.74066	-8.30222	0.803652	-2.30943	0.655146	-4.51278	-2.7009	-2.92669	4.46732	-6.05593	-0.541493	-4.66785	5.37755	-1.06026	8.66591
720	-2.62361	-3.55405	-4.79767	-2.7696	-2.70393	1.54669	-3.89905	0.860226	-3.2535	2.29326	-5.80186	2.859	-4.01978	3.87582	-4.24607	4.54814	-3.3813	-8.68207	1.85936	-8.22746	0.890534	-1.9811	1.31383	-4.83505	-2.24477	-3.5586	4.96992	-6.23778	-0.95721	-5.68618	5.68467	-1.00772	9.58524
722	-2.57108	-3.61113	-4.71129	-2.70039	-2.94891	1.77905	-4.4264	0.620798	-5.49727	1.33757	-5.35735	2.79738	-5.1356	4.77292	-5.45332	4.48146	-3.44747	-8.74269	1.44971	-8.29161	0.621808	-2.12152	1.38	-5.19419	-2.06646	-4.42287	4.67997	-6.18019	-2.33468	-6.80099	5.7276	-1.05722	9.57917
724	-3.12621	-4.11777	-5.23612	-3.34342	-3.71115	0.964282	-5.60991	-0.30661	-8.52953	0.00303065	-5.83721	2.49127	-5.63516	3.77833	-7.01213	3.67175	-3.98139	-9.23518	0.515226	-8.78966	-0.0590998	-2.9969	0.535937	-5.8953	-2.73828	-4.45014	4.0708	-6.52721	-4.2587	-7.68546	4.84818	-1.00166	9.90548
726	-3.91875	-4.58804	-5.71043	-3.85965	-4.23597	0.00656671	-6.46559	-1.19411	-9.85699	-1.43203	-6.77776	1.97453	-5.14014	2.53118	-7.70213	2.7802	-4.40468	-9.57766	-0.198009	-9.17558	-0.5915	-3.72782	-0.392987	-6.00037	-3.30856	-4.5547	4.22233	-7.08083	-5.5104	-8.09714	4.57036	-0.885482	11.2107
728	-3.74701	-4.14757	-5.01184	-3.47323	-3.69448	0.200534	-6.23576	-1.31181	-8.93817	-2.44025	-6.46559	1.8134	-3.73539	2.48925	-7.24146	2.36398	-4.05362	-9.23064	-0.130827	-8.79371	-0.405109	-3.4601	-0.309136	-4.78352	-2.82263	-4.51581	4.76181	-6.8318	-5.49322	-6.59894	5.32956	-0.930944	11.9113
730	-2.79788	-3.40252	-3.83692	-2.58674	-2.6418	1.71389	-5.02396	-0.334392	-6.89848	-1.08248	-5.46494	2.10132	-2.88072	3.36514	-6.22212	3.18885	-3.07318	-8.52094	0.71071	-7.90317	0.461683	-2.42308	0.949633	-3.5288	-1.58558	-3.83743	5.2144	-6.03522	-3.86167	-5.59122	5.24571	-1.08349	11.4305
732	-2.36853	-3.34241	-3.59295	-1.91695	-2.32105	3.12924	-3.95058	0.915285	-5.04265	1.87906	-4.97951	2.47662	-3.54092	4.96537	-5.5402	4.80221	-2.36853	-8.14361	1.56588	-7.38845	1.16886	-1.63155	2.20335	-3.70205	-0.534421	-3.56971	5.58516	-5.75286	-1.70075	-6.3484	4.18243	-1.12996	10.992
734	-2.44278	-3.44697	-4.03847	-1.70833	-2.42662	3.18228	-3.51061	1.31534	-4.37084	3.47929	-4.94971	2.73777	-4.02786	6.33072	-5.21945	5.70033	-2.31599	-8.1325	1.76793	-7.51069	1.22796	-1.32343	2.32963	-4.55167	-0.355102	-4.03493	5.52202	-5.79731	-0.961756	-6.47115	4.59158	-1.09056	10.65
736	-1.94119	-2.96912	-3.69044	-1.61438	-1.62953	2.69989	-3.05802	1.19916	-4.42388	3.5192	-4.71937	2.73626	-3.60305	6.31355	-4.5941	5.7473	-2.26902	-7.86478	1.86492	-7.45462	1.31938	-0.755161	1.9518	-3.9036	-0.489971	-4.13747	5.38513	-5.33967	-1.26584	-5.84176	5.98269	-1.06935	9.71505
738	-0.961756	-2.16698	-3.01104	-1.528	-1.00469	2.26296	-2.77162	0.870834	-4.51177	2.77818	-4.32588	2.83526	-3.67124	5.24016	-3.96472	5.23208	-2.31549	-7.69708	1.87401	-7.2849	1.35323	-0.495021	1.51133	-2.83274	-0.600088	-3.34241	5.35735	-4.65977	-1.60933	-5.20025	6.06806	-1.24665	8.1921
740	-0.683433	-1.84067	-3.41413	-1.84976	-1.972	1.47496	-3.15703	0.10355	-4.22132	1.03449	-4.32992	3.37726	-4.1405	3.63235	-3.93189	4.05211	-2.99438	-8.25979	1.29312	-7.83852	0.687979	-1.28352	0.722833	-3.52779	-1.18906	-2.73727	4.86435	-4.56986	-1.93816	-4.76332	5.74882	-1.47193	7.10508
742	-1.56892	-2.63422	-4.33801	-2.66807	-3.17066	0.963272	-3.4995	-0.547554	-2.95144	-0.503104	-4.66583	3.22168	-3.58083	1.79168	-3.91219	3.04085	-3.83288	-9.07708	0.737987	-8.67551	-0.0479869	-2.06444	0.202555	-4.81383	-2.02908	-2.79031	4.32437	-5.33057	-1.75935	-5.25784	5.35533	-1.35272	8.07542
744	-2.67009	-3.68943	-4.7512	-3.38989	-3.35857	0.898111	-3.24643	-0.464209	-1.33252	0.455622	-4.96385	2.35135	-1.8331	1.1729	-3.37019	3.17824	-4.17334	-9.42865	0.860731	-9.01748	-0.135373	-2.12556	0.319743	-5.14469	-2.53219	-2.35792	4.50015	-6.09432	-0.515731	-5.70235	5.11842	-1.14411	9.85699
746	-2.95902	-3.67478	-4.3769	-3.32927	-2.74687	1.08703	-2.48269	0.481889	-0.0363692	4.09403	-5.14418	2.24174	0.0914276	2.4251	-2.41954	4.29002	-3.84096	-9.19225	1.73005	-8.68005	0.381369	-1.55982	0.883462	-4.44257	-2.33418	-1.50123	4.93506	-5.97107	1.71136	-5.06791	5.70184	-1.25473	10.0287
748	-2.52865	-2.96609	-3.60052	-2.77313	-2.13516	1.22392	-1.85229	1.10117	0.218719	5.91702	-5.34371	2.99488	0.963777	4.23395	-1.84673	4.72897	-3.40302	-8.80684	2.36954	-8.22342	0.785973	-1.04005	1.14259	-3.59244	-1.92503	-1.40778	4.65522	-5.3917	2.66301	-4.26173	6.17868	-1.58255	9.39329
750	-2.1983	-2.72413	-3.41767	-2.60543	-2.3367	0.749099	-2.2473	0.313177	-1.32999	3.25906	-5.13509	3.40504	0.353587	5.2053	-2.57361	3.63336	-3.57476	-8.81492	1.86441	-8.35829	0.421779	-1.38657	0.518257	-3.74246	-2.11748	-1.88563	3.71923	-5.23056	0.775366	-3.7455	5.93824	-1.79117	9.60544
752	-2.17557	-3.11409	-3.77984	-2.97821	-2.95952	0.257613	-3.14743	-0.780922	-3.41009	-0.391471	-4.05867	2.47814	-1.06783	4.71432	-3.77126	2.34428	-4.10413	-9.19427	1.00015	-8.85634	-0.234883	-2.08919	-0.188411	-4.49914	-2.53825	-1.71035	2.94336	-5.58768	-1.63256	-3.93542	4.69816	-1.89927	10.0575
754	-1.78561	-3.32523	-3.77176	-3.03731	-2.76303	0.50866	-3.23027	-1.00065	-4.32992	-2.30438	-3.19693	1.27746	-2.18264	3.63992	-3.87228	1.8336	-4.13848	-9.21094	0.830929	-8.8427	-0.246501	-1.9614	-0.155073	-4.38448	-2.38924	-0.678887	2.79687	-5.76751	-2.62816	-4.82293	3.76216	-2.17961	9.44936
756	-1.38556	-3.34342	-3.64548	-2.60088	-1.60478	1.26079	-2.20335	-0.246501	-4.24961	-1.62145	-3.62376	1.33757	-2.84334	3.34847	-2.98629	2.40086	-3.48081	-8.77249	1.55124	-8.19715	0.544524	-0.774355	0.61221	-3.54294	-1.81036	-0.192957	3.53789	-5.64173	-2.18416	-5.15378	4.57137	-2.37257	9.00687
758	-1.81946	-3.87885	-4.05867	-2.612	-0.952159	1.98766	-1.06935	0.996105	-3.97583	1.3896	-4.60219	1.92856	-3.16662	3.69599	-2.17304	3.71266	-2.91305	-8.62297	2.56249	-7.7875	1.35929	0.321259	1.57599	-3.63336	-1.52649	-0.934985	4.52288	-5.82105	-0.781427	-5.30279	5.35937	-2.22255	10.1591
760	-2.43874	-4.48904	-4.80929	-3.10348	-1.82754	2.07606	-0.930944	1.38758	-3.85763	3.17268	-5.15934	2.1685	-3.30351	3.32826	-2.00332	4.11878	-3.10399	-8.94272	2.76858	-8.12947	1.34919	0.109107	1.84118	-4.8891	-1.72853	-2.04626	4.47035	-6.18727	-0.0995092	-5.73215	5.09872	-2.19123	11.0344
762	-2.53825	-4.48146	-5.24824	-3.14743	-3.06459	1.66994	-1.70681	0.75213	-4.32487	1.9917	-5.33916	2.54532	-3.08227	2.87416	-2.61604	3.39191	-3.66316	-9.17457	2.12152	-8.61641	0.744048	-0.946602	1.3704	-5.81549	-1.83562	-2.57361	3.83642	-6.26657	-1.232	-5.67052	5.26895	-2.31397	10.5627
764	-1.98312	-3.68892	-4.48803	-2.27659	-2.67564	1.45324	-2.26851	0.212152	-5.46847	-0.278323	-5.29774	3.08479	-2.42055	4.17081	-3.41716	2.94487	-3.6768	-8.66844	1.63408	-8.31384	0.526844	-1.17542	0.93751	-4.92648	-1.34868	-2.04929	3.68741	-5.69325	-3.04388	-5.27703	6.42316	-2.15637	9.67262
766	-1.29312	-2.66402	-3.65154	-1.89422	-1.90785	0.742027	-2.74788	-0.531896	-6.84847	-2.19982	-5.39119	2.89083	-1.68762	5.14267	-4.11979	2.4938	-3.74853	-8.25019	1.11784	-8.09158	0.250542	-1.11582	0.120725	-3.79298	-1.55629	-1.74823	3.06358	-4.98911	-4.39508	-4.6527	6.54893	-1.77753	8.43456
768	-1.34161	-2.50441	-4.25112	-2.76606	-2.77869	-0.334897	-3.58638	-1.40273	-7.66021	-2.34277	-5.66497	1.84421	-1.10168	3.88946	-4.94668	1.71793	-4.49459	-8.80482	0.307116	-8.82502	-0.535937	-2.11344	-0.870329	-4.58552	-2.79536	-2.67918	1.51386	-5.02295	-4.62189	-4.16879	4.91334	-1.59064	7.48897
770	-1.30878	-2.52259	-4.58653	-2.89588	-3.31917	-0.0843555	-3.55102	-0.948118	-6.62066	0.108097	-5.22753	1.11733	-1.68004	3.03277	-4.95325	2.04777	-4.50167	-8.92554	0.533916	-9.02152	-0.518257	-2.46046	-0.576346	-5.2937	-2.89941	-3.19845	1.2128	-4.91738	-3.13531	-4.72089	4.56279	-1.6952	7.36218
772	-0.0666763	-1.63761	-3.56365	-1.93109	-2.11192	1.07036	-2.01949	0.626859	-3.43585	3.65962	-4.12939	1.4684	-2.67312	3.22976	-3.3222	3.47323	-3.39292	-7.90822	2.1387	-8.01783	0.648579	-0.9956	0.794055	-4.30568	-1.88462	-1.97857	2.54936	-3.92178	-0.308125	-5.43514	5.72861	-1.89826	6.8606
774	1.04106	-0.941046	-3.06257	-1.83209	-1.65226	1.35272	-0.951149	1.51234	-0.587459	5.82711	-3.27724	2.2973	-2.8388	2.48268	-1.80279	4.27335	-2.75495	-7.30763	3.18632	-7.49099	1.34868	-0.176288	1.51739	-3.89602	-1.77905	-0.555636	3.13126	-3.2631	1.87351	-4.88202	5.83873	-1.96695	6.36305
776	0.38541	-1.54669	-4.03645	-2.66756	-3.24441	0.9365	-1.92755	1.10319	-0.417233	5.79428	-3.91926	2.45036	-2.7499	1.40778	-2.38823	3.9627	-3.32523	-7.90418	2.62058	-8.13654	0.77587	-1.59064	1.16027	-5.2644	-2.34984	-1.26534	2.20184	-3.90057	2.09374	-4.52894	4.94921	-1.89017	7.16923
778	-1.12996	-2.60947	-4.79817	-3.04236	-4.10363	0.907708	-2.90194	0.63191	-1.0451	5.5003	-5.60486	2.42005	-1.66085	2.06596	-3.17268	3.62275	-3.86672	-8.55175	1.98817	-8.65227	0.238924	-2.64685	0.833455	-6.05442	-2.33367	-2.57361	1.57851	-4.89314	1.97403	-4.9386	4.63047	-1.8336	8.61489
780	-1.8725	-3.04489	-4.58804	-2.62564	-3.34241	1.11834	-2.48319	0.626354	-0.465725	5.91904	-6.19535	3.08883	-0.213162	3.42878	-2.4645	3.61164	-3.80914	-8.56438	2.07101	-8.59469	0.388946	-2.0998	0.742533	-5.46999	-1.85936	-2.41298	2.34731	-5.17045	2.54835	-5.43312	5.41948	-1.86694	9.34177
782	-1.90785	-3.15197	-4.38195	-2.23416	-3.06004	1.01075	-2.30084	0.375307	0.0287922	5.22702	-5.97107	3.31665	-0.69202	2.52764	-1.95433	3.35756	-3.94805	-8.60024	1.9129	-8.70885	0.306105	-1.87704	0.406625	-5.14115	-1.71439	-2.22457	3.22825	-5.14216	2.35691	-6.0625	5.87914	-2.01292	9.62564
784	-1.8826	-3.34796	-4.15162	-2.47107	-3.13177	0.867298	-2.51451	-0.00404067	0.0580894	3.62174	-5.92106	2.70848	-2.24427	0.100015	-2.02858	3.07166	-4.27234	-8.79775	1.60478	-8.95888	0.0575842	-1.96746	0.249531	-5.0174	-2.0705	-2.52057	3.15753	-5.21036	1.70479	-5.60385	5.14924	-2.08465	10.2773
786	-1.85179	-3.09742	-3.64195	-2.81506	-2.26851	0.822342	-2.00787	-0.150527	0.795065	3.01963	-5.94481	2.78829	-2.45187	-0.261149	-1.44213	2.90901	-4.21728	-8.72299	1.7942	-8.93615	0.254583	-1.18603	0.330856	-4.2582	-2.44581	-2.23922	2.52663	-5.01689	2.11748	-4.67442	4.7224	-2.05838	10.5854
788	-1.59316	-2.15132	-3.24997	-2.3857	-1.19108	0.775366	-1.09107	-0.10052	1.77046	3.4303	-5.30734	3.8844	-1.48709	2.22002	-0.264685	2.9676	-3.73236	-8.29111	2.34883	-8.53811	0.789004	-0.0949633	0.311662	-3.44091	-2.23669	-1.16987	2.4347	-4.34962	2.85092	-4.54561	5.6382	-2.08212	10.2424
790	-1.21785	-1.22038	-2.8686	-1.53002	-0.526339	0.855681	-0.696566	-0.219729	1.42243	2.96053	-4.07484	4.67593	-1.3406	4.86283	0.188916	3.18986	-3.29543	-7.77083	2.58068	-8.01885	1.13501	0.48694	0.18437	-2.94336	-1.66438	-0.134363	3.11864	-3.55759	2.1781	-4.57188	6.62925	-1.98009	9.75445
792	-0.913264	-1.09915	-2.27104	-1.27695	-0.166186	0.780922	-1.37646	-1.11279	-1.33252	0.0843556	-3.21208	3.88036	-1.57245	5.74326	-1.00267	2.47359	-3.37979	-7.50968	1.81188	-7.81377	0.820826	0.42582	-0.219729	-2.35388	-1.50881	-0.191442	3.22673	-3.21309	-0.573821	-4.10514	6.50701	-1.70631	9.43471
794	-0.319238	-1.11077	-1.89725	-1.71237	-0.556141	0.380358	-2.94235	-2.39075	-5.8554	-3.4111	-2.98528	2.59432	-1.02894	4.88607	-3.12621	1.03601	-3.85864	-7.5708	0.408645	-7.98248	-0.0252561	-0.50866	-0.918821	-2.06192	-1.91341	-1.42041	2.2675	-3.13733	-4.36175	-3.64801	5.84328	-1.69419	8.40425
796	0.546039	-0.687979	-1.93362	-2.04373	-1.06581	0.286405	-4.11828	-2.92366	-9.60645	-4.95527	-3.42676	2.33367	-0.301559	2.93427	-4.42085	0.395007	-4.10565	-7.64606	-0.50765	-8.1527	-0.587964	-1.41738	-1.18704	-2.02151	-2.11394	-2.32963	1.51285	-3.00448	-7.19499	-3.68943	5.37452	-2.15082	6.45852
798	1.11784	-0.565739	-2.16547	-1.7644	-1.17492	0.867803	-4.16626	-2.42207	-11.0597	-4.31376	-3.93189	2.61503	-0.668279	1.35424	-4.4062	0.896595	-3.89552	-7.52231	-0.461178	-8.02996	-0.438953	-1.43506	-0.607159	-2.21952	-1.56639	-2.20992	1.94927	-2.9671	-7.81377	-3.95916	5.57405	-2.63069	5.52202
800	0.89508	-1.11178	-2.49228	-1.55932	-1.31231	1.17997	-3.49344	-1.58255	-9.89286	-1.98362	-3.86622	3.35352	-1.65428	1.15825	-3.59901	1.93968	-3.55607	-7.46573	0.210132	-7.91176	0.0111125	-0.980951	-0.0202047	-2.92315	-1.39061	-1.94119	3.1252	-3.25148	-5.96653	-4.39862	6.11806	-2.61755	6.73532
802	0.0853659	-1.84774	-2.42207	-1.77147	-1.2224	1.42041	-2.62917	-0.803652	-7.16266	0.904677	-3.12167	3.64144	-1.65731	1.50325	-2.50845	3.1444	-3.15046	-7.47887	1.00823	-7.79659	0.514216	-0.373792	0.468755	-3.09186	-1.5578	-1.17593	4.11727	-3.63033	-3.23178	-4.62239	5.66244	-2.32357	8.75229
804	-0.280344	-2.06848	-2.08818	-1.972	-1.10067	1.73258	-2.6221	-0.620292	-6.13473	1.87755	-2.24326	2.79485	-1.22644	1.8634	-2.29124	3.62073	-3.05954	-7.51524	1.10168	-7.74456	0.579882	-0.32833	0.736976	-2.61402	-1.38556	0.0964787	4.29659	-3.56062	-2.54279	-4.14959	4.86131	-2.32054	9.36955
806	-0.193968	-1.94372	-2.27053	-2.15637	-1.49163	1.18704	-3.79853	-1.33656	-7.94257	0.594026	-2.27003	2.51653	-1.66438	3.20249	-3.40959	3.10954	-3.59244	-7.82185	0.28388	-8.09815	-0.100015	-1.18047	0.153053	-2.60594	-1.55578	-0.073243	4.18142	-3.42323	-4.26678	-3.74701	5.90137	-2.25437	9.23619
808	-0.360659	-1.96342	-3.04034	-2.45541	-2.49885	0.218214	-5.23309	-2.18567	-9.6413	-0.66929	-3.21865	3.09085	-2.03868	4.40266	-4.98355	2.5726	-4.35215	-8.37849	-0.619787	-8.80583	-0.971859	-2.42712	-0.689999	-3.49748	-2.18719	-1.64519	4.40115	-3.74448	-5.71093	-4.36225	7.59656	-1.82602	9.46552
810	-0.386925	-1.7745	-3.48485	-2.39883	-3.32321	0.301559	-5.60486	-2.06545	-8.21685	-0.549575	-3.79146	3.35958	-1.30676	4.59562	-5.32653	2.83021	-4.51227	-8.58307	-0.62989	-9.14073	-1.15977	-3.0757	-0.544018	-4.19556	-2.18062	-2.2867	4.8795	-3.88289	-4.77595	-4.58249	7.58646	-1.67449	9.21649
812	-0.0272768	-1.35222	-3.4399	-1.88815	-3.24037	1.15724	-4.73049	-1.183	-5.07397	0.0939529	-3.73337	3.62629	-1.56336	5.12448	-4.2587	3.53082	-4.00715	-8.31788	0.16265	-8.8033	-0.557657	-2.66908	0.283375	-4.24405	-1.48456	-2.42157	5.23561	-3.6076	-2.72464	-3.75358	6.88535	-1.85381	8.73309
814	-0.228316	-1.78359	-3.64952	-1.79521	-2.87113	1.34262	-4.02786	-0.844567	-3.51314	0.0712223	-4.07282	3.59093	-3.30503	5.13105	-3.5485	3.52627	-3.80662	-8.43507	0.599582	-8.74218	-0.218719	-2.1099	0.484919	-4.2885	-1.35777	-3.23279	4.8406	-3.92987	-1.71187	-3.72984	6.24738	-1.89118	8.98717
816	-0.954179	-2.91103	-3.73186	-1.9614	-2.16092	1.29211	-3.58082	-0.6506	-3.30099	0.676866	-4.84515	2.94437	-3.59901	4.8603	-3.39494	3.67478	-3.73186	-8.69419	0.867298	-8.75128	-0.0454613	-1.53002	0.56978	-3.81318	-1.57902	-3.51768	5.01184	-4.67896	-1.1138	-4.53248	6.15292	-1.57397	9.81911
818	-1.29514	-3.36413	-3.42171	-1.87603	-1.40879	1.26231	-3.26815	-0.22175	-3.9137	1.77248	-5.05023	2.66554	-2.27205	4.90374	-3.57426	4.49106	-3.41464	-8.53155	1.21028	-8.38708	0.331867	-1.07036	0.778902	-2.98478	-1.71086	-3.37675	6.00037	-4.85576	-1.07895	-5.12297	7.00658	-1.06834	10.6177
820	-1.11279	-3.09035	-3.1944	-1.72399	-1.51133	1.11885	-3.57224	-0.233873	-5.39776	1.54063	-4.40367	2.82566	-1.17744	4.53753	-4.16475	4.72746	-3.30402	-8.36839	1.05015	-8.182	0.367225	-1.30777	0.65262	-2.91002	-1.73864	-3.19137	5.86247	-4.58047	-2.10687	-5.45837	7.67081	-1.03096	10.6288
822	-0.615241	-2.3756	-3.23128	-1.68358	-2.03969	1.30928	-3.71519	-0.248521	-5.37654	1.11733	-3.58436	3.26058	-0.494011	4.21678	-4.11525	4.50369	-3.32321	-8.44264	0.890534	-8.27595	0.261149	-1.68105	0.654136	-3.54294	-1.54315	-1.97403	5.08862	-4.10464	-2.16648	-5.15934	7.8562	-1.42192	9.26549
824	-0.269736	-1.45728	-3.56264	-1.50527	-2.15688	1.81895	-3.18026	0.353081	-2.96912	2.31801	-3.70003	3.97533	-0.219224	4.59107	-3.40757	4.79666	-3.23279	-8.49467	1.4093	-8.32343	0.529875	-1.58104	1.1335	-4.07231	-1.16229	-0.83295	5.24773	-3.60002	-0.278829	-4.9194	7.88448	-1.44314	7.50564
826	-0.398038	-1.05066	-3.63437	-0.926398	-1.55225	2.59886	-2.32913	1.25877	-0.331362	4.15263	-5.08357	4.61178	-0.660197	5.39624	-2.5827	5.57354	-2.86557	-8.18149	2.3165	-8.04511	1.20725	-0.886998	1.99221	-3.69448	-0.420769	-0.438953	6.06452	-3.54446	1.72904	-5.50535	8.10421	-0.764253	7.01062
828	-0.794055	-1.32747	-3.65104	-0.802642	-1.48911	2.94437	-2.10839	1.60023	0.0868813	4.70473	-6.0428	4.67038	-1.87401	5.4614	-2.25841	5.89934	-2.67817	-8.15169	2.59987	-8.02743	1.47749	-0.720812	2.39176	-3.70963	-0.113653	-0.860731	6.44084	-4.12585	1.89826	-5.41645	8.08653	-0.144971	7.5117
830	-1.36232	-1.79319	-4.36023	-1.34969	-2.55542	2.58977	-2.92921	1.32999	-1.92957	4.59309	-6.03623	4.40923	-3.69549	5.22904	-3.08429	5.7271	-3.18935	-8.87857	2.0306	-8.66742	0.929428	-1.65125	2.07	-4.95931	-0.563718	-2.9176	6.32567	-4.75069	0.740512	-4.95022	8.02996	-0.340454	7.42886
832	-2.42005	-2.39631	-5.11994	-1.76692	-2.95851	2.33165	-3.53132	1.09915	-3.78085	4.60269	-6.56661	4.28648	-5.31845	5.94228	-3.80005	5.81549	-3.76267	-9.62059	1.58104	-9.21296	0.424305	-2.01494	1.80531	-5.39877	-0.802642	-4.78555	6.33527	-5.21793	-0.18033	-6.24687	7.87943	-0.697071	7.28894
834	-3.6278	-3.34089	-5.5008	-2.26195	-2.70747	1.99271	-3.61568	0.595036	-4.02685	3.09186	-7.10255	3.87986	-5.59425	6.29587	-3.70306	5.59122	-4.11373	-10.0313	1.21583	-9.59736	0.0282871	-1.77299	1.3608	-4.98861	-1.01479	-4.24102	6.12716	-5.83974	-1.13148	-7.16923	6.70805	-0.713235	8.34566
836	-3.86167	-4.00109	-5.8756	-3.00094	-3.25249	1.06379	-4.00361	-0.48694	-3.7167	-0.109612	-6.21606	3.13025	-5.12903	5.05882	-3.76772	4.48803	-4.66634	-10.5308	0.330856	-10.2116	-0.709194	-2.21547	0.444509	-5.52656	-1.81845	-2.74282	5.29269	-6.33476	-2.4155	-5.64426	5.94834	-0.805673	9.31701
838	-2.6423	-3.5985	-5.85843	-3.07974	-3.71519	0.648579	-3.97836	-0.938015	-3.09237	-1.83815	-5.16035	2.6908	-4.52339	3.74297	-3.77126	3.83187	-4.91233	-10.7511	-0.0974887	-10.4788	-1.03955	-2.46046	0.0752637	-6.31557	-2.21547	-1.96948	4.89364	-6.08018	-2.67211	-4.85525	6.27465	-1.18906	8.21837
840	-1.1633	-2.96205	-5.02851	-2.85547	-2.89285	0.765263	-3.11611	-0.58746	-2.37257	-1.11329	-5.3427	2.43571	-3.01812	3.18279	-3.14844	3.93088	-4.55672	-10.4833	0.393996	-10.157	-0.662723	-1.70985	0.255088	-5.72104	-2.29377	-1.71338	4.8992	-5.56798	-1.82602	-5.89833	6.13827	-1.62751	6.60702
842	-1.07996	-3.49798	-4.29254	-3.30755	-2.22861	0.340959	-2.84536	-0.635951	-2.63574	-0.092943	-5.68164	1.98463	-1.63307	3.12369	-2.84082	3.76873	-4.5047	-10.4525	0.579882	-10.0606	-0.564729	-1.36586	0.0530382	-4.59915	-3.02014	-1.92553	4.4956	-5.89379	-1.47951	-6.15797	5.65436	-1.81137	6.90656
844	-1.81744	-4.41428	-4.03089	-3.80662	-2.32054	0.277313	-3.12773	-0.758696	-2.84385	0.764758	-5.18459	1.68055	-0.766273	3.52577	-2.92618	3.74802	-4.61784	-10.5793	0.604633	-10.2131	-0.67232	-1.58508	-0.0409148	-4.07938	-3.32018	-1.69166	4.42792	-6.54035	-1.29261	-5.47605	5.50383	-1.78814	7.63748
846	-2.45591	-4.66735	-4.05615	-3.94755	-2.14779	0.628374	-3.10045	-0.509671	-2.65443	1.67499	-5.2048	1.97403	-0.455117	3.87834	-3.09995	4.22486	-4.51429	-10.6445	0.873359	-10.2747	-0.534926	-1.50729	0.0883967	-3.94098	-2.98326	-1.08147	4.80222	-6.74997	-0.845578	-5.70639	5.77155	-1.61135	7.59353
848	-3.01458	-4.51985	-4.51834	-4.17233	-1.9225	0.397533	-3.21714	-0.382884	-3.89249	1.96544	-6.1024	2.46198	-1.54467	4.05514	-3.84905	4.65472	-4.6032	-10.8789	0.785973	-10.4692	-0.507145	-1.41233	-0.0464713	-4.21577	-3.07166	-1.36586	4.78454	-6.75705	-1.23957	-6.80554	6.22313	-1.27746	7.68597
850	-2.54077	-3.78186	-4.61128	-4.14101	-1.75632	0.157599	-3.17117	-0.0404098	-5.66194	2.56047	-5.85035	2.61099	-2.49733	4.81737	-4.30871	5.18762	-4.58552	-10.7632	0.91579	-10.4551	-0.346515	-1.15774	0.151032	-4.41933	-3.40353	-1.63256	4.57996	-6.23172	-1.76591	-7.19953	6.24788	-0.940036	7.37077
852	-0.973879	-2.33266	-3.81975	-3.32321	-1.10218	0.617767	-2.00888	0.806683	-5.0179	4.4365	-4.93203	2.94437	-1.96695	6.35699	-3.03731	5.94279	-3.93795	-9.96509	1.95534	-9.7691	0.383894	-0.226801	0.885482	-3.67629	-3.07216	-1.11228	4.66482	-5.01134	-0.581903	-6.90808	6.50701	-1.01227	6.08978
854	0.22377	-1.19613	-2.70393	-2.32408	0.0328332	1.47244	-0.175783	1.46385	-1.96443	5.65941	-5.09216	3.4601	-1.78309	6.59541	-0.715256	6.15494	-2.99791	-9.07203	3.21158	-8.83614	1.3507	1.08955	1.57649	-2.31549	-2.08667	-1.06632	4.87041	-3.89703	1.63357	-6.57419	7.06164	-1.577	5.45585
856	-0.391976	-1.62195	-2.56906	-2.33317	0.466229	1.60124	0.783448	1.183	0.113653	4.94618	-5.77508	3.18279	-2.90143	4.13848	0.398038	5.29117	-2.83324	-9.08011	3.50708	-8.74521	1.62448	1.77753	1.48052	-2.10384	-1.84421	-1.61842	4.5148	-4.07534	2.79081	-5.92258	6.82322	-2.02403	6.64895
858	-2.1882	-3.03984	-3.58487	-3.21966	-0.44653	0.828403	-0.136384	0.367225	-0.707679	3.98947	-5.91601	2.4054	-2.64533	2.12809	-0.942057	4.29254	-3.6667	-9.93832	2.67918	-9.58675	0.858711	1.02136	0.720307	-3.25906	-2.57209	-1.46435	3.93744	-5.36189	2.44884	-5.35987	6.1221	-1.91189	8.09411
860	-2.50996	-3.58133	-3.94502	-3.48384	-1.85229	0.52735	-2.13061	-0.0722329	-3.12975	3.03125	-4.53905	2.18365	0.184875	3.09389	-3.4005	4.14303	-4.40165	-10.2611	1.6462	-10.0252	-0.0434411	-0.797086	0.38743	-4.01978	-2.70848	-0.840021	4.12535	-5.79832	0.752635	-4.58097	5.96956	-1.65428	8.07087
862	-0.938521	-2.68726	-3.3126	-2.5731	-2.5337	1.25927	-3.18733	0.0469766	-5.15025	1.64014	-3.12672	2.612	2.09222	4.71887	-4.5835	4.45772	-4.36932	-9.72263	1.2618	-9.57261	-0.205585	-1.98059	0.79557	-3.83339	-1.84269	-0.493001	4.55773	-4.87647	-1.53103	-3.95664	6.23879	-1.67954	7.01971
864	0.614736	-1.41738	-2.74737	-1.59922	-2.03009	2.1781	-2.64533	0.513711	-5.6089	1.52194	-3.44646	3.37271	1.06076	5.00628	-4.04453	4.82899	-3.86571	-9.08819	1.64923	-8.82856	0.282869	-1.51285	1.41031	-3.25148	-1.00469	-0.54705	4.64866	-3.77934	-2.39328	-4.55571	6.72775	-1.76389	5.96754
866	0.942056	-1.12996	-2.33974	-1.29413	-1.14057	2.42055	-1.63408	0.934479	-4.8406	2.65594	-3.52021	4.02382	-0.176288	4.83757	-2.89941	5.23006	-3.30654	-8.63308	2.31397	-8.1921	0.849619	-0.404605	1.74823	-2.7499	-0.668279	-0.611201	4.72695	-3.49647	-1.49769	-4.50167	7.77436	-1.68863	6.21101
868	0.281354	-2.15031	-2.32357	-1.61337	-1.07642	2.28973	-1.27039	1.02591	-3.90057	2.97013	-2.7302	3.64902	-0.234377	4.30568	-2.23618	5.43109	-3.1055	-8.54518	2.58422	-8.05117	0.9562	-0.0495021	1.78157	-2.8686	-0.679392	-0.272767	4.67846	-4.09706	-0.561193	-2.84435	8.01783	-1.61084	7.69607
870	-0.380863	-3.3025	-3.00347	-2.1094	-1.60629	2.47814	-1.5078	0.948118	-3.22673	2.28266	-2.82516	2.366	-0.56877	3.2237	-2.27659	5.25026	-3.38484	-8.79674	2.37964	-8.31586	0.666259	-0.329846	1.83714	-3.51667	-0.697576	-0.136383	4.27133	-4.66482	-0.372277	-1.90381	6.35396	-1.93917	8.18655
872	-0.117189	-2.96255	-3.3813	-1.95079	-1.42091	2.61351	-1.15219	0.895585	-1.7937	2.04575	-3.55506	2.26195	-1.30777	3.08631	-1.81087	4.85374	-3.63891	-8.80734	2.4054	-8.31485	0.523814	-0.0803146	1.79168	-3.59497	-0.651105	-0.696566	4.18748	-4.32891	0.244985	-2.92467	5.02952	-2.51249	6.70451
874	0.743543	-1.54366	-2.84082	-1.22038	-0.616756	2.15587	-0.0858709	0.9956	0.67232	3.15046	-3.3025	3.647	-0.421273	3.61416	-0.355607	4.67896	-3.50102	-8.4386	2.90143	-7.96833	0.726874	0.656156	1.45425	-2.82011	-0.715761	-0.77183	4.69109	-3.54142	1.91897	-3.58436	5.90995	-2.76404	5.21238
876	0.995094	-1.02894	-2.25033	-0.927913	-0.391471	1.76238	0.237408	1.16128	2.22911	4.55875	-1.85027	4.18445	1.43051	2.71757	0.427335	4.6229	-3.27725	-8.20524	3.27826	-7.72284	0.915285	0.742027	1.21684	-2.17304	-0.747584	0.0590992	4.63603	-3.35554	3.11561	-2.53976	6.61915	-2.84536	5.51848
878	0.565234	-1.71944	-2.07808	-1.36586	-0.650095	1.58053	-0.759707	0.752635	0.274787	3.65457	-0.493001	3.28129	1.32494	1.22392	-0.818301	4.00563	-3.33028	-8.38759	2.79738	-7.79406	0.682928	0.128301	0.968323	-2.16799	-0.952159	0.261149	3.55203	-3.85561	1.63054	-1.48304	5.48918	-2.93477	6.92475
880	0.254583	-2.59331	-1.97302	-2.13213	-0.586954	1.08905	-2.17254	-0.337423	-4.67947	0.766778	-0.377328	2.28619	-0.0444513	1.67499	-3.05297	2.94639	-3.57577	-8.7336	1.62044	-8.06683	0.10153	-0.314187	0.360658	-2.08667	-1.64873	-0.396522	2.56502	-4.50773	-1.81744	-1.94473	4.70877	-3.05853	7.79103
882	0.553616	-3.00751	-2.02858	-2.94033	-0.558667	0.536442	-3.03327	-1.30928	-8.10068	-0.839011	-1.36535	1.89775	-0.741017	3.11308	-4.13545	2.1887	-3.87632	-9.0493	0.662723	-8.40628	-0.478352	-0.483909	-0.279334	-2.0114	-2.40086	-0.812744	2.30337	-4.80929	-3.83339	-3.65003	5.36341	-3.3126	7.55009
884	0.883967	-2.80192	-2.55492	-3.39696	-1.15421	0.420263	-3.08328	-1.72197	-7.81174	-0.522803	-2.43924	1.6861	-0.702123	3.20754	-3.48233	1.9816	-4.18495	-9.29378	0.327825	-8.80482	-0.797591	-0.744553	-0.56776	-2.78828	-2.62816	-0.435922	2.24225	-4.69462	-3.51112	-4.79161	5.22399	-3.3808	6.97475
886	0.601603	-2.48471	-3.09439	-3.3909	-1.72399	0.453096	-2.65796	-1.73813	-5.91551	-0.0601101	-2.67514	1.4295	-0.504619	2.33519	-2.36247	2.04979	-4.36074	-9.46603	0.333382	-9.07001	-0.836991	-0.913769	-0.576852	-3.65407	-2.44834	0.0979942	2.04676	-4.53955	-2.48167	-3.96472	4.35771	-3.17521	6.57369
888	0.565234	-2.07202	-2.94285	-3.33634	-1.57952	0.176794	-2.45339	-1.60427	-4.75625	0.404099	-1.78309	2.1781	0.107086	1.24564	-2.07758	2.22154	-4.31629	-9.54685	0.42481	-9.09223	-0.846083	-0.884978	-0.655651	-3.54547	-2.52764	0.187906	1.76894	-4.27891	-1.6664	-1.8831	5.33411	-3.04186	5.61951
890	0.959736	-1.50173	-2.51097	-3.10601	-1.2027	0.343485	-2.89891	-1.39313	-5.32401	1.27342	-0.671815	3.253	0.830929	0.195988	-2.78525	2.57613	-4.20263	-9.50997	0.338938	-9.02808	-0.913264	-0.988023	-0.528865	-3.06408	-2.45541	0.036874	1.72904	-3.94098	-1.74167	-0.978931	6.16403	-3.14793	4.45823
892	0.802137	-1.47193	-2.55795	-2.84486	-0.987013	0.496032	-3.5192	-1.23604	-6.52166	1.92452	-0.634436	3.2136	0.371771	0.61019	-3.5879	3.04539	-4.19708	-9.56301	0.0191949	-9.07455	-0.972364	-1.15825	-0.331867	-2.84688	-2.3958	-0.385915	2.32509	-4.01675	-2.34378	-2.20689	5.52252	-3.27522	4.74665
894	0.468755	-1.52244	-2.67665	-2.99337	-0.626859	-0.225285	-3.36716	-1.2421	-5.97461	2.33569	-1.62448	3.14945	-0.240944	2.28922	-3.22673	3.37928	-4.17738	-9.65595	-0.0424303	-9.16447	-0.93751	-0.912254	-0.57079	-2.56098	-2.93376	-0.285395	3.15147	-4.21577	-1.88512	-3.77833	5.3629	-3.07115	5.61647
896	0.917305	-0.929933	-2.38065	-3.14591	-0.502093	-0.55008	-2.809	-1.5477	-4.46378	1.49971	-1.97301	3.54698	0.225791	3.24845	-1.9917	3.11308	-4.12383	-9.63322	-0.0186894	-9.13719	-0.960241	-0.622313	-0.864267	-2.29983	-3.07469	0.426325	3.22168	-3.9334	-1.50426	-3.60204	5.22197	-2.82718	5.07599
898	1.97352	-0.272262	-1.73308	-2.93326	-0.510175	-0.0555637	-2.42611	-1.75985	-3.54799	-0.202555	-0.95822	3.61416	0.858711	2.93578	-1.00823	2.62665	-3.93694	-9.37611	-0.0363689	-8.85533	-0.896595	-0.431376	-0.698587	-1.92099	-2.60998	0.788499	2.45389	-3.27017	-2.15233	-2.04979	5.41089	-2.91911	3.88289
900	2.44682	-0.535432	-1.54922	-2.85345	-0.518762	0.321259	-2.34529	-1.53103	-3.08479	0.0282871	-0.02071	3.21259	0.943572	1.85633	-0.901647	2.7701	-3.88137	-9.19326	0.0732428	-8.69925	-0.824868	-0.431881	-0.344495	-1.72954	-2.57765	0.719802	1.74672	-3.10247	-2.08313	-0.687979	6.44892	-3.1939	3.84955
902	1.45476	-1.84724	-2.6711	-3.43131	-1.50325	-0.212152	-3.40252	-1.70328	-4.10666	1.85886	-0.724853	2.47713	0.407635	0.663228	-2.30236	3.0752	-4.6729	-9.84386	-0.44653	-9.44633	-1.50931	-1.43253	-0.825373	-2.83324	-3.24542	-0.133858	1.63206	-4.02483	-1.65529	-0.989538	6.05795	-3.32523	5.05478
904	-0.0565742	-3.04388	-3.9435	-4.12535	-2.86001	-1.28554	-4.95931	-2.52158	-6.17464	2.73575	-2.35287	2.09273	-0.664743	0.22175	-4.25567	3.0656	-5.76397	-10.8369	-1.47547	-10.5803	-2.53572	-2.79182	-1.98463	-4.29911	-3.92178	-1.69368	2.00686	-5.12853	-1.91897	-3.07671	4.76029	-3.09843	6.38174
906	-1.14259	-3.52577	-4.4163	-4.38801	-3.47929	-1.98918	-5.79781	-3.37524	-6.99546	1.63357	-3.47172	2.12051	-1.13906	0.5915	-5.21036	2.59078	-6.35749	-11.3799	-2.13668	-11.2249	-3.11359	-3.55809	-2.83476	-4.73958	-4.19657	-2.38823	1.91695	-5.71194	-2.41247	-4.71988	4.81282	-2.83779	7.4622
908	-2.05939	-3.79197	-4.63199	-4.38044	-3.51011	-2.13516	-6.06654	-3.88087	-6.96566	-0.412686	-4.11525	2.17506	-0.697576	1.4391	-5.35886	1.94978	-6.53277	-11.5471	-2.37812	-11.4406	-3.29341	-3.81116	-3.11712	-4.52137	-4.19253	-1.9912	1.33201	-6.1317	-3.10702	-5.07094	5.37856	-2.62665	8.50932
910	-2.19173	-3.56264	-4.61229	-4.06625	-3.21259	-1.65327	-5.82863	-3.63386	-6.98486	-1.13299	-4.12484	2.47965	-1.20573	2.80344	-5.10226	2.21901	-6.2302	-11.284	-2.10738	-11.2122	-2.96205	-3.51112	-2.7403	-4.2491	-3.8349	-1.68257	1.82552	-6.0433	-3.53385	-5.2053	5.65183	-2.366	8.61085
912	-0.757181	-2.38772	-3.95462	-3.19339	-2.48723	-0.768294	-4.58754	-2.68322	-5.19066	-0.0146486	-3.3217	2.92669	-2.57159	4.01523	-3.85006	3.14086	-5.26137	-10.4338	-1.03651	-10.3798	-1.94675	-2.4049	-1.85381	-3.85713	-2.9772	-1.21078	3.38181	-4.95476	-2.38671	-5.09872	5.97713	-2.36095	7.01163
914	0.828909	-1.22088	-3.08883	-2.00282	-1.22745	0.0954683	-2.5635	-1.69671	-1.23553	1.31888	-2.96457	3.38989	-3.15905	4.27537	-1.60225	3.83238	-3.97634	-9.46502	0.421779	-9.42562	-0.659187	-0.683433	-1.00267	-3.1545	-1.79218	-0.0186897	4.59158	-3.88137	0.00808192	-4.76938	6.42164	-2.30539	5.38008
916	0.882957	-1.06531	-2.88274	-1.51184	-0.302065	0.700102	-1.06531	-0.886998	1.96039	2.36348	-3.81318	3.77833	-2.85547	3.56517	0.125776	4.51227	-3.20501	-9.11648	1.46385	-9.02657	0.179824	0.56978	-0.387936	-2.78778	-1.13249	0.717276	5.13812	-3.89451	2.02858	-4.97194	6.72522	-1.9124	5.44827
918	-0.266201	-1.51537	-3.33634	-1.91594	-0.662723	0.755161	-1.10269	-0.439963	2.37863	3.48586	-4.77595	3.88491	-1.81289	3.007	-0.0530381	5.05175	-3.36009	-9.47815	1.60933	-9.29075	0.146486	0.341969	-0.0979941	-3.34948	-1.40323	0.0848608	5.19015	-4.60522	2.80192	-4.32184	6.87827	-1.58761	6.3489
920	-0.846083	-1.49466	-3.61719	-1.84774	-1.7644	0.842042	-2.07657	-0.290446	0.928923	4.28497	-4.57794	4.52793	-0.770819	4.05615	-1.33302	5.22753	-3.75156	-9.73879	1.1825	-9.64534	-0.263675	-0.823352	0.10355	-4.14757	-1.39515	-0.981456	5.11489	-4.77241	2.72666	-3.35958	7.69809	-1.70833	6.42366
922	-0.520783	-1.46688	-3.7652	-1.2618	-2.38217	1.20876	-2.809	-0.211647	-0.879421	4.37235	-3.8445	5.54525	-0.800117	5.72104	-2.01342	5.24117	-3.90309	-9.7004	0.787994	-9.70192	-0.471786	-1.55982	0.274787	-4.50722	-0.83497	-1.65832	5.20631	-4.51379	2.10132	-4.27941	8.67399	-2.21295	6.30597
924	-0.579883	-2.18769	-4.12989	-1.36333	-2.26649	1.16633	-2.99438	-0.538462	-2.47561	3.31715	-3.98139	5.49929	-1.04359	6.0726	-1.73813	4.94314	-4.12333	-9.77718	0.432386	-9.7494	-0.671815	-1.50072	0.0136384	-4.51025	-0.876895	-1.43152	5.34068	-4.65573	0.542503	-5.94733	8.48709	-2.47056	7.1273
926	-0.883967	-2.54532	-4.49055	-1.88765	-2.7408	0.823353	-3.65962	-1.16078	-4.42489	1.49416	-4.31224	4.46075	-0.954179	5.38513	-2.02403	4.51379	-4.55925	-9.98782	-0.228316	-9.99287	-1.19765	-1.96493	-0.473806	-4.86081	-1.41334	-1.19209	5.4811	-4.70271	-1.73965	-6.57874	7.1465	-2.29377	7.74608
928	-0.830424	-1.95028	-4.70321	-1.78662	-3.6374	1.07642	-4.69866	-1.05066	-6.3383	1.2219	-4.36528	3.59244	-1.04207	5.54576	-3.39039	4.82899	-4.77292	-10.0383	-0.644538	-10.0661	-1.59367	-2.98882	-0.295498	-5.44675	-1.25473	-1.71641	5.99027	-4.35215	-3.0267	-6.00896	6.29536	-2.13213	7.38542
930	-0.681413	-1.3997	-4.84566	-1.26635	-3.41767	2.23922	-4.70372	0.110622	-6.4565	3.21562	-4.74817	3.76924	-1.33555	6.83837	-4.02382	6.12008	-4.53601	-9.87164	-0.199524	-9.8181	-1.31534	-2.98882	0.903667	-5.39978	-0.363184	-1.71692	7.00456	-4.15414	-2.14122	-5.36088	7.21822	-2.13971	6.7626
932	-0.302064	-1.38707	-5.1356	-1.09309	-2.82415	3.49091	-4.05312	1.27948	-5.13812	5.08559	-4.51126	4.40165	-1.82653	6.80352	-3.59699	7.51675	-4.31325	-9.77264	0.516237	-9.66302	-0.812745	-2.29225	2.19628	-5.25178	0.286405	-1.20321	7.74456	-4.09858	-0.559677	-5.08913	7.8274	-1.75581	6.60702
934	0.384399	-1.28049	-5.2341	-1.08501	-2.89941	3.76924	-3.94552	1.43102	-4.57289	4.41782	-4.03392	4.66785	-2.22962	5.50686	-3.35301	7.96126	-4.55521	-9.77769	0.553616	-9.83073	-0.821332	-2.1488	2.514	-5.41594	0.34601	-1.2618	7.77992	-3.78085	-0.661713	-5.43514	7.37128	-1.05369	6.81059
936	0.381874	-1.64721	-5.37604	-1.52901	-3.56668	2.98781	-4.62391	0.362679	-5.75589	0.954179	-5.03508	4.288	-2.25336	5.45332	-3.79651	6.94394	-5.39725	-10.1974	-0.403594	-10.4546	-1.67651	-2.83829	1.70985	-5.79125	-0.132848	-2.02504	7.41472	-3.94906	-2.8979	-6.17211	7.02678	-0.986002	6.90303
938	-0.600592	-2.86405	-5.86651	-2.83375	-4.30315	1.48203	-5.48969	-1.05268	-7.05254	-2.1291	-6.39588	3.6081	-2.3458	6.44538	-4.49459	5.23208	-6.46003	-11.136	-1.58104	-11.3517	-2.85244	-3.7753	0.428345	-6.25041	-1.57649	-3.24896	6.7131	-4.9285	-4.76635	-6.33375	6.89696	-1.28857	7.02022
940	-1.68812	-3.91421	-6.10543	-4.04352	-4.40468	0.00858724	-5.67911	-1.50477	-6.81564	-1.58356	-6.51661	3.41312	-2.89386	7.15407	-4.72897	4.87849	-7.08386	-11.8578	-1.80683	-11.9472	-3.42373	-4.04049	-0.320249	-6.36103	-3.39797	-4.06069	6.64188	-5.81398	-4.23142	-6.67319	7.05456	-1.1431	7.62889
942	-2.48521	-4.49813	-6.0332	-4.43903	-4.08797	-0.118199	-4.98911	-0.69303	-5.422	1.79774	-6.07917	2.93022	-3.48283	6.54944	-4.08696	6.38022	-7.23287	-12.1159	-1.13047	-12.179	-3.21815	-3.58335	0.00101047	-6.21555	-3.85713	-3.66063	7.55514	-6.27718	-2.02706	-7.09952	6.56106	-0.932459	8.49417
944	-2.60543	-4.27638	-5.95036	-4.19859	-3.94704	0.574831	-3.8546	0.417232	-2.99033	4.64765	-5.7276	2.50744	-3.40252	5.52707	-2.66554	7.89256	-7.21014	-12.1169	-0.328836	-12.2245	-2.73272	-2.95649	0.641003	-6.11301	-3.29947	-2.68221	8.06431	-6.06149	0.50765	-6.23576	6.49135	-1.23149	8.96343
946	-1.79925	-3.14036	-5.62809	-3.71367	-3.62376	0.759707	-2.75697	0.85265	-0.145476	5.44423	-4.96486	3.20855	-2.74484	6.04128	-1.08703	8.10169	-6.99445	-11.8108	0.293982	-11.98	-2.31347	-2.28619	0.866793	-5.70437	-3.04741	-1.56639	7.74305	-5.20126	2.56452	-5.25935	7.79659	-1.65984	8.93565
948	-1.02288	-2.34327	-5.21541	-3.44697	-2.94437	0.298023	-2.41045	0.433901	0.485929	5.07347	-4.31477	3.77277	-2.08364	7.16165	-0.484919	7.37431	-6.83332	-11.4961	0.402584	-11.6972	-2.24225	-1.79572	0.524319	-5.06084	-3.21107	-0.325805	7.42734	-4.73958	2.8287	-5.03811	8.5957	-1.72045	8.36334
950	-1.05116	-2.60391	-5.19621	-3.64295	-2.91305	0.003536	-2.96306	-0.126786	-1.81289	4.49459	-4.3572	3.13025	-2.41954	6.92424	-1.41485	6.95101	-6.88636	-11.4214	-0.0353587	-11.6593	-2.51097	-1.95635	0.0626351	-5.15934	-3.36968	-0.0686968	7.70011	-5.0765	1.14663	-4.58905	7.95469	-1.44819	8.06178
952	-1.34363	-3.23077	-5.78822	-4.32992	-4.02382	-0.312166	-3.84905	-0.646559	-4.48449	3.51819	-5.05225	1.97301	-3.99149	4.97901	-3.06105	6.75704	-7.26368	-11.7755	-0.759202	-11.9992	-3.03176	-2.73626	-0.429355	-6.35194	-3.74701	-1.55629	7.52332	-5.66143	-0.947613	-4.92344	5.87712	-1.24513	8.05269
954	-1.24362	-3.2429	-6.30445	-4.70927	-4.63754	-0.812745	-3.97129	-0.989538	-4.74665	2.72312	-6.18221	1.87098	-4.92698	3.64144	-3.59699	6.4762	-7.42633	-12.0735	-0.99661	-12.1624	-3.16107	-2.95498	-0.837496	-7.07275	-4.13747	-2.82819	6.94192	-5.69729	-1.56285	-6.9798	4.98911	-1.31837	7.6198
956	-0.55008	-2.58674	-5.36593	-3.88693	-3.03782	-0.0166695	-2.44177	-0.270747	-2.19881	3.2333	-6.46104	2.92416	-3.7753	4.4461	-1.91846	6.85959	-6.39134	-11.3158	0.100519	-11.1673	-2.01747	-1.48254	-0.126786	-5.47656	-3.23987	-2.13314	7.61778	-4.94769	-0.0868815	-8.41183	6.6444	-1.60175	7.25308
958	-0.166691	-2.37913	-3.66569	-2.98225	-0.814765	1.37899	-0.800622	0.374297	0.108602	3.11207	-6.32718	3.32978	-1.33252	5.37402	0.147496	7.04648	-5.07902	-10.2389	1.2219	-9.89791	-0.810724	0.229326	0.81426	-2.97367	-1.87603	-0.448045	8.46841	-4.4163	1.05217	-7.65869	7.68698	-1.59316	7.4036
960	-0.38541	-2.80344	-3.04994	-3.06762	-0.360659	1.40071	-0.50967	-0.0303076	0.318733	2.35539	-5.91955	2.90345	-0.209627	4.87798	0.676866	6.31456	-4.64057	-9.98883	1.25069	-9.6115	-0.695051	0.493506	0.660702	-2.31852	-1.89624	0.264685	7.93702	-4.44307	1.02894	-6.45246	6.85605	-1.24513	7.71021
962	-0.173763	-2.47511	-3.50001	-3.39241	-1.04056	0.572811	-0.685454	-0.315197	-0.192958	3.28179	-4.8305	2.41045	-0.923367	4.34407	0.316208	6.00087	-4.68503	-10.15	1.04106	-9.88275	-0.937005	0.112138	0.206596	-3.3318	-2.67261	-0.411171	7.17529	-4.18142	1.33201	-6.28879	5.9246	-1.28706	7.10861
964	0.204575	-1.44415	-3.99149	-3.08328	-1.34363	0.395007	-0.745059	-0.125776	-0.605139	4.35215	-4.37791	2.36348	-0.738997	5.05831	-0.0287921	6.22565	-4.52945	-10.101	1.10572	-9.84285	-0.842547	-0.0247512	0.276303	-4.12535	-2.63119	-0.579883	6.79998	-3.64902	1.627	-6.05694	6.22363	-1.55073	6.47468
966	-0.436427	-1.54922	-4.48803	-3.07823	-2.04626	0.199524	-1.60579	-0.61221	-1.63004	3.66316	-4.58198	2.84031	-0.142445	5.34825	-1.03197	5.64224	-4.70826	-10.2995	0.686969	-9.96206	-1.10521	-0.822342	-0.170227	-4.86333	-2.52208	-0.0575841	5.83974	-3.93896	0.867298	-5.16338	7.08992	-1.55275	7.59555
968	-1.50022	-2.8095	-5.18611	-3.94502	-3.25704	-0.71172	-3.14339	-1.83966	-3.93138	1.7346	-5.32249	3.05398	-0.701617	4.48045	-2.75495	4.51278	-5.43412	-10.9516	-0.341969	-10.6495	-1.93816	-2.12859	-1.41081	-5.85944	-3.33432	-0.270746	4.90223	-5.05478	-1.15118	-4.88859	7.38138	-1.40425	8.96494
970	-1.40677	-3.21613	-5.0573	-4.13444	-3.0459	-0.696566	-3.72377	-2.28013	-6.44185	-0.0954684	-6.06957	3.14793	-0.747078	3.99149	-3.63588	4.22738	-5.31138	-10.995	-0.715256	-10.6768	-1.98261	-2.19578	-1.60731	-5.51191	-3.54041	-0.631405	5.1356	-5.3528	-3.25603	-5.2341	7.21772	-1.29413	8.63156
972	-0.262159	-2.22154	-4.31629	-3.34847	-1.88664	0.245491	-3.13379	-1.90634	-7.38693	-0.928923	-5.84378	3.15652	-0.470776	4.12484	-3.21158	4.5441	-4.4461	-10.397	-0.257613	-9.91407	-1.18401	-1.28756	-0.823352	-4.34003	-2.65342	-0.616757	5.59981	-4.54006	-4.01372	-5.5205	6.88686	-1.55023	6.79998
974	0.367225	-1.24109	-4.19506	-2.72868	-1.53305	0.695556	-2.28569	-1.59013	-5.97865	-0.573316	-5.37553	3.00296	-1.2517	4.53147	-2.16547	4.79767	-3.89097	-10.0393	0.306105	-9.49532	-0.572305	-0.661207	-0.398543	-4.14202	-1.9422	-0.445519	5.60738	-3.89148	-3.01205	-5.73114	7.11265	-1.88765	5.22551
976	0.0585946	-1.23553	-4.81737	-2.75293	-1.93715	0.709194	-1.6664	-1.32393	-3.49091	0.961251	-5.31239	2.60088	-2.71706	4.30517	-1.45173	5.11438	-3.86117	-10.1803	0.796076	-9.70899	-0.330351	-0.466229	-0.400058	-4.91688	-1.91038	-0.886998	5.23511	-4.0021	-1.06329	-6.41002	7.80568	-1.78763	4.90223
978	-0.415717	-2.04727	-5.75538	-3.42828	-2.49329	0.674341	-1.53861	-1.08551	-2.4155	2.65695	-5.58465	1.58508	-4.05413	2.96407	-1.70631	5.34371	-4.32891	-10.8369	0.997115	-10.3465	-0.414202	-0.52836	-0.413191	-5.98168	-2.40591	-2.02353	4.47439	-4.76534	0.113653	-7.16872	6.96465	-1.75935	5.14469
980	-0.638477	-2.79788	-6.37265	-4.32336	-2.96205	0.535432	-2.01545	-1.19209	-3.37979	2.71858	-5.48009	1.6659	-4.11979	2.18365	-2.52107	5.00932	-4.92344	-11.637	0.713235	-11.0627	-0.749099	-0.873359	-0.441479	-6.66057	-3.05095	-2.44834	3.91976	-5.41695	-0.366215	-6.84746	5.3629	-2.17658	5.58061
982	-0.762737	-2.92012	-6.31708	-4.68755	-3.18127	0.434407	-2.51249	-1.50527	-3.93441	1.76591	-4.61734	2.92568	-2.56755	2.57765	-2.91962	4.41883	-5.16843	-11.8795	0.454612	-11.2981	-0.957715	-1.31736	-0.563719	-6.56762	-3.25957	-1.53255	3.9627	-5.42604	-0.751624	-5.56394	5.42857	-2.55138	6.22161
984	-1.25877	-3.18582	-5.86348	-4.38448	-2.94083	0.69404	-2.2968	-1.47193	-2.0902	1.96342	-4.53197	3.23684	-0.755666	2.94588	-2.42409	4.10413	-5.02851	-11.6573	0.795571	-11.0612	-0.744553	-1.34969	-0.456127	-5.85792	-2.92467	-0.654136	3.78591	-5.57607	0.620293	-4.95527	6.39538	-2.51602	7.45412
986	-1.45122	-3.33079	-5.16641	-3.80106	-2.18264	1.34868	-1.54214	-0.864772	0.512196	3.33483	-5.49272	2.9969	0.503103	3.44091	-1.45476	4.23345	-4.62189	-11.2825	1.5775	-10.6571	-0.140425	-0.789004	0.184875	-4.80777	-2.29831	-0.483909	3.40151	-5.74326	2.63725	-5.57808	6.73078	-2.4842	8.13502
988	-0.440973	-2.33923	-4.45873	-3.07014	-1.42142	1.9422	-0.963271	-0.0373793	1.52396	4.71836	-5.33815	3.26563	1.34969	4.97244	-0.741017	4.99265	-3.96775	-10.6743	2.33569	-10.1207	0.542503	-0.165681	0.990043	-4.09656	-1.65075	0.0878915	3.84955	-5.1068	3.63942	-5.26996	6.48579	-2.72767	6.68835
990	0.435922	-1.50931	-4.70271	-2.68979	-1.74268	1.59619	-1.46082	-0.000505189	-0.101025	4.87596	-4.12686	3.56668	0.318228	5.80792	-1.36333	5.41089	-3.85006	-10.494	2.23214	-10.0969	0.475321	-0.431881	0.902657	-4.77241	-1.59821	0.109107	4.19758	-4.57642	2.662	-4.31325	6.20444	-2.76	4.83858
992	-0.0757687	-2.11243	-5.65537	-3.06913	-2.56906	0.740512	-2.80394	-0.961756	-3.34645	3.65154	-3.92734	2.8388	-2.66099	4.25921	-3.06408	4.60421	-4.55521	-11.0471	1.25725	-10.7379	-0.362174	-1.26635	0.00909246	-5.8756	-2.09475	-1.23099	3.57274	-5.15025	0.537452	-5.0962	5.69578	-2.52259	4.59208
994	-1.19361	-3.01761	-6.09028	-3.44343	-2.79788	0.600592	-3.86976	-1.83512	-6.16858	2.15688	-4.52238	1.8927	-5.02902	2.50845	-4.41984	3.52223	-5.15631	-11.5754	0.230337	-11.2324	-1.13249	-1.79218	-0.577357	-6.04128	-2.24528	-2.49178	2.91103	-5.96501	-1.28453	-6.4272	5.35128	-2.47814	4.89516
996	-1.48355	-2.51653	-5.72003	-3.09742	-2.52512	0.969333	-4.44661	-2.1099	-7.95874	1.08147	-4.40418	2.59886	-4.92597	2.43773	-5.02598	3.25552	-5.22096	-11.4471	-0.42885	-11.1476	-1.48304	-1.96241	-0.625849	-5.37098	-2.021	-2.83728	2.88426	-5.73063	-2.73272	-6.28829	6.21202	-2.47915	4.1597
998	-1.11936	-1.30322	-5.23662	-2.64584	-2.14274	0.925893	-4.51732	-1.9028	-7.91378	1.30777	-3.76671	4.00412	-2.26649	3.44495	-4.85172	3.76873	-5.01285	-11.0314	-0.501588	-10.7708	-1.45021	-1.90735	-0.520278	-4.64815	-2.11748	-2.15789	3.58638	-4.96436	-3.01458	-5.23662	7.86478	-2.21244	3.57476
1000	-1.23604	-1.35929	-5.30835	-2.78677	-2.44379	0.648579	-4.54713	-1.47395	-6.49489	2.70241	-3.66771	4.27436	0.0181845	4.06928	-4.63148	4.26325	-4.94769	-11.0152	-0.326815	-10.6834	-1.45425	-2.3165	-0.401573	-4.78656	-2.40591	-1.65024	4.3077	-4.98911	-1.98514	-4.40569	8.28201	-1.99575	4.21324

## Sheet: 13
	FP1	FP2	F3	F4	C3	C4	P3	P4	O1	O2	F7	F8	T3	T4	T5	T6	CZ	FZ	PZ	FCZ	CPZ	CP3	CP4	FC3	FC4	TP7	TP8	FPZ	OZ	FT7	FT8	A1	BP1
-200	1.33503	1.32455	1.50391	1.07233	1.03867	0.698699	0.463592	0.089407	-1.86265	-2.34886	1.42334	1.3698	3.00065	1.81518	-0.391845	0.546928	0.726846	0.950915	0.359835	1.07012	0.620882	0.833361	0.521541	0.868683	0.825083	0.756096	2.14742	0.781483	-2.21089	0.785898	0.971887	0.0778172	0.381911
-198	2.7374	2.38805	1.45204	1.07564	1.11483	0.539201	0.96692	0.374185	-1.21914	-1.17443	2.01938	1.24618	4.43999	1.67721	0.762719	0.554654	0.789762	0.928839	0.764926	1.10213	0.778724	1.07509	0.577282	1.02928	0.672208	2.47525	2.14742	1.65348	-1.2666	1.40181	0.879168	-0.211376	-0.429926
-196	1.90956	1.19982	0.614259	0.158946	0.35818	-0.208064	0.449242	-0.0132455	-1.03039	-0.272636	1.13083	-0.0954778	2.60384	-0.0700907	0.380807	-0.247801	0.102101	0.199786	0.415577	0.402883	0.237315	0.37584	-0.0424959	0.299127	-0.29416	1.8345	0.490083	0.974646	-0.836121	0.573971	-0.19813	-0.0700906	0.202545
-194	0.944292	0.456417	0.323962	-0.29416	-0.0126936	-0.67276	0.047463	-0.0540857	-0.589976	0.320651	0.553551	-0.923872	0.210272	-1.30247	-0.176054	-0.359284	-0.216343	-0.130799	0.193715	0.0204201	-0.0618122	-0.0739539	-0.363147	-0.0353213	-0.835017	-0.00496702	-0.501121	0.756648	-0.41061	-0.321203	-0.833913	-0.158946	0.170536
-192	0.788658	1.10324	0.602117	0.146804	0.414473	-0.309061	0.470766	0.536994	0.600462	0.99893	0.582801	-0.272084	-1.56021	-0.884136	0.0596046	0.235107	0.171639	0.236211	0.618122	0.327826	0.320099	0.331689	0.047463	0.355972	-0.454209	-1.20699	-0.168328	1.21251	0.490635	-0.202545	-0.293608	-0.465799	-0.884687
-190	0.599358	1.29143	0.402331	0.378048	0.767686	0.215239	0.840536	0.985684	1.45755	1.51771	0.164465	0.454761	-2.75175	-0.0171087	0.327274	0.57949	0.447035	0.360939	1.02597	0.562933	0.70477	0.759407	0.51271	0.464695	-0.00331137	-1.48294	0.708081	0.644061	1.1518	-0.0860956	0.197578	-0.347694	-1.02487
-188	0.0518781	0.325618	-0.765478	-0.141285	0.372529	-0.113138	0.54748	0.794729	1.05191	1.59332	-0.580593	0.187644	-2.3163	0.447035	0.165017	0.561277	0.126936	-0.138526	0.801351	0.174399	0.531475	0.521541	0.26491	-0.0601565	-0.30575	-0.971887	1.78262	-0.633575	1.106	-0.464144	0.163361	0.150115	0.103204
-186	-0.607636	-0.469663	-1.82015	-0.806318	-0.498361	-0.99893	-0.189852	0.289193	0.0320099	1.51992	-1.06516	-0.471318	-1.12311	0.529267	-0.310717	0.559621	-0.530371	-0.828394	0.154531	-0.570107	-0.0844399	-0.342175	-0.444275	-0.725742	-1.08834	-0.453658	2.21751	-1.07509	0.606533	-0.741195	-0.171639	0.393501	0.779275
-184	-0.960297	-0.426063	-1.9377	-1.16836	-1.10269	-1.54862	-0.823427	-0.0761615	-0.682142	1.30523	-0.971335	-1.04419	-0.942636	-0.114242	-0.809078	0.527611	-0.940981	-1.30633	-0.39626	-1.08558	-0.677175	-1.2368	-0.933806	-1.17222	-1.66065	-0.677727	1.31682	-0.585009	0.0811285	-0.77762	-0.872546	0.0739539	0.502776
-182	-0.87972	-0.113138	-1.41064	-1.12145	-1.08558	-1.48405	-0.99893	-0.192059	-0.678831	0.979061	-0.729053	-1.0762	-1.22907	-1.11979	-0.78645	0.306302	-0.869786	-1.34	-0.611499	-1.10545	-0.871994	-1.40568	-0.954226	-1.14629	-1.63306	-0.829498	-0.149563	-0.0700906	0.0132455	-0.753336	-1.13801	-0.332793	0.138526
-180	-0.490083	0.102101	-0.743954	-0.711392	-0.853229	-1.05964	-0.856541	-0.0778172	-0.14846	1.20313	-0.561829	-0.523748	-0.648476	-1.12476	-0.36977	0.219654	-0.658411	-0.92608	-0.574523	-0.815149	-0.762719	-1.06957	-0.680486	-0.816804	-1.17609	-0.475733	-0.526508	0.010486	0.434341	-0.573419	-0.805215	-0.174951	-0.226277
-178	-0.107619	0.020972	-0.541961	-0.498913	-1.04143	-0.942636	-0.972991	-0.00662274	0.30299	1.92722	-0.513814	-0.184333	0.284778	-0.382463	-0.357076	0.450346	-0.814045	-0.726294	-0.656203	-0.775412	-0.873098	-1.17278	-0.662274	-0.904004	-0.938221	-0.308509	0.256631	-0.192059	0.886343	-0.48346	-0.582249	0.274844	-0.673312
-176	-0.301887	-0.343831	-0.964712	-0.601013	-1.59001	-1.12752	-1.37477	-0.0126936	0.316236	2.04477	-0.81846	-0.099893	0.240074	0.0502224	-0.66117	0.662274	-1.18989	-0.980165	-0.87365	-1.03315	-1.21251	-1.73185	-0.832809	-1.42941	-1.02376	-0.385223	0.609292	-0.585009	0.87972	-0.893518	-0.344934	0.467455	-0.642958
-174	-1.18713	-0.876409	-1.63692	-0.896829	-1.9664	-1.16174	-1.63802	-0.115898	0.0921664	1.19872	-1.24728	-0.171639	-0.369218	-0.184885	-0.814597	0.384119	-1.39961	-1.37367	-1.0475	-1.3262	-1.41395	-2.10603	-0.820668	-1.80083	-1.14187	-0.485116	-0.284226	-1.35269	0.469111	-1.44817	-0.195923	0.504432	0.0756096
-172	-1.95592	-1.22741	-2.16508	-1.40181	-2.19985	-1.21748	-1.79366	-0.595495	-0.0722982	-0.0215239	-1.64409	-0.684902	-0.564588	-0.899037	-0.875305	-0.437653	-1.58504	-1.79807	-1.37919	-1.6761	-1.59939	-2.26608	-0.983477	-2.0823	-1.37035	-0.869234	-1.78317	-2.00559	-0.0662274	-1.68383	-0.621985	0.466903	0.832257
-170	-2.18716	-1.53592	-2.45538	-1.91342	-2.41509	-1.50998	-1.89576	-1.18768	-0.26215	-0.960297	-1.95316	-1.36042	-0.673312	-1.47742	-1.11041	-1.19154	-1.8047	-2.18274	-1.79807	-2.05194	-1.82346	-2.31299	-1.37808	-2.42006	-1.65568	-1.50943	-3.06136	-2.2418	-0.571763	-1.6888	-1.11207	0.538098	1.2379
-168	-1.24783	-1.22797	-1.5867	-1.61595	-1.80414	-1.20699	-1.33779	-0.897381	-0.129695	-0.876409	-1.25777	-1.01383	-0.618674	-1.14353	-1.08834	-1.03204	-1.32344	-1.79421	-1.51054	-1.70425	-1.40512	-1.62147	-1.01438	-1.89024	-1.2677	-1.26163	-3.34448	-1.44596	-0.39902	-0.961953	-0.523196	0.552999	0.739539
-166	0.664481	0.306302	0.062916	-0.337208	-0.410058	-0.0491186	-0.0441516	0.282018	0.854333	0.395157	0.31734	0.382463	0.288641	0.00717463	-0.177158	0.0590528	-0.167224	-0.618674	-0.408402	-0.599358	-0.267669	-0.262702	0.183781	-0.562933	-0.1457	0.257183	-2.21475	0.461936	0.831706	0.373081	0.604877	0.0689869	-0.550239
-164	0.794177	0.721327	-0.0932702	0.068435	0.103204	0.446483	0.693732	0.748369	1.86375	1.37919	0.596598	0.368114	0.572315	0.260494	0.779827	0.622537	0.190404	-0.286433	0.178262	-0.278707	0.181022	0.365354	0.630264	-0.15729	0.140733	1.22907	-1.10434	0.900692	1.81187	0.651788	0.219102	-0.208064	-0.625849
-162	-1.23735	-0.664481	-1.38636	-0.636887	-0.373081	0.0706425	0.469111	0.160049	1.79918	1.01383	-0.581697	-0.724638	-0.913386	-0.557966	0.709737	0.0590528	-0.344934	-0.891862	-0.112587	-0.815701	-0.259942	0.0772653	0.161153	-0.59991	-0.369218	0.709737	-1.43769	-0.715808	1.39464	-0.13411	-0.831154	0.0562933	0.559621
-160	-2.21807	-0.845503	-1.24342	-0.639646	-0.516022	0.0364251	0.18047	-0.106516	1.08006	0.220758	-1.07399	-0.38743	-2.08616	-0.986788	0.181022	-0.546376	-0.481804	-1.00776	-0.350453	-0.86206	-0.357628	-0.0761615	0.05243	-0.571763	-0.2329	-0.382463	-2.57017	-1.38305	0.333344	-0.589424	-0.563485	0.227381	0.551343
-158	-0.751129	0.609844	-0.0237315	0.0435997	-0.0380807	0.277603	0.344934	0.147356	0.770445	-0.0303542	-0.359835	0.490635	-1.54917	-0.761615	0.211376	-0.895173	-0.0634679	-0.47187	-0.240074	-0.389086	0.0275947	0.190956	0.315132	0.0364251	0.197578	-0.915594	-3.26501	0.0121417	-0.157842	-0.322307	0.0871994	0.174399	-0.994515
-156	0.604877	0.790313	0.47463	0.152323	0.222414	0.149564	0.521541	0.0480149	0.844399	-0.165017	0.0165568	0.292504	-0.743954	-0.196475	0.658962	-1.09937	0.0546376	-0.228484	-0.185437	-0.231796	0.140733	0.304646	0.242834	0.36977	0.0463592	-0.436549	-2.48022	0.843295	-0.0253872	-0.0303542	0.0756096	0.171087	-1.56628
-154	0.130799	-0.240074	0.126936	-0.280914	0.124728	-0.0110379	0.455865	-0.284226	0.862612	-0.573419	-0.165568	-0.27374	-0.897933	0.632472	0.77486	-0.812389	-0.124728	-0.357076	-0.20089	-0.377496	0.0397364	0.21855	0.0761615	0.26491	-0.17771	0.248905	0.217447	0.0309061	0.0496705	-0.0375289	-0.190956	0.229588	-0.778724
-152	-0.501121	0.0518781	0.249456	-0.204753	0.306302	0.397364	0.580041	-0.122521	0.803559	-0.805767	0.247801	-0.206961	-1.58946	1.43217	0.487875	-0.162809	0.0954778	-0.083888	0.0921664	-0.168328	0.246145	0.497257	0.360387	0.446483	0.248905	0.195923	3.06357	-0.296919	-0.0298023	0.178262	-0.172191	-0.00772653	-0.806318
-150	-0.336656	0.917249	1.03094	0.376392	0.881928	1.12863	1.11869	0.466351	0.887447	-0.506088	0.826187	0.204753	-1.62864	1.40236	0.672208	0.401779	0.670552	0.456969	0.641302	0.334448	0.774309	1.11869	0.931599	0.979613	0.880824	-0.0573971	3.51336	0.260494	0.102101	0.57673	0.17771	-0.447587	-1.36152
-148	0.158946	0.858748	1.59939	0.747266	1.28371	1.5144	1.57069	0.817908	1.01052	0.00772653	0.82729	0.538649	-0.993411	1.13966	1.29585	0.581145	1.01604	0.725742	0.95533	0.688213	1.13801	1.50998	1.29088	1.31792	1.1358	0.296919	2.01497	0.520437	0.333344	0.780379	0.639646	-0.589976	-0.999482
-146	0.29416	0.174399	1.00666	0.46304	1.03149	1.14629	1.3676	0.566244	0.810734	-0.11369	0.190956	0.416129	-0.53313	1.53537	1.36484	0.415025	0.81846	0.444827	0.760511	0.482356	0.908971	1.239	1.02487	1.00003	0.808526	0.718567	1.19596	0.252216	0.147908	0.48346	0.822323	-0.316788	-0.168328
-144	0.231244	-0.277051	0.110931	-0.010486	0.679383	0.724086	0.967472	0.277051	0.604325	-0.554654	-0.589424	0.0634679	-0.0816804	1.76275	1.18933	0.511607	0.570107	0.0585009	0.612603	0.107619	0.624745	0.835017	0.682694	0.604325	0.407298	0.475733	1.65844	0.0706425	-0.0772653	0.0496705	0.621985	-0.109275	0.0976854
-142	0.787554	-0.057949	0.480149	0.0413921	0.64075	0.922216	0.814045	0.321755	0.417784	-0.674416	-0.573971	0.147356	0.342175	0.831154	1.05743	0.555758	0.677727	0.178814	0.762719	0.192059	0.655099	0.756096	0.761615	0.678831	0.488427	-0.0309061	1.35159	0.481804	-0.0827842	0.0303542	0.362043	-0.311269	-0.324514
-140	1.27874	0.137422	1.33227	0.296368	0.428822	1.18768	0.5243	0.283122	-0.0529819	-0.573971	0.0673312	0.356524	0.543065	-1.06902	0.735676	0.00717463	0.711392	0.454761	0.702562	0.366458	0.549687	0.555758	0.796384	0.714704	0.671656	-0.0728501	-0.851022	0.812941	-0.210272	0.233452	0.0728501	-0.49229	-0.687109
-138	1.03315	0.0469111	1.42278	0.532027	0.278707	1.3985	0.289745	0.222414	-0.276499	-0.243938	0.593287	0.523196	0.663378	-2.29257	0.628056	-0.301335	0.627504	0.666689	0.602117	0.444275	0.506639	0.408954	0.814045	0.683798	0.904556	0.45145	-2.98851	0.603221	-0.213031	0.392397	0.0568452	-0.288641	-0.454209
-136	0.28533	-0.32341	0.640198	0.585009	0.405091	1.59166	0.477389	0.30575	0.0805767	0.187092	0.54472	0.403435	0.562933	-2.28098	0.828946	-0.319547	0.583905	0.660618	0.71636	0.467455	0.619778	0.545272	0.957538	0.632472	1.106	0.981269	-3.31192	0.208616	0.273188	0.313476	0.208616	0.159498	0.30575
-134	-0.628608	-1.21141	-0.311821	0.338863	0.479597	1.62864	0.815149	0.39626	0.812389	0.562381	0.151771	-0.0496705	0.463592	-1.54807	0.928839	-0.221862	0.567348	0.386878	0.826187	0.401779	0.705874	0.674967	1.01549	0.392949	1.07675	1.11648	-1.65182	-0.371425	0.95257	0.192059	0.363147	0.518781	1.4559
-132	-0.992859	-2.03042	-0.666137	0.137422	0.385774	1.55965	0.726846	0.364803	0.983477	0.421648	-0.0408402	-0.401779	0.719671	-0.0607084	0.553551	0.251664	0.581145	0.258839	0.775964	0.4807	0.708081	0.624193	0.871442	0.184885	1.07675	0.995618	1.33172	-0.864819	0.940981	0.134662	0.479045	0.650132	2.22966
-130	-1.36594	-2.78321	-0.869786	-0.23014	-0.0993411	1.00003	0.0237315	-0.209168	0.128592	-0.599358	-0.622537	-0.881928	0.916145	0.928839	-0.34383	0.247801	0.226829	0.0695387	0.309061	0.248905	0.254975	0.0618122	0.23897	-0.196475	0.767686	0.372529	2.84833	-1.45921	-0.0182125	-0.400676	0.0535338	0.699251	2.44489
-128	-1.84278	-2.83674	-0.812389	-0.423855	-0.435997	0.417233	-0.516574	-0.758304	-0.514918	-1.20423	-1.1369	-0.763822	0.713048	0.961953	-0.794729	-0.0949259	-0.215239	-0.0568452	-0.147356	-0.104308	-0.236763	-0.43103	-0.353213	-0.424959	0.438205	-0.692628	1.99786	-1.94046	-0.539753	-0.889103	-0.031458	0.767686	2.22303
-126	-1.06792	-0.958641	-0.0491186	0.23014	-0.0960297	0.444827	-0.407298	-0.600462	-0.525956	-0.879168	-0.589976	0.450898	0.382463	1.11538	-0.446483	0.0071746	-0.152323	0.397916	-0.0800248	0.176054	-0.118657	-0.240074	-0.293608	0.0502224	0.729605	-1.05577	1.34662	-1.06736	-0.342727	-0.398468	0.767134	0.464695	0.822323
-124	0.0921664	1.23293	0.648476	0.97575	0.348798	0.540305	-0.261046	-0.421648	-0.720223	-1.00831	0.073402	1.38084	-0.0596046	1.34938	-0.245593	0.279811	0.10486	0.968576	0.0320099	0.614811	0.11369	0.0871994	-0.13411	0.679383	1.05302	-0.482356	1.78262	0.332241	-0.703114	0.35818	1.30744	-0.24173	-0.793073
-122	0.248905	1.70149	0.876409	0.893518	0.288641	0.172191	-0.518781	-0.752233	-1.28867	-1.96861	0.0916145	0.972439	-0.610396	0.969127	-0.571763	0.126384	0.0231796	1.0326	-0.31458	0.525956	-0.167776	0.00607084	-0.403435	0.720223	0.698699	-0.195923	1.47853	0.837776	-1.58118	0.420544	0.725742	-0.562933	-1.20148
-120	-0.0849918	1.00334	0.823979	0.353213	-0.203649	-0.420544	-0.875305	-1.24783	-1.64244	-2.66841	-0.124176	0.0253872	-0.404539	0.508847	-0.991755	-0.38743	-0.427719	0.70477	-0.892966	0.0883032	-0.746714	-0.371425	-0.910075	0.226277	0.0110379	-0.469663	-0.146252	0.655651	-1.95481	-0.0309061	-0.163361	-0.222414	-0.959193
-118	-0.0286985	0.408954	0.540305	0.163361	-0.566796	-0.617018	-0.961953	-1.35821	-1.49398	-2.37701	-0.18654	-0.00772653	0.8593	0.773757	-1.11428	-0.458073	-0.734572	0.445379	-1.13359	-0.16888	-1.00169	-0.569004	-1.08889	-0.227381	-0.213031	-0.591079	-1.04474	0.450346	-1.58946	-0.376392	-0.130799	0.0745058	-0.817356
-116	0.305198	-0.083888	0.0551895	0.0899589	-0.743954	-0.638542	-1.10931	-1.41009	-1.3687	-1.84995	-0.21248	0.470766	1.42886	0.923872	-1.08999	-0.304646	-0.879168	0.132455	-1.2241	-0.322307	-1.06957	-0.710289	-1.11096	-0.610948	-0.194819	-0.668345	-0.240074	0.216895	-1.24397	-0.531475	0.371977	-0.0242834	-0.543616
-114	-0.0960297	-0.75444	-0.332241	-0.196475	-0.839432	-0.928839	-1.2804	-1.67114	-1.4846	-1.69818	-0.458625	0.425511	0.637439	0.759407	-1.10158	-0.428822	-1.02045	-0.206961	-1.35049	-0.485667	-1.15512	-0.77486	-1.35656	-0.878065	-0.39902	-0.679383	1.03204	-0.338312	-1.25832	-0.653444	0.489531	-0.0871994	0.117002
-112	-1.02928	-1.10765	-0.290297	-0.300231	-0.598254	-0.987892	-1.00169	-1.57732	-1.47632	-1.37919	-0.534786	0.0877513	0.00551895	0.987892	-0.966368	-0.383015	-0.857093	-0.110931	-1.07785	-0.359835	-0.932702	-0.415577	-1.37477	-0.595495	-0.408954	-0.153979	0.938221	-0.842743	-1.14905	-0.560725	0.413369	0.0954778	0.549687
-110	-1.21086	-1.05577	-0.0579489	-0.169984	-0.099893	-0.592183	-0.541409	-1.0348	-1.31682	-0.778724	-0.343279	-0.0551895	0.147908	1.20258	-0.679934	-0.182677	-0.513262	0.0645717	-0.665033	-0.114794	-0.576178	0.0816804	-0.904556	-0.0811285	-0.119761	0.571763	-1.21638	-0.863164	-0.741195	-0.385223	0.449242	0.199234	0.565692
-108	-0.608188	-1.01659	-0.185989	-0.0447035	0.380807	-0.0783691	-0.195371	-0.518229	-1.08999	-0.117554	-0.209168	-0.0204201	0.256079	0.870338	-0.619226	-0.126936	-0.215791	0.031458	-0.373633	0.0259391	-0.288089	0.413921	-0.316236	0.157842	0.150667	0.457521	-3.22141	-0.536994	-0.317891	-0.210272	0.405091	0.0154531	0.864267
-106	-0.143493	-1.13911	-0.556862	-0.135766	0.592183	0.133559	-0.0193163	-0.365354	-0.92608	0.0612603	-0.362043	-0.122521	-0.812941	-0.111483	-0.920009	-0.383015	-0.0767134	-0.0182125	-0.24173	0.0678831	-0.0949259	0.608188	-0.1893	0.121417	0.220206	-0.553551	-3.20375	-0.336656	-0.279811	-0.154531	0.0678831	-0.172191	1.19044
-104	-0.310165	-0.854333	-0.267117	-0.13687	0.741195	0.139077	0.135214	-0.271532	-0.822875	0.0722983	-0.469663	-0.279811	-2.32569	-0.686005	-1.09165	-0.336104	0.073402	0.327826	-0.0916145	0.256079	0.103756	0.754992	-0.276499	0.269877	0.352109	-1.17498	-1.4261	-0.203649	-0.323962	-0.149564	-0.190404	-0.152323	0.727397
-102	-0.293608	0.185989	0.586664	0.336104	1.27708	0.323962	0.593839	0.275947	-0.185437	0.577834	0.151771	0.0529819	-2.49181	-0.347142	-0.70477	0.435445	0.65234	1.04694	0.437653	0.787002	0.59715	1.11648	0.112035	0.888551	0.732364	-0.873098	1.08834	0.195923	0.279811	0.357628	-0.0121417	-0.162809	-0.222966
-100	0.146804	0.820668	1.09441	0.757752	1.7324	0.386878	1.05853	0.714152	0.769341	0.862612	0.921113	0.457521	-1.3549	-0.068435	0.109275	0.765478	1.21362	1.38857	0.961953	1.17664	1.07178	1.45038	0.467455	1.37311	0.855437	-0.299127	2.52602	0.477941	1.08447	1.00555	0.277603	-0.276499	-0.577834
-98	0.00662274	-0.00386326	0.992859	0.688213	1.65127	0.354317	1.14739	0.81846	1.11759	0.863715	0.917801	0.150115	0.216343	0.0883032	0.613155	0.633023	1.38636	1.20203	1.20258	1.19872	1.29309	1.46087	0.569004	1.33393	0.703666	0.0700906	2.33341	0.0905108	1.324	1.06957	0.418336	-0.149012	0.259942
-96	-0.403435	-1.62257	0.465799	0.279259	1.23073	0.501672	0.885791	0.721878	0.539201	0.72243	0.516022	-0.541409	1.16891	-0.0910627	0.354317	0.444827	1.2379	0.823979	1.11483	1.0188	1.21582	1.1805	0.634127	0.929943	0.572867	0.151219	1.09882	-0.550239	0.849366	0.695388	0.320651	0.216343	1.53592
-94	-0.261046	-2.38087	0.0965816	-0.0149012	0.770997	0.554102	0.40178	0.219654	-0.328377	-0.0380807	0.188748	-0.91449	0.756648	-0.976302	-0.290849	-0.288089	0.867027	0.447035	0.633023	0.706977	0.748369	0.687109	0.383015	0.486219	0.508847	0.0198683	-0.0303543	-0.765478	0.046911	0.402331	-0.0993411	0.311269	1.94543
-92	0.75444	-0.881376	0.770997	0.548032	0.963057	0.765478	0.376944	0.0413921	-0.540857	-0.531475	0.755544	-0.16888	0.373081	-1.14463	-0.211928	-0.733468	0.933806	0.770445	0.466351	0.905659	0.64958	0.777068	0.336104	0.788658	0.981269	0.572315	-0.192611	0.184333	-0.234003	0.849366	-0.102101	0.0435997	0.963608
-90	2.07071	1.52544	1.99952	1.54807	1.75944	1.17002	0.907867	0.482356	-0.221862	0.0281467	2.16508	1.20479	1.42554	-0.678279	0.64075	-0.449242	1.50226	1.76717	0.863164	1.62643	1.14242	1.46694	0.753888	1.71805	1.70701	1.88914	-0.4807	1.82898	0.0518781	1.88582	0.363147	-0.216895	-0.575626
-88	2.03152	1.71419	2.22524	1.52047	1.93715	0.900692	0.981821	0.558518	-0.140181	0.831154	2.37701	1.38802	2.60826	-0.890206	0.89407	-0.257183	1.53151	1.94101	0.960849	1.66948	1.2379	1.54862	0.731261	1.95592	1.48625	2.56852	-0.988996	1.9813	0.270428	2.25946	0.276499	-0.195923	-1.01273
-86	0.965264	-0.0402883	1.65017	0.812941	1.59994	0.313476	0.820668	0.398468	0.152323	1.28812	1.35711	0.410058	2.87041	-0.889655	0.987892	-0.20972	1.16008	1.30247	0.819012	1.19264	1.06736	1.18105	0.389638	1.58118	0.787554	2.44379	-0.619226	0.957538	0.66393	1.77821	0.0325618	-0.253872	-0.00662274
-84	0.534234	-0.948155	1.16505	0.7572	1.52985	0.341623	1.07288	0.596598	1.07012	1.34938	0.831154	-0.177158	2.92559	-0.11369	1.6165	0.0805767	1.1645	1.10876	0.995618	1.19209	1.15677	1.13249	0.461384	1.40126	0.724638	2.15239	0.219654	0.573971	1.22465	1.34442	0.00717463	-0.551343	0.921664
-82	0.640198	-0.363147	0.97851	0.927183	1.30026	0.269877	0.924976	0.473526	1.03867	0.599358	0.812389	-0.119761	2.43827	0.46304	1.3113	0.17771	1.04584	1.19375	0.864267	1.21914	0.940429	0.931047	0.40785	1.16063	0.699251	1.16615	0.266013	0.594943	0.888551	1.04915	-0.295816	-0.518781	0.531475
-80	0.833913	0.754992	1.24728	0.825635	0.751681	-0.277603	0.157842	-0.0215239	-0.175503	-0.351557	0.781483	0.099893	0.881928	0.87972	0.108723	-0.0204201	0.619226	1.1783	0.290849	0.938221	0.378048	0.300783	-0.0309061	0.838328	0.343279	-0.522644	-0.234003	0.801351	-0.219654	0.784243	-0.51547	-0.299127	-0.711944
-78	1.21803	1.50778	1.82015	0.811285	0.472422	-0.692628	-0.346038	-0.228484	-0.98458	-0.53589	0.704218	0.322307	-0.2329	1.55303	-0.450898	-0.110379	0.374737	1.30413	-0.103204	0.794729	0.0320099	-0.155634	-0.395709	0.857093	0.0678831	-1.2826	0.564037	1.37808	-0.780931	0.761063	-0.397364	-0.362595	-1.55965
-76	1.25004	1.09551	1.90183	0.635783	0.407298	-1.03315	-0.38743	-0.183229	-0.810182	-0.258839	0.718015	0.041944	-0.188748	1.61153	-0.216343	-0.0126936	0.25332	1.21417	-0.231244	0.725742	-0.0645717	-0.213031	-0.624745	1.01935	-0.29416	-0.51271	2.35659	1.32234	-0.514918	0.900692	-0.422751	-0.323962	-1.17498
-74	0.809078	0.231244	1.2241	0.299679	0.312372	-1.21472	-0.27374	0.0491186	-0.137422	0.0573971	1.09165	-0.263254	0.286433	1.08061	0.272084	0.286985	0.203649	0.846055	-0.163913	0.591079	-0.0237315	-0.109275	-0.612051	0.939325	-0.536442	0.558518	3.10827	0.58832	0.0585009	1.07123	-0.353213	-0.108171	-0.294712
-72	0.927735	0.256079	0.485667	0.14846	0.111483	-1.07123	-0.28257	0.26491	0.188748	0.0137974	1.16119	0.0932702	0.868683	0.907867	0.526508	0.408954	0.159498	0.636335	-0.0447035	0.449794	0.0165568	-0.125832	-0.377496	0.64075	-0.468559	1.13525	2.70539	0.434341	0.327274	1.01162	0.124176	-0.156738	-0.342727
-70	1.06626	0.0976854	0.0612603	-0.0259391	-0.266565	-0.86206	-0.46028	0.197026	0.0888551	-0.350453	0.587216	0.274292	1.03922	0.5243	0.243938	0.107619	-0.0662274	0.374737	-0.0833361	0.195923	-0.0513262	-0.421096	-0.253872	0.213583	-0.481804	0.975198	1.80966	0.401779	0.197578	0.562381	0.185437	-0.249456	-0.332793
-68	0.596046	-0.686005	-0.0292504	-0.176606	-0.427167	-0.607636	-0.482908	0.185989	0.308509	-0.240074	0.422751	-0.144596	0.705322	-0.295264	-0.0132455	-0.132455	-0.0794729	0.0883032	-0.0380807	0.0921664	0.00662274	-0.586664	-0.152875	-0.05243	-0.425511	0.391293	0.759407	0.101549	0.332241	0.368114	-0.447035	-0.245593	0.529819
-66	0.829498	-0.341623	0.320651	0.165568	-0.175503	-0.253872	-0.208616	0.544168	0.826739	0.452554	0.772653	-0.334448	0.346038	-0.400124	0.29416	0.204753	0.319547	0.249456	0.244489	0.445379	0.302438	-0.343279	0.220206	0.0353213	-0.0303542	0.208064	0.479045	0.704218	0.842192	0.68435	-0.508295	-0.459177	0.660618
-64	1.18547	0.889655	0.764374	0.628056	-0.0309061	-0.0137974	0.0303542	0.909523	1.22576	1.13525	0.749473	-0.229588	0.222414	-0.562381	0.674967	0.465247	0.622537	0.634679	0.455313	0.787002	0.509399	-0.117554	0.571211	0.170536	0.247801	0.432134	0.265461	1.33669	1.32124	0.730709	-0.139629	-0.534786	-0.041944
-62	0.601565	1.74178	0.884136	0.795832	-0.0833361	0.231244	0.113138	0.979613	1.31682	1.27543	0.604325	-0.137422	0.59991	-1.73129	0.727397	0.0562933	0.678279	0.912282	0.522644	0.886895	0.577282	-0.0965816	0.78921	0.254424	0.278707	0.751681	-1.66617	1.03039	1.45811	0.503328	-0.23014	-0.247249	-0.752233
-60	0.729053	2.39522	0.867027	1.11096	-0.0717463	0.591079	0.167224	0.98458	1.01328	0.695939	0.758304	0.371977	0.983477	-2.73298	0.703114	-0.479045	0.718567	1.08558	0.54472	0.979613	0.619226	-0.078921	1.04915	0.320651	0.562381	1.08227	-4.63261	1.09937	0.972439	0.566796	-0.258839	-0.268773	-1.64685
-58	1.85492	2.57238	0.718567	1.30247	-0.169432	0.624745	0.124728	0.808526	0.493394	-0.21855	0.976302	0.984029	0.715808	-2.61101	0.735676	-0.896277	0.64075	1.00721	0.334448	0.896277	0.448139	-0.169432	1.04143	0.160601	0.808526	1.05467	-6.51677	1.80028	0.142941	0.832809	0.0237315	-0.615915	-2.29975
-56	1.84609	1.41671	0.0590528	0.624193	-0.625849	0.105964	-0.289193	0.14846	-0.220206	-1.05246	0.619226	0.68435	0.300231	-1.73019	0.447035	-1.36428	0.130799	0.35818	-0.295264	0.277603	-0.0987892	-0.666689	0.486771	-0.356524	0.335552	0.342727	-6.21599	1.60491	-0.688213	0.657307	0.0309061	-0.578386	-1.64741
-54	-0.026491	-0.351005	-1.00059	-0.560725	-1.35104	-0.582249	-0.995066	-0.676071	-0.864267	-1.2953	-0.386326	-0.392949	-0.0987892	-1.441	-0.376944	-1.69928	-0.731813	-0.692076	-1.09054	-0.700355	-0.826187	-1.29088	-0.305198	-1.17554	-0.587216	-0.826738	-4.52388	0.143493	-1.12255	-0.312372	-0.434893	-0.12804	-0.0331137
-52	-1.79807	-1.0635	-1.36594	-1.01493	-1.62423	-0.698699	-1.30965	-0.822875	-0.922768	-0.749473	-1.01383	-0.954778	-0.995618	-1.69984	-1.01218	-1.52544	-1.15567	-1.30468	-1.26274	-1.16008	-1.06571	-1.42554	-0.50388	-1.56021	-0.89131	-1.67059	-3.04812	-1.10655	-0.863164	-1.02873	-0.633023	0.23897	0.751129
-50	-2.12811	-1.19209	-1.48184	-0.977406	-1.52544	-0.476285	-1.19264	-0.587768	-0.874753	-0.323962	-1.24618	-1.02487	-1.92942	-1.69377	-1.15456	-1.06295	-1.18216	-1.57014	-1.09937	-1.25777	-0.986236	-1.34055	-0.24173	-1.62367	-0.817908	-1.98627	-2.18164	-1.67666	-0.617018	-1.11262	-0.543616	0.475181	0.827842
-48	-1.3538	-1.27874	-2.02711	-0.826738	-1.40568	-0.282018	-0.989547	-0.424407	-0.933806	-0.304094	-1.28812	-0.869786	-1.69763	-1.28978	-1.05633	-0.488979	-1.07895	-1.62643	-1.01273	-1.26715	-0.912282	-1.23183	-0.020972	-1.67114	-0.663378	-1.66838	-1.1082	-1.58339	-0.538649	-1.15236	-0.422751	0.488427	1.08006
-46	-0.335552	-0.780379	-1.88969	-0.149564	-0.95257	0.360387	-0.566244	0.00220758	-0.51271	-0.144596	-0.788106	-0.209168	-0.586664	-0.346038	-0.574523	0.27374	-0.528163	-1.005	-0.551895	-0.758855	-0.418888	-0.716911	0.480149	-1.26163	0.0618122	-0.504984	0.356524	-0.787554	-0.129695	-0.877513	0.0607084	0.27374	1.05357
-44	-0.102652	-0.00441516	-1.17443	0.510503	-0.377496	1.01935	0.020972	0.517125	0.195371	0.195371	-0.120865	0.618674	0.831154	1.06295	0.229036	0.96416	0.112035	-0.277051	0.041944	-0.105964	0.221862	-0.0888551	0.973543	-0.722982	0.787002	0.949811	2.06629	-0.264358	0.379152	-0.296368	0.711392	0.221862	0.623641
-42	-0.246145	1.06736	-0.555758	0.922768	-0.016005	1.21748	0.481252	0.944844	0.566796	0.63799	0.284226	1.457	2.1397	2.74347	0.803007	1.77379	0.45145	0.0535338	0.383015	0.318443	0.538649	0.279259	1.23293	-0.39626	1.12973	1.75613	4.27443	-0.108171	0.598806	0.0275947	1.39022	0.138526	-0.115898
-40	-0.00110379	2.10824	-0.0910627	1.09606	-0.0480149	0.955882	0.363699	0.974094	-0.0855437	0.64958	0.335552	1.71419	2.23628	3.6839	0.497257	2.32127	0.440964	0.124176	0.344934	0.378048	0.386878	0.183781	1.12863	-0.253872	1.08061	1.2241	5.78165	0.167224	0.0651236	-0.0662274	1.57676	-0.041944	-0.751681
-38	0.010486	2.04146	-0.0949259	0.607084	-0.502224	0.278707	-0.387982	0.245041	-1.61595	-0.300783	-0.336656	0.892414	1.41451	2.81577	-0.47463	1.67224	-0.0353213	-0.123624	-0.214135	-0.078921	-0.232348	-0.378048	0.395709	-0.457521	0.478493	-0.123624	4.94663	0.134662	-1.29419	-0.563485	0.820668	0.057949	-0.693732
-36	-0.401228	0.907315	-0.60874	-0.0932702	-0.7572	-0.210272	-0.903452	-0.523196	-2.46973	-1.4272	-1.17554	-0.0518781	0.229036	1.33283	-1.13194	0.429926	-0.491186	-0.607636	-0.722982	-0.535338	-0.738435	-0.687109	-0.300783	-0.718567	-0.130247	-0.973543	2.8693	-0.361491	-2.22303	-0.986788	0.112587	0.277603	-0.129695
-34	-0.641302	-0.325618	-0.936014	-0.263254	-0.5243	-0.18654	-0.770445	-0.689869	-2.16619	-1.94984	-0.933806	-0.177158	-1.08061	0.623089	-1.04087	-0.184885	-0.432686	-0.824531	-0.747266	-0.572315	-0.702562	-0.499465	-0.470766	-0.645165	-0.279811	-0.959193	1.6154	-0.700355	-2.14853	-0.70477	0.105964	0.374185	0.215239
-32	-0.653444	-0.985684	-0.905659	-0.0971335	-0.37584	-0.142389	-0.537546	-0.629712	-1.74123	-1.98185	-0.348798	0.0562933	-1.32565	0.262702	-0.884687	-0.255527	-0.325618	-0.733468	-0.67	-0.490635	-0.520989	-0.350453	-0.528715	-0.527611	-0.25056	-0.784243	1.26549	-0.843847	-1.79863	-0.307405	0.178262	0.347694	0.219654
-30	-0.16888	-0.407298	-0.520989	0.133007	-0.31458	-0.0877513	-0.221862	-0.551895	-1.18657	-1.61208	-0.243938	0.3786	-0.357076	-0.0248353	-0.909523	-0.290849	-0.242834	-0.383015	-0.517677	-0.235107	-0.29416	-0.169984	-0.511055	-0.353213	-0.112035	-0.71636	0.993411	-0.591079	-1.19651	-0.262702	0.252768	0.150667	-0.0215239
-28	0.320099	0.733468	0.18047	0.328377	0.150115	0.281466	0.443172	-0.250008	-0.0883032	-0.972439	-0.213031	0.765478	-0.0187644	-0.443723	-0.623089	-0.426615	0.215791	0.103204	-0.00331137	0.235659	0.165568	0.443723	-0.162809	0.156186	0.245593	-0.952019	0.073402	0.0331137	-0.28257	-0.235659	0.424959	-0.0452554	-0.178262
-26	0.0242834	0.813493	0.536442	0.274292	0.748369	0.714704	1.02211	0.0137974	0.891862	-0.67	0.083888	0.695388	-0.805215	-1.27157	-0.0822323	-0.657307	0.645717	0.286985	0.604877	0.475181	0.600462	1.06792	0.249456	0.619778	0.506088	-1.3538	-1.58283	0.165568	0.254424	-0.0535338	0.296919	-0.0347694	0.12804
-24	-0.584457	0.0242834	0.40785	0.132455	1.02487	0.885791	1.21251	0.0778172	1.28316	-0.432686	0.316788	0.29416	-1.2804	-1.90624	0.385223	-0.840536	0.739539	0.232348	0.977958	0.473526	0.756648	1.24563	0.429926	0.780379	0.460832	-1.08447	-3.07681	-0.297471	0.424959	-0.0601565	-0.0529819	-0.0198682	0.293608
-22	-1.11483	-0.612603	0.099893	-0.185989	0.752785	0.618122	0.998378	-0.0182125	0.745058	0.0491187	-0.118106	-0.194267	-1.17278	-2.23021	0.344934	-0.961401	0.479597	0.0469111	0.852678	0.269325	0.514918	0.872546	0.256079	0.585009	0.062916	-0.487875	-3.67065	-0.84771	0.319547	-0.590527	-0.539201	0.00386326	0.010486
-20	-1.03811	-0.913938	-0.268773	-0.70477	0.210272	0.201994	0.592735	-0.150667	-0.175503	0.492842	-0.618674	-0.756648	-0.84164	-1.89355	-0.0441516	-0.837776	0.0171087	-0.267669	0.405643	-0.132455	0.147908	0.373633	-0.0573971	0.231244	-0.432134	0.0220758	-2.75285	-0.990099	0.0259391	-0.907315	-0.925528	0.146252	0.0618122
-18	-0.0132455	-0.77486	-0.184885	-0.898485	0.00662274	-0.0364251	0.443723	0.0325618	-0.319547	0.957538	-0.454761	-0.810182	0.15729	-0.344382	0.105964	-0.248905	-0.235107	-0.406195	0.233452	-0.393501	0.00165568	0.281466	-0.17771	0.0916145	-0.71636	0.88248	-1.0199	-0.363699	0.124728	-0.214135	-0.49229	0.0993411	0.520437
-16	0.881376	-0.094374	0.50388	-0.727949	0.126936	-0.149564	0.501121	0.285882	0.0590528	1.24011	0.100445	-0.412265	1.43051	0.855437	0.693732	0.144045	-0.304094	-0.391845	0.264358	-0.382463	-0.0562933	0.353213	-0.146804	0.140733	-0.812389	1.60491	-0.365354	0.53589	0.351557	0.721878	0.252768	-0.219102	0.406195
-14	0.264358	0.502776	0.49505	-0.77762	-0.0800248	-0.272084	0.31458	0.0849918	0.267669	0.892414	0.166672	-0.295816	1.68328	0.124176	0.57673	-0.197578	-0.544168	-0.598254	0.0452554	-0.565692	-0.287537	0.0761615	-0.318995	-0.0275947	-0.814045	1.19209	-0.805767	0.475733	0.214687	0.532579	0.137422	-0.163361	-0.312924
-12	-1.00334	0.488427	-0.578386	-1.03811	-0.376944	-0.495602	-0.0364251	-0.282018	0.34659	0.311821	-0.448691	-0.328929	0.842743	-1.01328	-0.0137974	-0.522093	-0.799144	-0.89131	-0.216895	-0.913386	-0.509951	-0.306302	-0.638542	-0.404539	-0.865923	0.261598	-0.889103	-0.318995	-0.0645717	-0.441516	-0.344934	0.303542	-0.630816
-10	-0.972991	0.248353	-1.04915	-1.0624	-0.26491	-0.624193	-0.0816804	-0.23014	0.60874	0.267669	-0.945396	-0.190404	-0.437101	-0.78921	0.020972	-0.142941	-0.678279	-0.867579	-0.215791	-0.918905	-0.461384	-0.375289	-0.594391	-0.466351	-0.961953	-0.109827	-0.353765	-0.506639	0.00772653	-1.01162	-0.307957	0.447587	-0.362595
-8	-0.351557	-0.193163	-0.814597	-0.952019	-0.144596	-0.450346	0.00883032	0.108171	1.01604	0.667241	-0.754992	-0.193163	-2.09775	0.619778	0.25332	0.588872	-0.509399	-0.809078	-0.120865	-0.807422	-0.357076	-0.368114	-0.209168	-0.366458	-0.865371	-0.298575	0.385774	-0.321203	0.434341	-0.99617	-0.0949259	0.309061	0.13687
-6	-0.392397	-1.00776	-0.91173	-1.03204	-0.381359	-0.430478	-0.26491	0.160601	1.11648	0.949811	-0.432686	-0.590527	-3.88203	1.87313	-0.0215239	0.992859	-0.710289	-1.04032	-0.219102	-0.976302	-0.47463	-0.603773	-0.167776	-0.592183	-0.793625	-0.949259	1.28371	-0.592735	0.690972	-0.918905	-0.319547	0.246697	0.582801
-4	-0.240626	-1.21086	-0.773205	-1.01218	-0.580593	-0.888551	-0.536442	-0.057949	1.0911	1.3389	-0.373081	-0.843295	-3.73743	1.70149	-0.226277	1.0497	-0.95533	-1.08723	-0.368666	-1.0933	-0.604877	-0.736228	-0.617018	-0.745058	-0.944292	-1.37643	2.00559	-0.634679	0.928839	-0.788106	-0.607636	0.217998	0.484012
-2	0.424959	-0.4807	-0.274292	-0.758855	-0.641302	-1.29088	-0.476285	-0.109275	1.26329	1.87037	-0.287537	-0.709737	-0.800247	0.815149	0.0513262	1.00114	-0.933254	-0.810734	-0.229036	-0.944844	-0.562933	-0.683246	-0.893518	-0.652892	-1.05853	-0.760511	2.12204	-0.0242834	1.37146	-0.389638	-0.586664	0.094374	-0.105412
0	0.816804	0.0888551	-0.265461	-0.586664	-0.810182	-1.24673	-0.386878	0.0827842	1.31737	1.95757	-0.157842	-0.518229	2.45262	0.438205	0.46304	1.02432	-0.859852	-0.688765	-0.00110379	-0.819012	-0.536442	-0.709185	-0.738435	-0.794729	-0.992307	0.618122	2.10713	0.516574	1.49674	-0.13411	-0.390742	-0.13411	-0.550239
2	0.404539	-0.151219	-0.561829	-0.613707	-0.917249	-0.98734	-0.396812	0.266013	1.16836	1.78152	-0.132455	-0.394605	4.03711	0.423303	0.704218	1.32896	-0.829498	-0.739539	0.0320099	-0.80687	-0.530371	-0.633575	-0.444275	-0.938773	-0.869786	1.92556	2.62316	0.324514	1.36318	-0.161153	-0.208616	-0.179918	-0.250008
4	-0.784795	-0.910627	-0.931047	-1.06571	-1.08337	-1.11483	-0.788658	-0.0573971	0.61757	1.47687	-0.385774	-0.761063	3.69328	-0.206409	0.215239	1.14132	-1.10655	-0.963057	-0.398468	-1.07564	-0.724086	-0.842192	-0.624745	-1.08282	-1.08227	1.88638	2.41344	-0.621434	1.03315	-0.458625	-0.536442	0.178262	0.679383
6	-1.41616	-1.38691	-1.0784	-1.40126	-1.17167	-1.32179	-1.18989	-0.399572	-0.0342175	1.106	-0.504984	-1.18437	2.15956	-0.893518	-0.523196	0.488979	-1.3698	-1.11262	-0.784795	-1.34497	-0.865923	-1.18713	-0.887999	-1.17002	-1.29254	0.825635	0.97575	-1.2975	0.714152	-0.54748	-0.857645	0.549135	1.30026
8	-0.489531	-1.11262	-0.498913	-0.885791	-0.691524	-0.868131	-0.881376	0.0965816	0.118106	1.27543	-0.0551895	-0.865371	1.3102	-0.147908	-0.522644	0.681038	-0.89407	-0.724638	-0.389638	-1.00169	-0.382463	-0.816252	-0.465247	-0.713048	-0.865371	0.558518	0.513262	-0.869234	1.01438	-0.0783691	-0.392397	0.441516	0.98734
10	0.298023	-0.683246	0.199786	-0.245041	-0.0905108	-0.224621	-0.342175	0.787554	0.670552	1.60988	0.377496	-0.434341	2.21365	0.884136	-0.238419	1.33503	-0.117554	-0.233452	0.244489	-0.421096	0.251664	-0.201994	0.0905108	-0.150667	-0.346038	0.736228	0.986788	-0.193715	1.39243	0.402883	0.0562933	0.370873	0.415577
12	-0.380807	-0.76603	0.498361	-0.179366	0.094374	-0.142941	-0.120313	0.999482	0.867579	1.69763	0.125832	-0.602669	3.03432	0.663378	-0.0320099	1.34993	0.165017	-0.0607084	0.550239	-0.110379	0.536994	-0.0292504	0.220758	0.141837	-0.24173	0.346038	0.382463	-0.20972	1.41285	0.429926	-0.176606	0.692076	0.352661
14	-0.804111	-0.770445	0.846055	0.0165568	0.332793	-0.0375289	0.170536	1.30634	1.04474	2.20261	-0.0761615	-0.641854	2.29754	0.242282	0.339967	1.08503	0.391845	0.242282	0.947603	0.321203	0.930495	0.187644	0.487323	0.623089	-0.0320099	0.187092	-0.70477	-0.0662274	1.72688	0.25332	-0.237315	0.703666	0.352109
16	0.201442	-0.0303542	1.56352	0.763271	1.01383	0.635231	0.68159	1.88748	1.03646	2.81411	0.591079	-0.0717463	0.582801	0.401779	0.5243	1.26384	1.05909	0.907315	1.55634	1.0039	1.62202	0.796384	1.16726	1.36263	0.556862	0.488427	-0.525404	0.857093	1.8792	0.383567	0.195371	0.204753	-0.13411
18	1.00003	0.246145	1.72688	0.961401	1.34607	0.924976	0.655651	1.93053	0.119209	2.47746	1.17002	-0.0921664	-1.03315	0.34659	-0.0860956	1.55965	1.42444	1.20037	1.69432	1.21251	1.8196	1.01383	1.36042	1.57952	0.73402	0.376944	0.27374	1.21307	0.989547	0.513262	0.327274	-0.041944	-0.418336
20	0.830602	-0.305198	1.2092	0.560173	1.17388	0.806318	0.236211	1.64906	-1.13359	1.63085	1.23956	-0.669448	-1.39795	-0.240626	-1.02763	1.40512	1.38857	1.14463	1.49729	1.0635	1.71143	0.836121	1.14794	1.40071	0.62033	0.162809	-0.371977	0.74561	-0.135214	0.646269	0.234555	0.171087	0
22	0.540857	-0.397916	0.877513	0.465799	1.24563	1.20589	0.248353	1.76662	-1.72853	1.05081	1.0635	-0.940429	-1.16726	-1.29475	-1.33227	0.741195	1.57014	1.22521	1.59166	1.10765	1.97634	0.94374	1.45204	1.57511	0.888551	0.094374	-2.71587	0.445379	-0.63192	0.977958	0.112587	0.279259	0.618122
24	-0.145148	-0.399572	0.493946	0.269325	1.46528	1.54641	0.529819	1.88196	-1.62478	0.646269	0.479045	-1.25059	-1.41506	-2.11376	-0.973543	0.284226	1.68604	0.921113	1.77379	1.01328	2.20316	1.12642	1.7633	1.82567	0.974646	-0.234003	-3.93777	-0.134662	-0.606533	1.04474	-0.393501	0.265461	1.39133
26	-0.855437	-0.211376	0.431582	0.290849	1.78207	1.52102	0.970231	2.16453	-0.624745	1.18768	0.178262	-1.07785	-0.807974	-0.767686	-0.360939	1.34718	1.95426	0.689869	2.20482	1.11869	2.50505	1.38084	1.93384	2.03594	1.00666	-0.119761	-1.31682	-0.607636	0.304646	0.929391	-0.357076	0.27098	1.85106
28	-0.0623641	0.826187	1.24949	1.08006	2.29809	1.74233	1.6761	2.87868	1.03922	2.72415	0.77486	-0.0678831	1.19927	1.80083	0.383567	2.75561	2.71367	1.41561	3.03653	1.87037	3.23466	1.90569	2.34555	2.48463	1.55745	0.87089	2.84502	0.278155	1.90349	1.25446	0.509951	0.169984	1.13083
30	1.59001	1.65789	2.2876	1.776	2.59115	1.91728	2.06464	3.27605	1.98848	3.39029	1.65182	0.479045	2.40019	2.38363	0.86206	2.63419	3.22472	2.37811	3.55751	2.55693	3.70266	2.26829	2.49346	2.87648	2.04587	1.43713	4.51836	1.7622	2.71477	1.80966	0.842743	0.00110379	-0.264358
32	2.3152	1.51385	2.82239	1.88748	2.40295	1.8483	1.8483	3.12593	1.66617	2.64799	1.96088	0.289745	1.53427	1.49619	0.642958	2.07181	3.18223	2.59942	3.39305	2.61433	3.60277	2.11486	2.32403	2.79038	2.09334	0.679934	3.91956	2.47249	2.16122	1.82456	0.651788	-0.101549	-1.01935
34	1.85602	0.700907	2.78155	1.75889	2.12976	1.90017	1.50833	2.87813	0.806318	1.61374	1.91121	0.465247	-0.0772652	1.61208	0.213583	2.15405	2.99624	2.30582	3.09061	2.42337	3.30861	1.78372	2.2854	2.48463	2.04587	-0.335	3.34614	2.29975	1.04915	1.65955	0.834465	-0.211928	-0.624193
36	1.4846	0.0800248	2.78652	1.80911	2.15681	2.06574	1.43106	2.72581	0.31458	1.26218	2.17115	0.868131	-0.284226	2.77989	0.225173	2.37756	2.95264	2.27933	3.13035	2.45759	3.11986	1.75723	2.3599	2.4896	2.06685	-0.330585	3.48798	2.14908	0.488979	1.92059	1.17222	-0.403987	-0.156186
38	2.19157	0.548584	3.17064	2.10713	2.3599	2.24125	1.63085	2.7948	0.528163	1.78924	2.59059	0.691524	1.32179	2.97085	0.481252	2.45262	3.10386	2.68607	3.37484	2.76444	3.21148	1.92887	2.4896	2.77658	2.27933	0.411162	3.32461	2.64413	0.835569	2.13694	1.22245	-0.530371	-0.424959
40	2.62702	1.2379	3.35	2.34059	2.43386	2.45704	1.87479	2.95319	0.901244	2.42171	2.54148	0.155634	3.19161	1.16395	0.67	2.39357	3.31137	2.96588	3.51999	3.12869	3.43775	2.06464	2.63033	2.88531	2.61433	1.22521	2.20482	2.80528	1.46363	2.09168	0.950915	-0.531475	-0.555758
42	2.05084	1.34	3.41899	2.55307	2.59998	2.76279	2.23076	3.00176	1.25666	2.67227	2.20924	0.20089	4.50843	-0.540305	1.24949	2.26442	3.56083	3.04701	3.60608	3.467	3.60443	2.29754	2.80859	2.90793	2.87041	2.35438	1.21031	2.19433	1.94874	2.16343	0.976302	-0.49505	-0.172191
44	1.53261	1.20368	3.46369	2.68994	2.71201	2.94546	2.46311	2.79148	1.65182	2.3301	1.67224	0.569004	4.70656	-0.391293	1.91452	2.13142	3.62981	3.0586	3.56193	3.51888	3.55475	2.41675	2.86985	2.8384	2.87758	3.42064	1.49674	1.56793	2.05967	2.06961	1.1783	-0.333896	0.137422
46	0.837776	0.304646	2.58066	2.24511	2.1397	2.55527	2.10217	2.13197	1.48791	1.23514	0.580593	0.153979	3.3798	0.373633	1.63361	1.72136	3.1011	2.58839	2.98244	2.95429	2.9852	2.00007	2.40516	2.19765	2.45317	3.26943	1.85492	0.833913	1.53261	1.3549	0.692628	0.129143	0.666137
48	0.697043	-0.15729	1.72964	1.91452	1.74895	2.20924	1.77324	1.69763	1.0348	0.458073	0.511055	0.0320099	2.36873	0.942636	1.10213	1.19927	2.68	2.23683	2.43496	2.5343	2.51388	1.7633	2.03263	1.74399	2.26939	2.67227	0.785346	0.862612	0.972439	1.0784	0.437101	0.409506	0.98734
50	2.44821	1.79863	2.42227	2.70263	2.34555	2.68662	2.15349	2.17998	1.25004	1.0039	2.33396	1.4719	3.12814	1.95592	1.41671	1.29364	3.06357	2.86654	2.69214	3.05529	2.89027	2.3003	2.55141	2.34997	2.97527	2.94546	-0.417784	2.65241	1.15788	1.83836	1.41892	-0.00772653	-0.27098
52	3.58511	3.54372	3.12869	3.37539	2.64578	3.12097	2.45648	2.70318	1.39795	1.74012	3.30585	2.44048	4.70987	2.33672	1.75337	1.69266	3.32793	3.33013	2.9841	3.46259	3.24569	2.54975	3.13531	2.72691	3.47528	3.53047	-0.65234	3.8169	1.38194	2.22469	2.08175	-0.334448	-1.58283
54	1.88031	2.37425	2.58397	2.76058	1.97082	2.79866	2.07512	2.46697	0.976302	1.85602	2.15846	1.14849	5.26618	0.682694	1.28702	1.65513	2.86709	2.77438	2.62316	2.98299	2.88972	2.01055	2.97416	2.13914	3.03321	3.17174	-0.349901	2.34831	1.17333	1.59111	1.26274	0.109827	-0.831706
56	-0.0651236	0.609844	1.97634	1.98737	1.51606	2.50726	1.8196	2.17833	0.986236	2.19378	0.942636	-0.291952	4.02938	-1.00886	0.787002	1.44983	2.49677	2.18826	2.36873	2.51443	2.58894	1.66562	2.65461	1.64851	2.58397	1.93825	0.385223	0.55907	1.38802	0.985684	0.429374	0.625297	0.57949
58	-0.121417	0.330585	1.90183	2.10382	1.78869	2.60329	1.98517	2.26994	0.785898	2.42227	1.07509	0.0143493	2.00614	0.108723	0.556862	1.39795	2.57238	2.28264	2.49015	2.64413	2.63916	1.8643	2.63143	1.78262	2.68055	0.924976	1.52378	0.519333	1.33283	1.19264	0.92332	0.539201	0.969127
60	0.466351	0.7572	2.25449	2.62426	2.28264	2.83453	2.12535	2.3599	-0.290849	1.73019	1.77655	1.16395	0.385774	2.73795	0.108171	1.53648	2.8119	2.74126	2.62647	3.09061	2.78155	2.18716	2.75561	2.18495	3.07957	0.519885	2.86323	1.07344	0.337208	1.6899	1.99731	0.431582	0.890206
62	0.197578	0.391293	2.22193	2.61488	2.50064	2.99403	2.17226	2.28816	-1.1932	0.341623	1.3251	1.40457	-0.517677	3.26722	-0.335	1.53261	2.96975	2.80363	2.65793	3.26832	2.90904	2.37977	2.85054	2.39798	3.20154	0.352109	3.28212	0.704218	-0.771549	1.26108	2.2269	0.843847	1.42775
64	-0.458073	-0.60874	1.44045	2.17281	2.56631	3.10055	2.31465	2.32072	-1.60933	-0.785898	0.274292	0.640198	-0.490083	1.8941	-0.440964	1.27157	3.04867	2.50891	2.71312	3.11545	3.0277	2.52161	2.98299	2.41951	3.03156	0.578938	2.10438	0.0794729	-1.40623	0.411162	1.67224	1.04032	1.89962
66	-0.299127	-0.173295	1.45645	2.28319	2.7672	3.41954	2.57017	2.73188	-1.58891	-0.697595	0.49229	0.587216	0.278155	1.16339	-0.417233	1.00334	3.28709	2.62205	2.95816	3.20541	3.24404	2.7821	3.30254	2.58894	3.17947	0.986236	0.479045	0.555758	-1.32455	0.437653	1.56793	0.387982	0.969679
68	0.277051	1.37532	2.05967	2.63475	2.61377	3.62264	2.37591	2.89358	-1.63913	-0.195923	1.25004	1.14684	0.776516	1.05357	-0.41061	0.606533	3.3649	2.8533	2.98961	3.34559	3.22638	2.6077	3.38367	2.51885	3.33841	0.764374	-0.407298	1.37808	-1.21748	0.787002	1.59111	-0.296368	-0.335
70	0.598806	1.89521	2.13142	2.62316	2.19765	3.45983	1.72798	2.50008	-2.22303	-0.394053	1.46749	1.26715	0.29416	1.01659	-0.393501	0.173847	3.08344	2.84888	2.6364	3.21424	2.91511	2.06464	3.07847	2.18219	3.19492	0.438205	-0.459728	1.47632	-1.8632	0.948707	1.25942	-0.193163	-0.591079
72	0.98458	1.66783	1.97358	2.74899	2.10051	3.35	1.49784	2.38087	-2.3886	-0.794729	1.48846	1.40568	-0.140733	1.58173	0.057949	0.0717463	2.95209	2.96533	2.47746	3.16953	2.81853	1.89797	2.94988	2.14301	3.24017	0.879169	0.0640198	1.47577	-2.39522	1.21472	1.28481	0.137422	-0.584457
74	1.56407	1.55965	1.77489	2.8555	2.03208	3.09116	1.81463	2.66344	-1.59001	-0.695388	1.53151	1.28536	0.875857	2.29699	0.772653	0.226829	2.85992	2.97085	2.67724	3.1033	2.83177	1.97413	2.89855	2.19433	3.17947	1.46307	0.806318	1.94819	-2.00779	1.45811	1.4432	-0.0220758	-1.21362
76	1.91728	1.49839	1.76882	2.74126	1.99565	2.79535	2.35549	3.07792	-0.456969	0.146804	1.55303	0.899589	2.40626	2.85385	1.29475	0.78921	2.71367	2.85274	2.98078	2.96699	2.90352	2.16453	2.84943	2.25118	2.96257	1.46363	2.13252	2.37591	-1.08337	1.57511	1.37919	-0.320099	-1.41892
78	1.9802	1.6314	2.10713	2.64854	2.04422	2.77879	2.68497	3.31744	0.195923	0.904004	1.4868	0.940429	2.77879	3.0426	1.47742	1.67169	2.58563	2.87316	3.0884	2.898	2.95595	2.29643	2.87537	2.34114	2.94988	1.01493	4.30202	2.51554	-0.463592	1.55027	1.33669	-0.364251	-0.907867
80	1.96861	1.73681	2.19985	2.36984	1.75337	2.65848	2.52602	3.1905	0.775412	1.39353	1.33669	0.917249	1.96751	2.61377	1.31958	2.33341	2.17115	2.75451	2.80749	2.58728	2.64082	1.98461	2.74568	2.07844	2.73133	0.38743	5.4621	2.28484	0.0960297	1.03867	1.17388	-0.268221	-0.811837
82	1.59718	1.58228	1.81463	2.0812	1.24452	2.49401	2.39522	3.217	2.24345	2.63971	0.945948	0.725742	1.05357	2.09665	1.57676	2.5768	1.6303	2.38032	2.59446	2.13307	2.20868	1.54696	2.66676	1.5718	2.35549	0.010486	4.3401	1.74233	1.46914	0.354317	0.870338	-0.0987892	-1.25998
84	0.486219	1.22134	1.26605	1.87313	0.863164	2.25118	2.54755	3.41899	4.08016	4.09947	0.497809	0.522093	0.750577	1.30909	2.50726	2.36487	1.16119	1.82898	2.61598	1.64796	1.9228	1.40623	2.61598	1.08503	1.91563	0.539201	2.0376	1.10103	3.0724	0.27098	0.633575	0.0325618	-1.51661
86	-0.79804	0.147356	1.15567	1.46528	0.772653	1.81132	2.73905	3.32627	5.18009	4.54817	0.541961	0.0700906	0.775412	0.529267	3.33289	2.08837	0.863164	1.38746	2.65737	1.2517	1.8196	1.55579	2.37867	0.876961	1.44928	1.81794	0.710841	0.143493	3.85443	0.599358	0.523196	0.34383	-0.886895
88	-1.14629	-1.0061	1.36152	1.06019	0.816252	1.47301	2.77769	3.11048	5.11882	4.25125	0.611499	-0.437101	0.485667	0.595495	3.40133	2.0249	0.749473	1.25446	2.61764	1.0773	1.69763	1.6761	2.15625	0.879168	1.26605	2.48408	0.327274	-0.507743	3.7286	0.746162	0.364251	0.731813	-0.0783691
90	-0.82122	-1.28591	0.880272	0.643509	0.602117	1.31185	2.60715	3.10938	4.28988	4.24904	0.360387	-0.719119	0.236211	0.990651	2.9416	2.1419	0.440964	0.984029	2.41509	0.80687	1.3389	1.50171	2.10824	0.475733	1.08723	2.08892	-0.67276	-0.46304	3.21368	0.442068	0.0833361	0.794729	-0.0662274
92	-0.707529	-1.01162	-0.134662	0.291952	0.219654	1.33117	2.43882	3.35662	3.76779	4.95215	0.0932702	-0.605429	0.322858	0.843847	2.6215	2.59998	0.0844399	0.528163	2.24014	0.48346	1.06626	1.26163	2.21972	-0.178814	0.828946	1.73461	-1.18989	-0.392397	3.18112	-0.269325	-0.0275947	0.69318	-0.263806
94	-0.545824	-0.637439	-0.614811	0.288089	0.120865	1.48184	2.60329	3.56027	4.31692	6.06091	0.124176	-0.415577	0.299679	-0.0551895	2.65296	3.04977	0.0656755	0.368114	2.37425	0.417233	1.16063	1.34718	2.39026	-0.368666	0.793625	1.85878	-0.505536	-0.0794729	4.08733	-0.400124	0.0618122	0.461936	-0.222966
96	-0.22131	-0.631368	-0.607636	0.228484	0.0772653	1.27874	2.70042	3.35828	5.14587	6.69283	0.434341	-0.835569	0.288089	-1.1209	2.69159	2.86047	-0.0607084	0.325618	2.39633	0.28533	1.11538	1.34055	2.21807	-0.266565	0.704218	1.54531	-0.112587	0.560173	4.90414	0.28257	-0.163361	0.0231796	-0.376944
98	-0.195371	-0.76603	-0.682694	-0.171087	-0.35818	0.718567	2.20813	2.9267	5.36055	6.39757	0.54748	-1.44596	0.812941	-1.46142	2.71974	2.6204	-0.613155	-0.0320099	1.91673	-0.227381	0.605429	0.798592	1.65624	-0.504432	0.226829	0.915042	-0.504984	0.634679	4.8357	0.401779	-0.670552	-0.258839	-1.02045
100	0.00827842	-0.174399	-0.600462	-0.299679	-0.671104	0.53313	1.86706	2.98299	5.55261	6.09678	0.636887	-1.27212	1.66286	-1.01273	3.18995	2.9267	-0.883032	-0.236763	1.59829	-0.540305	0.318995	0.461936	1.47797	-0.732364	-0.0485667	1.65458	-0.536442	0.507191	4.85778	-0.0220758	-0.591631	-0.135214	-1.8207
[truncated: 450 more rows]

## Sheet: 15
	FP1	FP2	F3	F4	C3	C4	P3	P4	O1	O2	F7	F8	T3	T4	T5	T6	CZ	FZ	PZ	FCZ	CPZ	CP3	CP4	FC3	FC4	TP7	TP8	FPZ	OZ	FT7	FT8	A1	BP1
[truncated: 601 more rows]

## Sheet: 18
	FP1	FP2	F3	F4	C3	C4	P3	P4	O1	O2	F7	F8	T3	T4	T5	T6	CZ	FZ	PZ	FCZ	CPZ	CP3	CP4	FC3	FC4	TP7	TP8	FPZ	OZ	FT7	FT8	A1	BP1
[truncated: 601 more rows]

[truncated: 6 more sheets: 20, 23, 27, 32, 34, 37]
