# Supplementary material for: Sustained attention in skilled and novice martial arts athletes: a study of event-related potentials and current sources
Source: PeerJ. 2016 Jan 26;4:e1614. doi: 10.7717/peerj.1614 (PMC4741076; doi:10.7717/peerj.1614)
Supplement: Supplemental Information 4 — CPT target ERPs novice. [file peerj-04-1614-s004.xls]

## Sheet: 16
	FP1	FP2	F3	F4	C3	C4	P3	P4	O1	O2	F7	F8	T3	T4	T5	T6	CZ	FZ	PZ	FCZ	CPZ	CP3	CP4	FC3	FC4	TP7	TP8	FPZ	OZ	FT7	FT8	A1	BP1
-200	1.48267	0.868738	0.740588	0.694891	1.04258	1.03662	0.762443	2.78801	1.03414	3.28422	1.02669	0.674029	0.0342727	1.63118	-0.713269	2.71201	0.989437	0.764926	1.97937	0.731647	1.64956	0.682473	1.85966	1.08232	0.644227	0.146031	1.97341	0.919898	1.72903	0.199179	0.409782	0.267228	-0.0958641
-198	1.69277	1.1305	1.00782	0.826021	1.13944	1.1613	0.699858	2.54909	0.623862	3.01053	0.953674	1.10567	-0.979503	1.96397	-0.657141	2.32955	0.893573	0.788271	1.85569	0.739594	1.59442	0.791252	1.91182	1.23928	0.814597	-0.00645717	1.91877	0.995894	1.36842	0.00397364	0.750025	0.193715	-0.532468
-196	1.68979	0.661612	0.967582	0.539919	0.569721	1.0098	0.319878	2.11746	-0.189741	2.10802	0.718236	0.94225	-1.73946	1.78268	-1.03811	1.75039	0.611941	0.564257	1.46429	0.465413	1.27554	0.440081	1.65701	0.750522	0.73115	-0.602504	1.60486	0.720223	0.521044	0.396371	0.878175	0.202159	-0.33627
-194	1.55121	0.101825	0.925362	0.300507	0.319382	0.954171	0.362098	2.09312	-0.249843	1.75685	0.718236	0.724693	-0.90152	1.21246	-1.01775	1.81446	0.63777	0.518064	1.47025	0.414252	1.26561	0.371039	1.54575	0.383953	0.626842	-0.830988	1.52737	0.46591	0.333786	1.11411	0.762939	0.165403	0.0670552
-192	0.767906	-0.304977	0.51707	0.107785	0.50962	1.02123	0.68446	2.20189	0.0933806	2.02656	0.855823	0.375509	0.59406	0.690917	-0.673036	2.16415	0.827511	0.549356	1.70767	0.491242	1.45783	0.560284	1.6133	0.157456	0.542899	-0.628829	1.39823	0.248353	0.641743	1.47074	0.285109	-0.0531475	0.21706
-190	-0.651677	-0.81559	-0.231961	-0.26077	0.55929	0.85334	0.718733	1.99527	0.094374	2.20488	0.418226	-0.447035	0.671049	0.398854	-0.540912	2.10504	0.776847	0.284115	1.60635	0.403325	1.43349	0.625849	1.49657	-0.0188748	0.363092	-0.591576	0.940263	-0.200172	0.84887	1.17123	-0.380973	-0.0784794	0.572205
-188	-1.50551	-1.00732	-0.514587	-0.358125	0.478824	0.633796	0.501176	1.62472	-0.101825	2.05239	-0.212093	-0.646214	-0.64224	0.392894	-0.649691	1.69873	0.572205	0.0397364	1.21146	0.277162	1.19607	0.491738	1.2055	0.080963	0.298023	-0.737607	0.461439	-0.558793	0.860294	0.668565	-0.433624	0.0904004	0.839432
-186	-1.25815	-0.654658	-0.185768	-0.17186	0.456969	0.419716	0.271201	1.22239	-0.292063	1.62919	-0.468393	-0.072519	-1.59492	0.253816	-0.728667	1.20948	0.459452	0.0610948	0.845889	0.162919	0.85185	0.299513	0.799696	0.292063	0.124673	-0.916421	0.107288	-0.50813	0.579655	0.158449	-0.0347694	0.239412	0.693401
-184	-0.533462	-0.260274	0.33776	-0.168383	0.56227	0.0700355	0.214577	0.735124	-0.474354	1.08033	-0.306964	0.174344	-1.27206	-0.0918905	-0.616908	0.741581	0.410775	0.129143	0.623862	0.130137	0.611444	0.314415	0.305474	0.582139	-0.231465	-0.920892	-0.0864267	-0.231961	0.210106	-0.0899037	0.280142	0.249346	0.450512
-182	0.26226	-0.0322859	0.860294	-0.274678	0.776847	-0.330309	0.265737	0.147025	-0.789265	0.288586	0.415742	0.0546376	-0.318885	-0.307461	-0.307461	0.235935	0.408292	0.189245	0.397861	0.180801	0.494719	0.501672	-0.177821	0.976026	-0.454485	-0.47187	-0.191232	0.116229	-0.243882	-0.00149012	0.223021	-0.00745058	0.0437101
-180	0.599523	-0.0670552	1.08729	-0.506639	0.692407	-0.796715	0.0854333	-0.522534	-1.24723	-0.652174	0.797709	-0.343223	0.301997	-0.374516	-0.150502	-0.30001	0.202656	0.0904004	-0.0998378	0.0824531	0.194709	0.436107	-0.657638	1.18365	-0.675519	-0.0089407	-0.226498	0.222027	-0.860294	-0.415246	-0.375509	-0.237425	-0.328322
-178	0.422696	-0.0620882	1.0555	-0.545382	0.318885	-0.902514	-0.117719	-0.873705	-1.37687	-1.05053	0.457466	-0.294546	0.667572	-0.104805	-0.165403	-0.316401	-0.0625849	0.0745058	-0.556807	0.0298023	-0.0958641	0.200669	-0.811617	0.979006	-0.567734	0.235438	-0.138581	0.177821	-1.13348	-0.7237	-0.420709	-0.272195	-0.441074
-176	0.219047	0.239909	0.641743	-0.293056	-0.033776	-0.691414	-0.0680486	-0.990927	-1.10269	-1.06692	0.206629	0.377993	1.12206	-0.114242	-0.0804663	-0.162423	-0.234445	0.225504	-0.740588	-0.0258287	-0.325342	0.033776	-0.848373	0.368555	-0.244379	0.527501	-0.34819	0.293056	-1.04855	-0.135601	0.0695387	-0.300507	-0.759463
-174	0.0491738	0.542402	-0.0317891	-0.161926	-0.182788	-0.64373	0.159442	-1.2363	-0.564257	-1.26014	0.100334	0.580649	1.12802	-0.701845	0.321368	-0.51558	-0.407795	0.236928	-0.835458	-0.199179	-0.540415	0.0511607	-1.01378	-0.0854333	-0.219544	0.815093	-0.627836	0.463426	-0.889103	0.503163	-0.166396	-0.355144	-1.20153
-172	0.160436	0.813603	-0.150998	-0.0144045	0.103811	-0.543396	0.546376	-1.35998	0.160933	-1.42256	0.303984	0.396868	0.593066	-0.693897	1.01626	-0.824034	-0.389914	0.33925	-0.794729	-0.094374	-0.51558	0.477334	-0.976026	0.0655651	-0.199676	1.07785	-0.450512	0.743568	-0.518064	0.724196	-0.358125	-0.363092	-1.17968
-170	0.305971	0.707308	0.185768	-0.0293056	0.38743	-0.671546	0.743071	-1.58995	0.677009	-1.5681	0.77039	0.0735124	0.555317	-0.418226	1.55121	-0.982483	-0.436604	0.339746	-0.932316	-0.0402331	-0.605981	0.824034	-1.10219	0.207126	-0.400345	1.13994	-0.493228	0.644724	-0.180801	0.846386	-0.0904004	-0.290573	-0.721713
-168	-0.0466903	0.219544	0.290076	-0.245869	0.237425	-1.1757	0.466406	-2.19593	0.800689	-2.09063	0.693401	-0.025332	1.17819	-0.753999	1.71562	-1.44492	-0.734627	0.0178814	-1.50154	-0.330806	-1.05401	0.626345	-1.6133	0.0754992	-0.863771	1.03811	-1.0406	0.142058	-0.316898	0.703831	-0.021855	-0.262757	-0.384947
-166	-0.412762	0.0730157	0.127157	-0.0913938	0.0233452	-1.41263	0.0571211	-2.72741	0.505149	-2.79099	0.341733	0.292063	1.55121	-0.85185	1.65949	-1.95106	-0.908474	-0.152985	-2.00768	-0.527998	-1.47521	0.178317	-1.95106	0.0635783	-0.878672	1.0704	-1.41213	0.0228484	-0.877678	0.278155	-0.235438	-0.341237	-0.46889
-164	-0.540415	-0.0153979	-0.333786	0.210106	-0.223021	-1.2209	-0.334779	-2.94745	-0.08593	-3.32346	-0.0998378	0.150998	1.32769	-0.772874	1.24127	-2.24859	-0.995894	-0.177821	-2.29528	-0.524521	-1.67042	-0.279148	-1.94311	0.038743	-0.417233	0.906984	-1.45535	-0.0591079	-1.38581	-0.0268221	-0.637273	-0.251333	-0.289579
-162	-0.656645	-0.435611	-0.849366	0.38743	-0.38147	-0.783801	-0.565251	-2.96086	-0.654161	-3.55989	-0.757476	-0.411272	1.06643	-1.00285	0.660121	-2.31614	-0.98596	-0.149508	-2.40157	-0.332793	-1.71115	-0.530481	-1.74542	0.150005	0.176827	0.574191	-1.29044	-0.470877	-1.62969	-0.376999	-0.878672	0.0432134	0.587106
-160	-0.638266	-0.672539	-0.991424	0.224511	-0.313421	-0.51111	-0.588099	-2.85159	-0.921885	-3.5584	-1.05053	-0.935296	0.864764	-1.10169	0.512103	-2.12342	-0.785788	-0.0675519	-2.28534	-0.0854333	-1.67191	-0.538429	-1.55916	0.405312	0.308951	0.652671	-1.04258	-0.704328	-1.7936	-0.668069	-0.819067	0.284115	1.2666
-158	-0.362098	-0.33776	-0.63777	-0.194709	-0.0198682	-0.614921	-0.335276	-2.60919	-0.540415	-3.32147	-0.870724	-1.06146	0.781318	-1.14938	1.11212	-1.85172	-0.463426	0.0203649	-1.97838	0.0288089	-1.45684	-0.271201	-1.4921	0.556807	-0.0685453	1.22289	-0.962118	-0.502169	-1.60386	-0.671049	-0.575682	0.368059	0.957151
-156	0.08593	0.350177	0.0695387	-0.214577	0.358621	-0.568728	0.146031	-2.19295	0.396868	-2.79595	-0.565747	-0.466406	1.15087	-1.10964	2.00222	-1.58946	-0.0988444	0.148515	-1.51098	0.208616	-1.0108	0.285606	-1.28498	0.609458	-0.0730157	1.81595	-0.850856	-0.00546376	-0.90301	-0.428657	-0.21408	0.226498	0.0307957
-154	0.29703	0.578662	0.175337	0.0596046	0.189245	-0.254313	0.350674	-1.86414	1.04556	-2.25107	-0.346204	0.0958641	1.50154	-0.794232	2.04096	-1.50303	0.00745058	0.142058	-1.21246	0.259777	-0.68297	0.427167	-0.918905	0.112255	0.380973	1.78317	-0.579158	0.208616	-0.325839	0.116726	-0.113249	0.0437101	-0.446538
-152	0.235935	0.0958641	-0.598033	-0.0397364	-0.402331	-0.349184	0.0650684	-1.81546	1.08828	-1.97291	-0.462433	0.0993411	1.4017	-0.367562	1.30832	-1.81645	-0.242392	-0.145038	-1.19756	-0.08593	-0.736117	-0.0596046	-0.912448	-0.790258	0.163416	1.4022	-0.550846	-0.0203649	-0.161926	0.403325	-0.158946	-0.0293056	-0.238419
-150	0.237922	-0.345707	-1.06295	-0.383457	-0.776847	-0.93778	-0.270704	-1.93814	0.766416	-2.10653	-0.618398	-0.0983477	0.961125	-0.158449	0.920395	-2.21729	-0.574688	-0.489751	-1.26908	-0.415246	-0.954668	-0.512103	-1.28696	-1.20898	-0.752012	1.2671	-0.717243	-0.0481804	-0.365575	0.240902	-0.135104	-0.232955	-0.0496705
-148	0.339746	-0.315905	-0.590583	-0.448028	-0.809133	-1.15832	-0.389417	-1.98583	0.241896	-2.64446	-0.29852	-0.355641	0.51856	-0.462433	0.925362	-2.39958	-0.677506	-0.59257	-1.28597	-0.472864	-1.05898	-0.622372	-1.45137	-1.09623	-1.02222	1.15236	-0.842412	0.256797	-0.888109	0.180801	-0.466406	-0.563761	-0.261267
-146	0.666082	0.112752	0.434617	-0.0591079	-0.559787	-0.661115	-0.343223	-1.73698	-0.216067	-3.016	0.364085	-0.490745	0.728667	-0.861784	0.881155	-2.33899	-0.399848	-0.211596	-1.03712	-0.184278	-0.863274	-0.447035	-1.0709	-0.613431	-0.306964	0.927349	-0.877182	0.651181	-1.30683	0.397364	-0.707308	-0.694394	-0.69042
-144	1.11411	0.568728	1.32024	0.311434	-0.310441	0.00496705	-0.280639	-1.281	-0.369052	-2.73933	0.661115	-0.530978	1.13746	-0.889599	0.650187	-2.11596	-0.0526508	0.317395	-0.609458	0.247856	-0.527004	-0.227988	-0.476837	-0.207623	0.393391	0.688434	-0.876188	0.904004	-1.32124	0.444551	-0.654658	-0.498692	-1.04954
-142	1.31279	0.656148	1.59442	0.199676	-0.245869	0.158946	-0.17186	-0.821054	-0.110269	-1.89394	0.603497	-0.568231	1.10567	-0.416239	0.452002	-1.78168	0.0630816	0.457962	-0.282129	0.353654	-0.353158	-0.170867	-0.233452	-0.233948	0.180801	0.317891	-0.868241	0.875692	-0.929832	0.215073	-0.64075	-0.222027	-1.17024
-140	1.12553	0.326335	1.23133	-0.230471	-0.347197	-0.326335	-0.107288	-0.594556	0.118713	-1.21991	0.618895	-0.772377	0.980496	-0.0973543	0.393391	-1.55022	-0.129143	0.182291	-0.325839	0.0754992	-0.38892	-0.248849	-0.436107	-0.450015	-0.59853	0.0119209	-0.955661	0.572701	-0.530481	0.121196	-0.608961	-0.163416	-1.05351
-138	0.559787	-0.197192	0.609954	-0.499686	-0.358125	-0.627836	-0.0710289	-0.37998	0.12815	-0.98	0.592073	-1.0247	0.863274	-0.532468	0.452002	-1.31776	-0.323355	-0.173847	-0.329812	-0.159442	-0.381966	-0.253816	-0.510116	-0.551343	-0.834465	0.247856	-0.907481	-0.0307957	-0.348687	0.475347	-0.60449	-0.250836	-0.631313
-136	0.0660618	-0.327826	0.483791	-0.182788	0.126163	-0.166396	0.2563	0.219544	0.530978	-0.621875	0.736117	-0.651677	0.706315	-0.635286	0.662108	-0.887613	0.0183781	-0.0913938	0.269214	0.0948707	0.0158946	0.0486771	-0.0536442	-0.187258	-0.301997	0.89556	-0.602007	-0.426173	-0.0928839	1.12355	-0.363588	-0.351667	-0.0139078
-134	-0.120203	-0.0839432	0.692904	0.215073	0.565747	0.364582	0.492732	0.751019	0.981986	-0.326335	0.954668	-0.136594	0.485778	-0.247856	0.540415	-0.661115	0.462929	0.148515	0.80963	0.406305	0.464916	0.324349	0.43114	0.231465	0.210603	1.15136	-0.528991	-0.414749	0.0854333	1.04258	-0.134607	-0.403821	0.152985
-132	-0.154972	0.0720223	0.677009	0.242392	0.540912	0.465413	0.400841	0.979503	0.990927	-0.22004	0.871221	-0.161429	0.399351	-0.150998	0.232458	-0.529488	0.470877	0.151495	0.868738	0.368059	0.581642	0.335773	0.671546	0.292063	0.221531	0.94523	-0.573198	-0.338753	0.142058	0.173847	-0.152985	-0.364582	-0.258287
-130	0.0908971	0.374516	0.604987	0.233452	0.364582	0.343223	0.289083	1.15335	0.719229	-0.0536441	0.660618	-0.310938	0.403821	-0.258287	0.157456	-0.298023	0.354151	0.12964	0.879169	0.249843	0.603	0.233452	0.755489	0.226994	0.0183781	0.55929	-0.530481	-0.0660618	0.193715	-0.264744	-0.118216	-0.405808	-0.919898
-128	0.34521	0.813603	0.747542	0.397861	0.233452	0.406802	0.245869	1.43498	0.266731	0.153979	0.724693	-0.206629	0.0784794	-0.271201	-0.0367562	-0.0397364	0.466903	0.272195	1.09226	0.294546	0.702838	0.159442	0.867248	0.199179	0.080963	-0.197192	-0.280639	0.375013	0.0764926	-0.185768	-0.0278155	-0.419716	-1.24027
-126	0.341733	1.09524	1.02719	0.845889	0.378489	1.03364	0.415246	1.95255	-0.0655651	0.591079	0.925859	0.139077	-0.339746	0.25928	-0.316401	0.465413	0.926852	0.661612	1.63714	0.679493	1.10914	0.365078	1.36197	0.369549	0.819067	-0.826021	0.323852	0.752509	0.0993411	0.00844399	0.164409	-0.288586	-0.803669
-124	0.288089	1.06543	0.562767	1.10914	0.547866	1.5378	0.538429	2.35488	-0.289083	1.02371	0.744561	0.341733	-0.889103	0.733634	-0.682473	0.924369	1.23431	0.85036	2.09709	0.912448	1.51048	0.518064	1.87258	0.498692	1.38134	-0.890593	0.686944	0.859797	0.265241	0.223021	0.418226	-0.201662	-0.422696
-122	0.132124	0.548859	-0.686447	0.745555	0.388424	1.31031	0.365575	2.29925	-0.403325	1.02321	0.330806	0.231961	-1.69724	0.381966	-1.1454	1.02073	1.06444	0.551343	2.06282	0.630816	1.48813	0.365078	1.84973	0.411769	0.908971	-0.755489	0.671049	0.520547	0.240902	0.147521	0.655651	-0.145038	-0.612438
-120	0.00248353	0.0998378	-1.62621	0.454982	0.123183	1.01874	0.297527	2.17706	-0.00745061	1.09772	-0.269214	0.209113	-1.9903	-0.143548	-1.12156	0.907977	0.830988	0.244876	1.96646	0.324349	1.31577	0.253816	1.65949	0.265737	0.494222	-0.73115	0.489751	0.149012	0.454485	-0.360111	0.753502	-0.148018	-0.975529
-118	0.193218	0.206133	-1.72804	0.626345	0.0784794	1.17918	0.571708	2.40107	0.743071	1.70618	-0.823041	0.479321	-1.2358	-0.0193715	-0.538925	0.94374	0.886619	0.220537	2.1865	0.422696	1.41611	0.333289	1.74294	0.225504	0.778337	-0.816584	0.499686	0.0874201	1.14441	-0.80814	0.700355	-0.117719	-0.948707
-116	0.234942	0.517567	-1.23183	0.778834	0.316401	1.43896	0.915428	2.76019	0.989437	2.48899	-0.933309	0.627339	0.0476837	0.541906	-0.163913	1.33763	1.14044	0.407795	2.49048	0.722706	1.70221	0.505646	1.94808	0.389417	1.01825	-0.762939	0.950694	0.104308	1.66297	-0.929832	0.68744	0.119706	-0.500679
-114	-0.38147	0.442068	-0.772874	0.500679	0.303487	1.37836	0.930826	2.77112	0.697871	2.84364	-0.94523	0.402828	0.602007	0.828505	-0.372032	1.66496	1.21693	0.487765	2.45521	0.782311	1.79907	0.524024	1.90685	0.396371	0.812113	-0.55184	1.16378	-0.0605981	1.69277	-0.664095	0.72072	0.365078	-0.0988444
-112	-1.12305	0.217557	-0.376999	0.156462	-0.0307957	1.24176	0.7689	2.57194	0.706315	2.78552	-0.830988	0.304977	0.0402331	0.931323	-0.605484	1.6287	1.131	0.389417	2.28683	0.652174	1.75138	0.34521	1.78119	0.025332	0.564754	-0.347197	0.966092	-0.143548	1.64608	-0.122686	0.745555	0.381966	0.186265
-110	-1.20749	0.224014	0.0988444	0.0879169	-0.400345	1.15236	0.63926	2.32011	1.06345	2.66681	-0.466406	0.479817	-0.535945	0.777841	-0.648697	1.41561	1.00931	0.193218	2.14676	0.470877	1.57257	0.00198682	1.60187	-0.438094	0.42369	-0.359118	0.570714	-0.0551343	1.70668	0.025332	0.725686	0.297527	0.366072
-108	-0.567238	0.365575	0.687937	0.494719	-0.367562	1.36991	0.695388	2.33899	1.73549	3.07063	-0.213087	0.759959	-0.280639	0.496209	-0.407795	1.59889	1.09176	0.228981	2.19643	0.476837	1.5532	-0.112752	1.69526	-0.25779	0.794232	-0.457962	0.563761	0.033776	2.13037	-0.383457	0.888109	0.228981	0.681976
-106	0.0834465	0.388424	1.2661	1.06295	0.21855	1.95702	0.947714	2.72294	2.43386	3.84053	-0.163416	0.993907	0.419716	0.611941	0.129143	2.07772	1.40915	0.523031	2.50538	0.781318	1.92175	0.273685	2.13782	0.686943	1.60088	-0.370046	1.19656	0.0933806	2.72642	-0.952681	1.00583	0.246863	1.44839
-104	-0.209113	-0.13411	0.914931	0.708302	0.281632	1.69575	0.7689	2.52972	2.29279	3.91404	-0.332793	0.532468	0.693401	0.380476	0.246863	1.94162	1.17819	0.263254	2.32905	0.579158	1.85321	0.3467	1.8701	0.682473	1.36197	-0.455976	1.0555	-0.25481	2.6991	-1.10865	0.522534	0.413756	2.10404
-102	-0.933309	-0.670552	-0.107785	-0.0566244	-0.284115	0.907977	0.317395	2.00619	1.76082	3.54995	-0.441571	-0.0511607	0.364085	-0.284612	-0.000993411	1.59691	0.577668	-0.351171	1.7797	-0.00198679	1.35849	-0.0874201	1.17819	-0.513097	0.458956	-0.544389	0.182788	-0.819564	2.30918	-0.433127	0.161429	0.438591	2.0047
-100	-0.98447	-0.614921	-0.5126	-0.245372	-0.527998	0.700851	0.167886	1.91977	1.39177	3.59416	-0.723203	0.0114242	-0.304977	-0.707308	-0.221034	1.78864	0.319878	-0.614425	1.5383	-0.225504	1.08232	-0.321865	1.01179	-1.1305	0.188251	-0.442564	-0.0625849	-0.89407	2.09908	0.166893	0.089407	0.362098	1.56363
-98	-0.665585	-0.533462	-0.761449	-0.460446	-0.776351	0.196695	-0.140568	1.5532	0.658135	3.5435	-1.34557	-0.20812	-1.24027	-0.602504	-0.673532	1.78963	-0.0764926	-0.950197	1.09822	-0.59406	0.587106	-0.596543	0.590583	-1.30634	-0.181297	-1.03861	0.179807	-0.762939	1.68284	-0.0342727	-0.259777	0.358125	1.0252
-96	-0.492235	-0.529488	-1.64608	-0.879169	-1.48316	-0.872215	-0.881652	0.613431	-0.2563	2.9847	-1.67489	-0.512103	-2.08269	-0.0819564	-1.3262	1.26362	-0.86079	-1.57853	0.162423	-1.37687	-0.304977	-1.27554	-0.400345	-2.01762	-1.0098	-2.19494	0.381966	-0.761449	1.05004	-0.788768	-0.145038	0.277162	0.12666
-94	-0.495215	-0.467896	-2.24014	-0.913441	-1.84029	-1.17968	-1.18663	0.140568	-0.352661	2.73834	-1.43945	-0.0804663	-2.31266	0.447035	-1.36594	1.11163	-1.21544	-1.82887	-0.332296	-1.74095	-0.776351	-1.55369	-0.835458	-2.52624	-1.22835	-2.46912	0.393887	-0.764926	0.993411	-1.68184	0.454485	0.320872	-0.209113
-92	-0.596543	-0.539919	-1.93665	-0.494719	-1.36197	-0.522037	-0.745555	0.51111	0.262757	3.16848	-0.810623	0.38743	-1.98334	1.12355	-0.741084	1.74741	-0.799696	-1.40568	-0.069042	-1.33415	-0.531971	-1.03066	-0.392894	-2.10752	-0.584126	-1.76579	0.546376	-0.786285	1.47223	-1.66893	0.651181	0.555317	0.630319
-90	-0.636776	-0.651181	-1.36942	-0.148018	-0.827511	-0.0968575	-0.557303	0.699361	0.361105	3.23504	-0.206133	0.311434	-1.66992	1.13497	-0.450015	2.16911	-0.377496	-0.986457	-0.00397367	-0.797212	-0.286102	-0.591079	-0.0238419	-1.45982	-0.047187	-1.23084	0.975033	-0.847876	1.49012	-0.613431	0.330309	0.598033	1.49955
-88	-0.85334	-0.776351	-1.05053	-0.204146	-0.851353	-0.245372	-1.05749	0.224014	-0.350674	2.65986	-0.261764	0.0193715	-1.52737	0.229975	-0.781318	1.88301	-0.436604	-1.00086	-0.537932	-0.720223	-0.493725	-0.807643	-0.208616	-1.39525	-0.165403	-1.22289	1.20799	-1.0396	0.921388	-0.13411	-0.0844399	0.353654	1.53482
-86	-1.14441	-0.784795	-0.757972	-0.181794	-0.93629	-0.278155	-1.44541	-0.121693	-0.899533	2.38568	-0.520547	-0.0109275	-1.24574	0.0645717	-1.00434	1.68979	-0.462929	-0.934799	-0.929832	-0.736117	-0.72221	-1.10666	-0.404815	-1.53432	-0.233948	-1.24226	1.24921	-1.09971	0.584126	-0.742575	-0.0879169	0.213087	1.08729
-84	-1.43796	-0.80665	-0.932813	-0.462929	-1.09375	-0.540415	-1.73052	-0.4674	-1.16378	2.27044	-0.667075	-0.295043	-1.40369	0.358621	-1.10815	1.51843	-0.659625	-1.02619	-1.2959	-0.855823	-1.08381	-1.32769	-0.798702	-1.61628	-0.559787	-1.41859	0.991424	-1.07189	0.499686	-1.68284	-0.121196	0.460943	0.744561
-82	-1.65701	-0.858307	-1.70569	-0.970066	-1.29491	-0.919898	-1.98086	-0.930826	-1.40965	1.92573	-0.944734	-0.570714	-1.90238	0.30299	-1.19805	1.28547	-1.07636	-1.30484	-1.71463	-1.00583	-1.54277	-1.46876	-1.17968	-1.54972	-0.996888	-1.55568	0.64373	-1.05848	0.370542	-2.07225	-0.173847	0.682473	0.480811
-80	-1.36892	-0.667075	-1.85321	-0.625849	-0.820061	-0.445048	-1.75685	-0.860294	-1.20898	1.7494	-1.09623	-0.112752	-1.97689	0.438591	-0.98	1.55816	-0.990431	-1.00434	-1.73599	-0.647207	-1.51147	-1.19607	-0.824034	-0.772377	-0.34074	-1.17222	0.655651	-0.781318	0.442564	-1.55518	-0.047187	0.586112	0.261764
-78	-1.24027	-0.669559	-1.47869	-0.208616	-0.190238	-0.0834465	-1.63863	-0.984967	-0.880162	1.23729	-1.38978	0.121693	-1.94957	0.409782	-0.866751	1.46826	-0.902017	-0.659128	-1.86364	-0.423193	-1.51495	-0.98894	-0.63628	0.0650684	0.178317	-0.904997	0.474354	-0.735124	0.351171	-1.09772	-0.0442068	0.467896	0.370046
-76	-1.66744	-0.950197	-1.28547	-0.411769	-0.20812	-0.750025	-1.96944	-1.80056	-1.21792	0.136097	-1.67936	-0.12517	-1.99179	-0.17633	-1.07735	0.441571	-1.37687	-0.787278	-2.39909	-0.795225	-2.02606	-1.2517	-1.31627	0.159442	-0.527998	-0.950694	-0.142058	-1.10815	-0.310441	-1.26412	0.000993411	0.407795	0.715752
-74	-1.92871	-1.22488	-1.20997	-0.822544	-0.724693	-1.7032	-2.4125	-2.57889	-1.96795	-0.960628	-1.44591	-0.528991	-1.94758	-0.792245	-1.37389	-0.637273	-1.99229	-1.07686	-2.98123	-1.24425	-2.59727	-1.71612	-2.08169	-0.145038	-1.4315	-0.875692	-0.639757	-1.29938	-1.09573	-1.18613	-0.186265	0.218054	0.954668
-72	-1.51843	-1.20004	-1.05302	-1.055	-1.26461	-2.08765	-2.64198	-2.8948	-2.3062	-1.69079	-0.985463	-0.710785	-1.54575	-0.81112	-1.43299	-1.06494	-2.26696	-1.21693	-3.29564	-1.40717	-2.85953	-1.95007	-2.32806	-0.376006	-1.79559	-0.759959	-0.858307	-1.056	-1.55419	-0.411272	-0.389417	0.0273188	0.833968
-70	-0.911951	-0.911951	-0.773867	-0.964602	-1.55071	-1.83384	-2.60125	-2.79943	-2.10553	-1.884	-0.844896	-0.516574	-0.542402	-0.457466	-1.20203	-0.962118	-2.14279	-1.14193	-3.26385	-1.38481	-2.81135	-1.95652	-2.16514	-0.462929	-1.59939	-0.607967	-1.02321	-0.790755	-1.53432	0.153979	-0.271698	0.0700355	0.446538
-68	-0.55482	-0.774364	-0.501176	-0.807146	-1.57952	-1.28696	-2.37525	-2.51631	-1.66297	-1.72903	-1.01179	-0.449518	0.502666	-0.341237	-0.990431	-0.844896	-1.95305	-1.01278	-2.97974	-1.30981	-2.63949	-1.93169	-1.80105	-0.376006	-1.06196	-0.319382	-0.835458	-0.793735	-1.23978	0.259777	-0.486771	0.158449	0.127157
-66	-0.331302	-0.803669	-0.360608	-0.744065	-1.41859	-0.844896	-2.0658	-2.31216	-1.20302	-1.78963	-1.00484	-0.407298	1.15931	-0.344714	-0.949204	-0.938773	-1.86414	-0.880162	-2.71599	-1.24872	-2.4572	-1.83135	-1.45882	-0.291069	-0.603497	-0.00993411	-0.232458	-0.887613	-1.09722	0.117222	-0.695884	0.105302	-0.00149012
-64	-0.281135	-0.899037	-0.765423	-0.938773	-1.40419	-1.05103	-2.01166	-2.46912	-1.20401	-2.34296	-0.73115	-0.59257	1.37538	-0.34819	-1.09474	-1.18464	-2.03103	-0.990431	-2.79248	-1.41611	-2.52128	-1.74145	-1.59442	-0.717243	-0.81708	-0.0635783	-0.0596046	-0.984967	-1.41462	-0.158946	-0.744065	0.137587	-0.0998378
-62	-0.3467	-0.935296	-1.55717	-1.35551	-1.72406	-1.85966	-2.1855	-2.8491	-1.59343	-2.95291	-0.51111	-0.85632	1.09673	-0.278155	-1.21047	-1.50551	-2.40157	-1.39276	-3.12577	-1.78913	-2.81582	-1.78665	-2.13335	-1.507	-1.65155	-0.34819	-0.487765	-0.865261	-1.91232	-0.209113	-0.872711	0.25928	-0.539422
-60	-0.460446	-0.713766	-1.75387	-1.4325	-1.72605	-2.20786	-2.04345	-2.92361	-1.65999	-3.08255	-0.328819	-0.643233	0.249346	0.0670552	-0.955661	-1.58002	-2.51383	-1.48962	-3.12775	-1.94858	-2.90871	-1.64708	-2.33203	-1.76529	-1.97391	-0.274181	-0.793238	-0.55631	-2.05934	-0.50813	-0.434121	0.311434	-0.931323
-58	-0.537932	-0.325342	-1.02868	-0.883142	-1.01676	-1.53929	-1.42058	-2.38816	-1.27057	-2.69214	0.139077	-0.0223517	-1.00533	0.42667	-0.382463	-1.33961	-1.9908	-1.02917	-2.49694	-1.51644	-2.40405	-1.07239	-1.74344	-1.08232	-1.15881	-0.0382463	-0.485281	-0.180801	-1.69228	-0.865758	0.493725	0.342727	-0.551343
-56	-0.450512	-0.213087	-0.286102	-0.440578	-0.524521	-0.90301	-1.04507	-1.94609	-1.2671	-2.64396	0.309944	0.299513	-2.10454	0.146528	-0.186265	-1.44541	-1.51495	-0.734627	-2.06033	-1.09474	-1.83582	-0.678003	-1.18017	-0.531475	-0.461936	-0.311434	-0.21855	0.025332	-1.63267	-0.927349	0.605981	0.307461	0.104805
-54	-0.254313	-0.510116	-0.0983477	-0.686447	-0.8141	-1.07388	-1.26561	-2.14229	-1.86165	-3.31799	-0.0665585	-0.143548	-2.24064	-0.503163	-0.520547	-2.04295	-1.61827	-0.93778	-2.23617	-1.23084	-1.8547	-0.828008	-1.32769	-0.916918	-0.716746	-0.771383	-0.620882	-0.197689	-2.1716	-1.2969	-0.104805	0.286102	0.448028
-52	-0.0715256	-0.701845	-0.0307957	-0.893076	-1.06891	-1.1613	-1.27852	-2.24411	-1.92722	-3.61751	-0.127157	-0.344217	-0.975033	-0.392894	-0.641743	-2.29925	-1.54773	-0.918905	-2.18103	-1.26412	-1.8999	-0.873208	-1.43299	-1.19011	-0.850856	-0.612934	-0.913938	-0.396868	-2.34544	-1.31577	-0.200669	0.418226	0.735621
-50	0.210106	-0.392397	-0.0114242	-0.587106	-0.691414	-0.704328	-0.698368	-1.73748	-1.17769	-3.01898	0.330309	-0.179311	0.613928	0.0586112	-0.350177	-1.91778	-0.946224	-0.439088	-1.54624	-0.772874	-1.4171	-0.397364	-0.965099	-0.616908	-0.456969	0.0551343	-0.628332	-0.0442068	-1.84427	-0.16739	0.0650684	0.287096	0.617405
-48	0.667075	0.306964	-0.217557	-0.108282	0.00645717	-0.129143	0.0481804	-1.04457	-0.319878	-2.25902	0.674029	-0.195205	0.976523	0.0933806	0.0193715	-1.4618	-0.233452	0.158449	-0.748038	-0.122686	-0.63628	0.303984	-0.389417	0.121196	-0.0814597	0.488758	-0.266731	0.528495	-1.17769	1.05103	0.0670552	-0.236432	0.0258287
-46	0.508626	0.469387	-0.198682	0.347197	0.444055	0.265241	0.51558	-0.610451	0.0144045	-1.99775	0.289083	-0.100334	0.00745058	-0.00993411	0.180304	-1.3113	0.299513	0.542899	-0.194212	0.39041	-0.0352661	0.704328	-0.016888	0.375509	0.247856	0.199676	-0.17186	0.51111	-0.844896	1.21444	0.107785	-0.273188	0.405808
-44	-0.033776	0.0650684	0.296533	0.671546	0.546376	0.479817	0.644227	-0.545879	-0.202159	-2.33154	-0.400345	0.194212	-0.798702	0.0298023	0.0963608	-1.53979	0.50962	0.719229	0.0377496	0.727673	0.191728	0.775854	0.126163	0.202656	0.530978	-0.549853	-0.351171	0.285606	-1.08729	0.55482	0.199179	0.140568	1.46975
-42	0.135601	0.0332793	0.957151	0.832478	0.798702	0.609458	0.819067	-0.631809	-0.33776	-2.72741	-0.584622	0.528495	-0.277162	0.380476	0.0491738	-2.05835	0.60002	0.887116	0.189741	0.85781	0.303984	0.977516	0.119706	0.115732	0.636776	-0.754495	-0.646214	0.495712	-1.4618	-0.0173847	0.495215	0.172357	1.76976
-40	0.754495	0.276168	1.41909	0.922879	1.33117	0.805159	1.31925	-0.390907	-0.174344	-2.48402	-0.221034	0.788768	0.663598	0.628332	0.288089	-2.12689	0.875195	1.06196	0.541906	1.05749	0.700355	1.51346	0.390907	0.501176	0.836949	-0.0188748	-0.628332	0.805656	-1.27852	0.413259	0.869731	-0.0605981	1.50154
-38	1.52389	0.697374	1.68532	1.12454	1.88152	1.15484	1.90685	0.203649	0.103315	-1.69973	0.612438	0.81261	0.712772	0.663102	0.77039	-1.57704	1.32918	1.32769	1.0848	1.51346	1.2517	2.12242	0.954668	1.18613	1.28001	0.787775	-0.34372	1.11361	-0.665088	1.41412	0.892579	-0.228484	0.77188
-36	2.02705	1.18564	1.75238	1.2959	2.17458	1.41164	2.22971	0.669559	0.351667	-1.10765	1.09921	0.629326	0.0615915	0.861287	1.17819	-1.07388	1.67439	1.61926	1.54525	1.75089	1.54525	2.35786	1.25269	1.67539	1.43796	0.904004	-0.258287	1.29292	-0.347694	1.46677	0.597537	-0.225008	-0.228981
-34	1.85321	1.30335	1.57108	1.30037	2.16762	1.43945	2.29776	0.901024	0.702341	-0.846386	0.945727	0.616411	-0.644227	0.9045	1.35352	-0.754495	1.7032	1.63317	1.73102	1.71264	1.68284	2.27839	1.27157	1.75784	1.27455	0.755489	-0.262757	1.14491	-0.224511	0.841916	0.329812	-0.147521	-0.620882
-32	1.71512	1.36048	1.64509	1.59889	2.3524	1.75933	2.52525	1.36793	1.4474	-0.340243	1.38581	1.22289	-0.46591	0.874698	1.59641	-0.197689	1.92871	1.75983	2.035	1.93417	2.03947	2.41001	1.59293	1.95305	1.57704	1.21345	0.121693	1.12255	0.378986	0.737607	0.543892	-0.255307	-0.398854
-30	1.55568	1.28746	1.82986	1.8393	2.51283	2.06381	2.71599	1.82092	1.95404	0.282129	1.92275	1.48813	0.795225	0.779331	1.83483	0.249346	2.17259	1.99477	2.38369	2.14477	2.29975	2.58485	1.90834	2.07474	1.98086	1.79807	0.511607	1.23531	1.0406	1.05451	0.921388	-0.469883	-0.208616
-28	0.838439	0.740091	1.67439	1.45286	2.41896	1.79261	2.71748	1.88599	1.8547	0.513593	1.45733	0.656148	1.95503	0.623365	1.99229	0.421206	2.12441	1.86662	2.48849	2.03401	2.25852	2.55555	1.81894	2.06331	1.67688	1.87109	0.634789	1.00533	1.15931	1.50849	0.853837	-0.463426	0.0442068
-26	0.207126	0.480811	1.57803	1.21246	2.55356	1.58151	2.85308	2.00321	1.71612	0.55929	0.9045	0.118216	2.28534	0.718236	2.3216	0.657141	2.25107	1.73946	2.62062	2.04593	2.3221	2.61764	1.83334	2.58535	1.36743	2.02606	0.801682	0.738104	1.00235	1.82788	0.606477	-0.253816	0.241399
-24	0.284115	0.655154	1.29541	1.20451	2.41746	1.49459	2.65986	2.01762	1.32769	0.479817	0.557303	0.268221	1.87854	0.706315	2.26994	0.763933	2.20339	1.5378	2.47757	1.93914	2.26001	2.40107	1.84278	2.8496	1.21991	2.28782	0.684957	0.750522	0.596543	1.93119	0.305971	-0.285109	-0.446538
-22	0.875692	0.705322	0.956158	0.927349	1.82539	1.17769	2.05835	1.75585	0.825524	0.331302	0.263254	0.245372	1.28349	0.439584	1.68085	0.813603	1.77771	1.20799	2.05338	1.55717	1.92722	1.84427	1.57108	2.22524	0.849863	1.95603	0.390907	0.761449	0.21557	1.88847	-0.069042	-0.488758	-1.26263
-20	1.26014	0.519057	1.10815	0.536938	1.27951	0.816087	1.56214	1.51197	0.605981	0.313421	0.341237	0.0680486	0.792245	0.1659	1.08033	0.935296	1.41859	1.03364	1.74542	1.1752	1.61082	1.31528	1.26511	1.43896	0.500182	0.785291	0.320872	0.552833	0.17186	1.06196	-0.143548	-0.443558	-1.05798
-18	0.872711	0.236928	1.18911	0.199676	0.711282	0.493228	1.07437	1.33117	0.437101	0.326335	0.795225	-0.190735	0.676513	-0.0521541	0.516574	0.838439	1.05997	0.838935	1.39723	0.77039	1.27306	0.796219	0.980496	0.85632	0.235438	-0.274181	0.284115	0.289083	0.143051	-0.150502	-0.0715256	-0.279645	-0.644724
-16	0.320375	0.278155	0.788271	0.0735124	0.226001	0.210603	0.698368	1.18415	0.412265	0.536938	1.59442	-0.317395	1.23481	-0.267228	0.172357	0.625352	0.68148	0.578662	1.08927	0.437597	0.940263	0.430147	0.697374	0.357131	0.0427167	-0.0447035	0.117222	0.458459	0.246366	-0.094374	-0.157456	-0.331302	-1.055
-14	-0.301997	0.185271	0.25332	-0.241399	-0.140071	-0.147521	0.42518	0.916918	0.401338	0.916421	1.69426	-0.537435	1.43945	-0.73264	0.197192	0.414252	0.229975	0.117222	0.810126	0.0397364	0.60449	0.175834	0.373522	-0.188748	-0.3015	0.779331	-0.12666	0.509123	0.522037	0.545382	-0.709295	-0.390907	-1.3118
-12	-0.892083	-0.42667	-0.121693	-0.874201	-0.432134	-0.529488	0.214577	0.558793	0.481308	1.16328	0.700851	-1.07537	0.780324	-1.27455	0.334283	0.323355	-0.241896	-0.47038	0.55035	-0.484784	0.338256	-0.143051	0.0452002	-0.489751	-0.755489	1.08729	-0.222524	-0.111759	0.700355	0.376006	-1.49856	-0.145535	-0.617902
-10	-0.598033	-0.750025	-0.477831	-1.281	-0.598033	-0.882645	0.0660618	0.342727	0.713766	1.35005	-0.268221	-1.04556	-0.0586112	-1.21991	0.230968	0.548859	-0.524521	-0.726183	0.383953	-0.816584	0.160933	-0.398358	-0.269711	-0.445048	-1.15732	0.674029	-0.136097	-0.68893	0.804166	-0.0680486	-1.32273	0.182291	0.0794729
-8	0.294546	-0.39041	-0.727177	-1.21345	-0.694394	-1.10914	-0.154475	0.256797	0.730157	1.53184	-0.59406	-0.285606	-0.452995	-0.823041	-0.103811	0.877182	-0.566244	-0.678996	0.214577	-0.864267	0.0526508	-0.564754	-0.544886	-0.379483	-1.282	-0.0223517	-0.0650684	-0.651181	0.886122	-0.38743	-0.376503	0.158946	0.00198682
-6	0.845393	0.279645	-0.391901	-0.512103	-0.601013	-0.566741	-0.352661	0.351171	0.550846	1.7042	-0.288586	0.397364	-0.140071	-0.501176	-0.294546	1.13646	-0.249843	-0.340243	0.184774	-0.498195	0.264744	-0.624359	-0.355144	-0.278652	-0.318885	-0.17335	0.159939	-0.0163913	0.974039	-0.584622	0.149012	-0.140071	-0.60449
-4	0.625849	0.628829	0.125666	0.131627	-0.521044	0.055631	-0.609954	0.372032	0.311434	1.77026	0.104308	0.367562	0.259777	-0.263751	-0.427663	1.32769	0.0536442	-0.0124176	0.106295	-0.104308	0.490745	-0.764926	-0.0700355	-0.275671	0.60151	-0.207623	0.466406	0.507136	0.976026	-0.449022	-0.132124	-0.282625	-1.0699
-2	-0.00397364	0.457962	0.0650684	-0.109275	-0.796219	-0.410775	-1.09772	0.00397367	-0.141064	1.57356	0.114739	-0.0417233	0.493725	-0.12219	-0.866254	1.26461	-0.13411	-0.135601	-0.405312	-0.261764	0.172357	-1.16924	-0.451505	-0.632306	0.00248353	-0.702838	0.439584	0.382463	0.676016	-0.106295	-0.591079	-0.225008	-1.20401
0	-0.323355	0.128647	-0.331302	-0.596046	-1.29342	-1.30733	-1.80602	-0.670552	-1.13895	0.842412	-0.119706	-0.0144045	0.886122	-0.117719	-1.75387	0.752012	-0.673532	-0.510613	-1.17868	-0.716249	-0.529985	-1.76777	-1.16924	-1.08182	-0.922382	-1.1012	-0.0829498	0.00248353	-0.164906	-0.17335	-0.482798	-0.161429	-1.1151
2	0.0789762	0.0298023	-0.696878	-0.752509	-1.66446	-1.65552	-2.5332	-1.3868	-2.23368	-0.0238418	-0.410279	0.334283	0.453989	-0.201662	-2.6231	0.245869	-1.17222	-0.786781	-1.95702	-1.04258	-1.18464	-2.33054	-1.66347	-1.2507	-1.16825	-1.32422	-0.691414	-0.0735124	-1.08331	-0.853837	-0.291069	-0.206629	-1.09722
4	0.527998	-0.072519	-1.06096	-0.911454	-1.81844	-1.69774	-2.97229	-1.90884	-2.59876	-0.399351	-0.959138	0.383457	-1.38779	-0.207623	-2.85904	-0.0660618	-1.38481	-0.894566	-2.54561	-1.19408	-1.58697	-2.61565	-1.90338	-1.12305	-1.2661	-1.76728	-0.912944	0.0258287	-1.38183	-1.57058	-0.493228	-0.22004	-1.05004
6	0.183781	-0.64671	-1.36842	-1.4171	-1.93119	-1.87357	-3.17047	-2.23716	-2.44429	-0.361105	-1.59045	-0.463426	-3.35226	-0.489751	-2.68072	-0.455479	-1.44988	-1.09424	-2.89778	-1.41015	-1.84278	-2.75324	-2.10305	-0.986457	-1.58002	-2.43386	-0.988444	-0.293553	-1.1613	-1.74542	-0.941753	0.109772	-0.402828
8	-0.0367562	-1.01626	-1.41164	-1.56313	-1.92225	-1.81446	-3.19878	-2.22027	-2.18898	0.00546366	-1.47521	-1.09524	-3.67711	-0.907977	-2.42641	-0.447035	-1.46975	-1.23779	-2.95192	-1.50899	-1.92126	-2.714	-2.06828	-0.929832	-1.56909	-2.68122	-0.920395	-0.633299	-0.714759	-1.21246	-0.989934	0.374516	0.100334
10	0.442564	-0.56227	-1.32074	-1.05798	-1.79708	-1.4618	-3.03636	-1.95752	-2.09759	0.3467	-0.779331	-0.322362	-2.48899	-0.769397	-2.15371	0.00149012	-1.43001	-1.08133	-2.78403	-1.30087	-1.79658	-2.4875	-1.72009	-0.915428	-1.08878	-2.26498	-0.494222	-0.415246	-0.387927	-0.170867	-0.387927	0.165403	-0.0456969
12	0.618895	-0.12666	-1.21146	-0.60002	-1.72655	-1.18961	-2.9246	-1.81844	-2.24312	0.220041	-0.258287	0.719229	-1.65453	-0.0730157	-1.98434	0.266234	-1.40617	-0.865261	-2.73387	-1.10865	-1.71413	-2.36531	-1.40121	-0.919898	-0.691414	-2.06282	-0.115732	-0.114739	-0.590583	0.564754	-0.117222	-0.013411	0.0829498
14	-0.000993411	-0.316898	-0.956158	-0.38594	-1.66893	-0.890593	-2.92311	-1.81446	-2.29677	-0.207623	-0.149508	1.07437	-1.79112	0.530481	-2.13434	0.276665	-1.42604	-0.762939	-2.83817	-1.17471	-1.84377	-2.41299	-1.17868	-0.915428	-0.47038	-2.43485	-0.162919	-0.304977	-0.984967	0.313421	-0.243882	0.104308	0.614921
16	-0.673036	-0.606477	-0.759959	-0.335276	-1.65502	-0.623862	-2.80042	-1.73748	-1.83533	-0.21855	-0.246366	0.918408	-1.95007	0.650684	-2.31167	0.487268	-1.46578	-0.769397	-2.85904	-1.22984	-1.90238	-2.35985	-0.973543	-0.905494	-0.29554	-2.22226	-0.228981	-0.567734	-0.709792	0.16888	-0.108282	0.147025	0.796219
18	-0.609458	-0.307957	-0.766913	-0.370045	-1.57505	-0.534952	-2.48849	-1.40717	-1.07586	0.384947	-0.344217	0.678996	-1.73748	0.768403	-1.96348	1.09921	-1.34955	-0.725686	-2.69363	-1.05947	-1.65006	-2.04593	-0.687937	-0.875195	-0.196199	-0.969569	0.321865	-0.285109	0.0173846	0.613928	0.249346	0.0476837	0.274678
20	-0.0238419	0.293056	-0.799696	-0.225504	-1.32124	-0.273685	-2.1716	-0.964105	-0.633299	0.837942	-0.0913938	1.06891	-1.64857	0.944734	-1.31428	1.51594	-1.05699	-0.521044	-2.46217	-0.81261	-1.31627	-1.66496	-0.229478	-0.778834	0.0193715	0.0402332	1.23779	0.289083	0.37998	0.786285	0.855327	0.069042	-0.514587
22	0.183781	0.510116	-0.810623	-0.0933806	-1.28796	0.00695388	-2.15471	-0.904997	-0.733634	0.651181	0.301003	1.83185	-1.86116	0.851353	-0.960131	1.26312	-1.06692	-0.469387	-2.54711	-0.938276	-1.36246	-1.6426	-0.0064572	-0.698865	0.21259	-0.115732	1.45088	0.416239	0.181794	0.208616	1.4176	0.21259	-0.974039
24	-0.614425	0.0596046	-0.842909	-0.504653	-1.80056	-0.381966	-2.57591	-1.34806	-1.3863	-0.195205	-0.0233452	1.57853	-2.21878	0.915428	-1.17918	0.710785	-1.60982	-0.908971	-3.06517	-1.58151	-1.91629	-2.13434	-0.495712	-1.08729	-0.226994	-1.20749	0.915925	-0.233452	-0.562767	-1.02967	1.14044	0.418723	-0.693897
26	-1.42455	-0.364085	-0.757476	-0.893076	-2.21928	-0.846386	-2.94099	-1.69774	-2.06083	-1.30932	-0.357131	0.801682	-2.44081	1.40518	-1.53184	0.463426	-2.0653	-1.36147	-3.53903	-2.00917	-2.29081	-2.49793	-0.967582	-1.53283	-0.615418	-2.16613	0.653168	-0.840922	-1.43896	-2.09659	0.546376	0.603	-0.0829498
28	-1.23531	0.00844399	-0.730654	-0.671546	-2.19146	-0.785291	-3.00407	-1.77523	-2.33054	-2.19643	0.0988444	0.829498	-2.25802	1.64707	-1.63366	0.359615	-2.15222	-1.38283	-3.76155	-1.92622	-2.32508	-2.55754	-0.908474	-1.5373	-0.335276	-2.0807	0.736614	-0.697871	-2.05437	-2.40058	0.712276	0.47634	-0.00496705
30	-0.81857	0.545879	-1.03017	-0.411769	-2.26597	-0.875692	-3.13719	-2.0504	-2.60472	-2.82178	0.2563	1.27902	-1.98533	0.932813	-1.89046	-0.103811	-2.31266	-1.32571	-3.91851	-1.96447	-2.53419	-2.83172	-1.03265	-1.57704	-0.324845	-1.51793	0.406802	-0.396371	-2.55307	-2.31514	0.983477	0.125666	-0.318388
32	-0.696878	0.792742	-1.13646	-0.241896	-2.2764	-1.06593	-3.21269	-2.2456	-2.80092	-2.94546	-0.148515	1.46627	-1.2959	-0.000993411	-2.16911	-0.501176	-2.43435	-1.24425	-3.80377	-2.00917	-2.64843	-2.90722	-1.27405	-1.48068	-0.494719	-1.16974	-0.0928839	-0.232955	-2.63204	-2.11994	0.883142	0	-0.424683
34	-0.459452	0.981986	-0.548363	0.17335	-1.88053	-0.809133	-2.79794	-1.93119	-2.40952	-2.4577	-0.102818	1.64757	-0.0258287	-0.0392397	-1.82589	-0.383457	-2.18004	-0.840922	-3.33041	-1.69426	-2.31365	-2.41399	-1.09921	-0.952681	-0.189245	-0.957151	-0.189741	0.0193715	-2.07772	-1.281	0.933309	0.142058	-0.189741
36	-0.203152	0.908971	0.210603	0.296533	-1.55816	-0.575682	-2.33352	-1.59542	-1.90238	-2.10305	0.12666	1.88152	0.521044	0.349681	-1.32273	-0.305971	-1.93467	-0.475347	-2.90622	-1.36793	-1.94212	-2.02507	-0.910958	-0.529488	-0.00794729	-0.896056	-0.176827	0.182291	-1.51892	-0.192225	0.781814	0.191728	0.0834465
38	-0.00596046	0.769397	0.796219	0.165403	-1.46081	-0.491242	-2.1716	-1.43051	-1.71314	-2.2615	0.0437101	2.06977	0.310441	0.800192	-1.26809	-0.430644	-1.76628	-0.253816	-2.54711	-1.09424	-1.64111	-1.89692	-0.823041	-0.303984	0.0173847	-0.939767	-0.287592	0.340243	-1.38233	0.196199	0.646214	-0.00496705	0.00248353
40	0.201662	0.904997	1.27951	0.326335	-1.34706	-0.286599	-2.14279	-1.357	-1.85619	-2.65886	-0.143548	2.18848	0.16888	1.0709	-1.46081	-0.774364	-1.50998	0.0248352	-2.2759	-0.831981	-1.4325	-1.8244	-0.664592	-0.0238419	0.264247	-0.999868	-0.580152	0.527998	-1.64906	0.00596046	0.700851	-0.216564	-0.344714
42	0.360608	0.971059	1.27157	0.446538	-1.29044	-0.131627	-2.15719	-1.39674	-2.111	-2.85059	-0.370046	1.95752	0.016888	0.85781	-1.67191	-1.32322	-1.36991	0.151992	-2.20289	-0.735621	-1.32124	-1.84427	-0.569224	0.00149008	0.383953	-0.924865	-0.749528	0.494719	-1.90735	-0.222027	0.38892	-0.186265	-0.578165
44	0.611941	1.05848	0.620385	0.326335	-1.48018	-0.358621	-2.13633	-1.37935	-2.13037	-2.73436	-0.360608	1.81844	-0.484784	0.758469	-1.84874	-1.56959	-1.29143	0.101328	-2.06878	-0.660618	-1.10219	-1.82837	-0.671049	-0.551343	0.166396	-0.549356	-0.623365	0.584622	-1.84079	-0.237425	0.454982	0.00695388	-0.630319
46	0.796715	1.24623	-0.0834465	0.157952	-1.62323	-0.810623	-1.93665	-1.32024	-1.99626	-2.8501	-0.038743	1.97242	-1.34259	0.689924	-1.91033	-1.78218	-1.08381	0.118713	-1.81198	-0.473857	-0.775854	-1.73847	-0.841419	-0.98596	-0.104308	-0.409782	-0.717243	0.947217	-1.80751	-0.140071	0.955661	0.166396	-0.491738
48	0.63777	1.25964	-0.381966	-0.0675519	-1.53681	-0.972052	-1.56065	-1.2964	-1.78913	-3.28918	0.177821	1.81347	-1.94609	0.355641	-1.60436	-2.29776	-0.804663	0.158946	-1.53929	-0.407298	-0.51707	-1.58648	-0.835458	-0.834465	-0.294546	-0.845393	-1.09325	1.05252	-1.94609	-0.0491738	0.824034	0.080963	-0.439088
50	0.547369	1.25716	-0.427167	-0.152489	-1.37786	-0.908474	-1.30385	-1.31279	-1.63267	-3.54946	0.0576178	1.33713	-1.48763	-0.12517	-1.16477	-2.56995	-0.631809	0.0759959	-1.30484	-0.500182	-0.406802	-1.34607	-0.758469	-0.620385	-0.42518	-1.15683	-1.18613	0.996391	-2.08865	0.0779827	0.4222	-0.207126	-0.80963
52	0.942747	1.46925	-0.277658	0.290076	-1.04705	-0.347197	-1.09921	-1.03911	-1.51296	-3.36568	0.030299	1.3267	-0.281632	-0.42667	-0.966092	-2.23815	-0.380973	0.107785	-0.951191	-0.308454	-0.128647	-1.02172	-0.329316	-0.388424	0.0367562	-0.991921	-0.889599	1.21593	-1.98036	0.227988	0.433624	-0.388424	-1.14441
54	1.56065	1.6426	0.0819564	1.06841	-0.565251	0.42369	-0.672042	-0.545879	-1.00881	-2.91119	0.274181	1.9148	0.673036	-0.147521	-0.69042	-1.68333	0.0695387	0.349681	-0.498692	0.162423	0.452002	-0.564754	0.250836	0.0382463	1.05153	-0.59704	-0.494719	1.48167	-1.50104	0.322362	0.826021	-0.459949	-1.04755
56	2.32408	1.81297	0.692407	1.66645	-0.0442068	0.69042	0.0332793	-0.0710289	-0.0327826	-2.20289	0.659128	2.59529	1.06742	0.412265	-0.122686	-1.13746	0.608961	0.687937	0.0228484	0.589093	1.09772	0.0476837	0.523527	0.540415	1.67539	-0.0447035	-0.142058	1.63565	-0.791252	0.657141	1.53979	-0.685453	-0.85483
58	2.82377	1.94858	1.46478	1.78715	0.462433	0.654161	0.657141	0.47187	0.77486	-1.44442	1.15087	2.86003	0.928839	1.04308	0.250836	-0.534952	1.06146	1.00285	0.563264	0.805159	1.63118	0.550846	0.724196	1.01179	1.4628	0.296036	0.159442	1.62919	-0.268718	1.04457	1.96099	-0.837942	-0.650187
60	2.38021	1.42107	1.57704	1.09275	0.407795	0.17186	0.548363	0.433127	0.401338	-1.46429	1.01924	2.18203	0.443558	1.12901	-0.103315	-0.549853	0.803173	0.674029	0.446041	0.504653	1.56562	0.442564	0.507633	0.98894	0.730157	0.215073	-0.0670552	1.1752	-0.619888	0.478327	1.47919	-0.742575	-0.309944
62	1.28448	0.435611	0.970066	0.146031	-0.0928839	-0.350177	0.142554	-0.118713	-0.561277	-1.93765	0.171363	1.11163	0.12964	0.286102	-0.636776	-1.13398	0.181794	-0.0427167	-0.0139078	-0.0735124	1.08629	0.0675519	0.0114242	0.505149	0.263751	0.0089407	-0.820557	0.412762	-1.38432	-0.485778	0.608961	-0.653168	0.250339
64	0.292063	-0.285109	0.515083	-0.0447035	-0.229975	-0.17484	0.268718	-0.171363	-0.629822	-1.7936	-0.245372	0.811617	-0.12666	-0.106295	-0.528991	-1.11361	0.0963608	-0.187258	0.0233452	-0.246863	0.962615	0.0834465	0.0312924	0.192722	0.432134	-0.261267	-0.94076	-0.246366	-1.46925	-0.514587	0.29554	-0.419219	1.26561
66	-0.201662	-0.418723	0.34074	0.320872	-0.144541	0.200669	0.630319	0.185271	-0.240405	-1.33912	-0.00298023	1.18911	-0.802676	0.394384	-0.189245	-0.506639	0.263254	0.055631	0.201166	-0.124176	1.18613	0.237425	0.380973	0.021855	0.753502	-0.531971	-0.364582	-0.485281	-1.18862	-0.178814	0.627836	-0.103315	2.04792
68	-0.0511607	0.141561	0.231465	0.792742	-0.0769893	0.462433	0.946224	0.606477	0.0998378	-0.733137	0.148515	1.72754	-1.45783	1.13597	0.0874201	0.252326	0.376006	0.288586	0.401835	0.0158946	1.45982	0.454982	0.746051	0.0670552	1.09474	-0.634293	0.04222	-0.122686	-0.804166	-0.0918905	1.30683	-0.169377	1.63863
70	0.706812	0.884632	0.367065	1.28845	0.308454	0.859797	1.43647	1.26958	0.663598	0.318388	0.149508	2.18302	-1.32571	1.63416	0.555813	1.15186	0.616411	0.616411	0.94225	0.278155	1.89145	0.949701	1.2363	0.545879	1.50452	-0.781318	0.508626	0.59853	-0.0476837	0.192225	2.07375	-0.501176	0.707308
72	1.51594	1.20997	0.894566	1.50452	0.64075	1.11113	1.74393	1.74244	0.89854	1.01775	0.578165	2.22077	-0.795225	1.36346	0.85632	1.60684	0.736117	0.875195	1.4017	0.449518	2.17756	1.24723	1.53681	0.824531	1.59492	-0.944237	1.02818	1.10517	0.384947	0.141561	2.06182	-0.704328	0.200669
74	1.87556	1.20302	1.42703	1.43896	0.661612	1.04606	1.70519	1.80155	0.619888	1.055	1.07934	2.08815	-0.89407	0.85483	0.814597	1.48912	0.631313	0.911454	1.47671	0.391404	2.08616	1.16229	1.44392	0.781814	1.36147	-0.591576	1.13696	1.16279	0.236928	-0.350177	1.31081	-0.690917	-0.0397364
76	1.93467	1.15236	1.54873	1.39127	0.724196	1.00235	1.69575	1.99278	0.67999	1.27405	1.29491	2.27888	-1.72009	1.05699	0.772874	1.60684	0.672539	0.873705	1.58598	0.460446	2.10802	1.18266	1.4772	1.03861	1.24524	0.0615915	1.07636	1.09673	0.368555	0.00248353	1.15285	-0.554323	-0.306467
78	1.96894	1.54624	1.72605	1.64906	1.14143	1.43349	2.05338	2.62558	1.38978	1.91927	1.48962	2.71599	-2.07871	1.68085	0.979006	2.20835	1.0699	1.0709	1.93069	0.900527	2.53866	1.54078	2.06083	1.54227	1.72605	0.381966	1.1762	1.45684	0.923872	0.961125	1.72158	-0.500182	-0.770887
80	1.9754	2.0057	2.30571	1.83384	1.54724	1.9744	2.52326	3.16749	2.0206	2.25355	1.42008	2.68469	-1.51644	1.63664	1.3123	2.55903	1.56562	1.44988	2.27888	1.35203	2.96533	1.90437	2.63353	1.75834	2.2317	0.188748	1.15583	1.96397	1.13149	0.951191	1.81595	-0.59853	-1.28796
82	1.92871	1.86761	2.80191	1.53134	1.69377	1.92126	2.75473	3.19729	2.00023	2.00619	0.950694	2.25951	-0.499686	1.09822	1.66098	2.30372	1.78566	1.63913	2.40306	1.57555	3.12577	2.09163	2.60025	1.83185	2.00421	-0.0799696	0.918408	1.93566	0.758469	0.225008	1.4315	-0.714262	-1.2512
84	1.94063	1.78566	3.2266	1.39276	2.03898	1.72456	2.99861	3.18935	1.71115	1.9595	0.897547	2.13633	0.617902	1.11808	2.1403	2.24809	2.03401	1.90238	2.5178	1.88847	3.32594	2.44677	2.48601	2.34743	1.74592	0.267228	0.973046	1.7345	0.532965	0.367065	1.38233	-0.814597	-0.906487
86	2.036	2.09014	3.64979	1.59889	2.30372	1.70171	3.02593	3.16103	1.33912	2.10504	1.39028	2.25107	1.21097	1.49657	2.2009	2.28236	2.23567	2.19494	2.50687	2.11348	3.37164	2.66085	2.53816	2.8044	1.85172	0.782311	1.1603	1.83384	0.586112	1.13895	1.57058	-0.89705	-0.969072
88	1.92573	2.34097	3.7834	1.81645	2.17855	1.63317	2.61068	2.89977	0.800192	1.94212	1.86712	2.53071	1.3421	1.80602	1.64757	1.86364	2.16216	2.29031	2.19395	2.06133	3.20375	2.46167	2.41945	2.74181	1.96695	0.938276	1.1305	2.04096	0.51409	1.45535	1.78119	-0.810623	-0.989437
90	1.52489	2.42392	3.39349	2.01166	1.95007	1.59144	2.04096	2.57293	0.0660618	1.39723	2.21332	2.89679	1.46925	1.8696	1.15236	1.50402	2.01464	2.23319	1.68284	1.92175	2.99662	2.05338	2.20339	2.40852	2.04444	1.09573	1.03513	2.07524	0.0283122	1.51793	1.9148	-0.623365	-0.589589
92	1.22289	2.49296	2.58883	2.15918	1.5974	1.59939	1.48118	2.25107	-0.583629	0.774364	2.11944	2.9996	1.15931	1.48068	0.983477	1.40468	1.85221	2.05239	1.131	1.7489	2.66731	1.50055	2.04643	1.90934	2.07325	1.25915	0.850856	1.98682	-0.518064	1.55816	1.82639	-0.612438	-0.386437
94	1.36644	2.45969	1.98682	2.09957	1.12454	1.57555	0.991424	1.99378	-0.67999	0.643233	1.29839	2.63105	0.713269	0.840425	0.965099	1.33912	1.63962	1.79609	0.608961	1.58101	2.32458	0.944734	1.97937	1.66694	1.9898	1.09722	0.572701	1.87208	-0.51409	1.18911	1.42505	-0.734627	-0.452002
96	1.68284	2.19097	1.92026	1.83433	0.582635	1.42505	0.478824	1.6883	-0.630816	0.76741	0.364582	2.31018	0.799696	0.609954	0.735621	1.33663	1.3416	1.57704	0.0456969	1.40518	1.95652	0.42816	1.84228	1.6138	1.90785	0.613431	0.367065	1.64062	-0.246863	0.594556	1.07835	-0.790258	-0.360608
98	1.92771	2.0951	2.30173	1.68482	0.137587	1.27455	0.0461936	1.39425	-0.693897	0.733137	0.219047	2.639	1.30137	1.12653	0.419716	1.47273	1.0699	1.54873	-0.450015	1.32024	1.55618	-0.0163913	1.61926	1.36495	1.93715	0.405312	0.428657	1.64708	-0.141064	0.381966	1.35799	-0.816584	-0.415246
100	2.28981	2.35836	2.38518	1.74741	0.0233452	1.1916	-0.175337	1.19954	-0.55482	0.634293	0.575185	3.03189	1.48962	1.59343	0.284612	1.59293	0.892083	1.67588	-0.836949	1.3575	1.28448	-0.159939	1.44442	1.2219	1.97341	0.576675	0.676016	2.06977	-0.0491738	0.433624	1.8249	-0.904004	-0.77486
102	2.48353	2.53866	1.5224	1.78417	0.0213583	1.03613	-0.4674	0.845393	-0.383456	0.38594	0.713766	3.08007	0.634789	1.34756	0.196199	1.4921	0.582635	1.63317	-1.32471	1.21991	0.950694	-0.210603	1.19557	1.25269	1.96695	0.415742	0.829001	2.32359	-0.0655651	0.29852	1.83334	-1.05103	-1.055
104	1.809	2.186	0.252823	1.5224	-0.444055	0.699361	-1.11014	0.303984	-0.718733	-0.0506639	0.369052	2.85109	-0.704825	0.742575	-0.0149011	1.34856	-0.0581146	1.05997	-1.99725	0.610948	0.317891	-0.672539	0.718236	0.873208	1.87606	-0.157952	0.753502	1.64409	-0.508626	0.105798	1.30087	-1.01825	-0.837942
106	0.734131	1.44541	-0.566741	1.1151	-1.05252	0.449022	-1.57257	-0.00844402	-1.00136	-0.0586112	-0.318388	2.38071	-1.69873	0.288089	-0.0402331	1.56959	-0.732144	0.305474	-2.53121	-0.149508	-0.323355	-1.2358	0.310938	0.106295	1.65751	-0.584622	0.663102	0.362595	-0.714759	0.202656	0.700851	-0.77039	-0.29852
108	0.25481	0.808636	-0.817577	0.69042	-1.3421	0.34521	-1.59244	-0.0551343	-0.68148	0.493725	-0.896056	1.91083	-2.19345	0.145535	0.158449	2.06977	-1.13149	-0.0814596	-2.77112	-0.670056	-0.713766	-1.54823	0.158449	-0.562767	1.16626	-0.825524	0.688434	-0.404815	-0.255803	0.246863	0.43114	-0.680983	-0.239909
110	0.275175	0.46591	-0.7689	0.187755	-1.63565	-0.12964	-1.72903	-0.1659	-0.448028	0.866751	-1.07984	1.61231	-1.9302	0.353654	0.250836	2.52227	-1.51296	-0.336269	-3.05722	-1.01129	-1.03166	-1.8244	-0.0124176	-0.97851	0.437597	-0.884136	0.883142	-0.445048	0.21408	0.00645717	0.56227	-0.755986	-0.68446
112	0.265737	0.420709	-0.47187	-0.0268221	-1.94311	-0.662108	-1.91877	-0.235438	-0.454485	1.11312	-0.77337	1.6883	-0.86079	0.793735	0.402828	2.88288	-1.88798	-0.527004	-3.31253	-1.22637	-1.30882	-1.9908	-0.267228	-1.05053	0.0953674	-0.450512	1.04159	-0.183284	0.578165	-0.0442068	0.752509	-0.866254	-0.974536
114	0.0144045	0.270208	-0.231961	-0.172357	-2.08418	-0.9045	-1.90685	-0.197192	-0.121693	1.50949	-0.285606	1.63217	0.0854334	0.950197	0.752509	3.04977	-2.13434	-0.680486	-3.41932	-1.57108	-1.54724	-2.08318	-0.562767	-1.0401	0.0153979	-0.166396	0.794729	-0.268718	1.00036	-0.142554	0.459949	-0.907481	-0.76592
116	-0.245869	-0.193218	-0.226994	-0.743071	-2.22375	-1.37736	-1.92225	-0.386437	0.281135	1.61131	-0.129143	1.25617	0.0203649	0.621875	0.971059	2.95738	-2.53717	-1.02967	-3.71287	-2.0807	-1.88202	-2.27243	-0.968079	-1.18514	-0.482798	-0.532965	0.364085	-0.788271	1.17024	-0.878175	-0.00347694	-0.720223	-0.375509
118	-0.055631	-0.462929	-0.163913	-1.20401	-2.49495	-1.86563	-2.01315	-0.650684	0.472367	1.28448	-0.270208	1.20749	-0.622869	0.245372	0.950197	2.75125	-3.06517	-1.47124	-4.02878	-2.46912	-2.20935	-2.45521	-1.27206	-1.62522	-1.00782	-0.651677	0.187755	-1.06792	1.05798	-1.71413	0.0407298	-0.534455	-0.554323
120	0.198682	-0.556807	-0.130633	-1.31577	-2.84364	-1.88698	-2.0499	-0.715752	0.68297	0.890096	-0.611941	1.18911	-0.949701	-0.016888	0.805159	2.59678	-3.40342	-1.85321	-4.07	-2.73635	-2.36283	-2.57393	-1.30634	-2.30124	-1.10318	-0.344217	0.332793	-1.04258	0.989934	-2.0956	0.100831	-0.498692	-1.24872
122	0.0745058	-0.624359	-0.25183	-1.39475	-2.93205	-1.70171	-1.88947	-0.568728	0.961622	0.742078	-0.747542	0.824034	-0.917415	-0.169873	0.736614	2.52972	-3.32197	-1.97689	-3.84847	-2.77112	-2.20835	-2.51333	-1.11808	-2.5933	-0.988444	-0.417729	0.587602	-0.881155	1.13348	-1.96844	-0.210603	-0.55184	-1.56959
124	-0.21259	-0.493725	-0.475347	-1.41809	-2.50985	-1.4782	-1.50005	-0.278652	1.20203	0.783801	-0.307957	0.689924	-0.881652	-0.0789762	0.825028	2.38766	-2.90871	-1.74493	-3.48141	-2.51085	-1.76926	-2.15222	-0.852346	-2.14577	-0.865261	-0.608464	0.68148	-0.701348	1.34508	-1.18762	-0.427167	-0.657638	-1.29342
126	-0.438094	-0.435114	-0.919898	-1.44492	-1.89195	-1.45336	-1.22935	-0.234942	1.18663	0.669062	0.102321	0.744065	-0.941257	-0.133117	0.779331	1.92622	-2.64794	-1.55022	-3.32842	-2.22375	-1.4171	-1.70022	-0.796219	-1.30186	-0.866751	-0.360608	0.533462	-0.787278	1.38084	-0.316898	-0.561774	-0.731647	-0.979006
128	-0.415742	-0.493228	-1.21097	-1.5229	-1.39525	-1.69079	-1.07288	-0.444551	0.928839	0.321368	0.00198682	0.578165	-1.00136	-0.390907	0.7237	1.24872	-2.56002	-1.50402	-3.33289	-2.11746	-1.28746	-1.34259	-0.962615	-0.647207	-1.01725	-0.0481804	0.185271	-0.878672	1.14441	-0.110765	-0.699858	-0.758469	-0.999868
130	-0.100334	-0.272691	-1.04358	-1.34508	-0.961125	-1.58548	-0.711282	-0.464916	0.975529	0.0586113	-0.256797	0.756482	-1.38432	-0.350177	1.02321	0.897547	-2.1865	-1.31279	-3.08901	-1.9908	-1.02073	-0.960131	-0.904004	-0.357628	-0.788768	-0.0819564	0.0650684	-0.600517	1.04507	0.0884136	-0.480811	-0.875692	-1.29094
132	0.329812	0.0213583	-0.680486	-0.914435	-0.621875	-1.18663	-0.345707	-0.333289	1.41859	-0.0223517	-0.330806	1.28448	-2.07474	-0.121693	1.38581	0.844399	-1.74791	-1.05798	-2.78006	-1.76777	-0.570715	-0.582635	-0.64522	-0.178317	-0.388424	-0.406305	0.228484	-0.195702	1.35203	0.651677	-0.030299	-1.06394	-1.53532
134	0.690917	0.102321	-0.187755	-0.686944	-0.42369	-1.21593	-0.141561	-0.271201	1.84774	0.00347703	-0.240405	1.46925	-2.0509	0.17335	1.45535	0.605981	-1.62323	-0.93927	-2.53767	-1.59989	-0.177821	-0.42667	-0.56078	0.176827	-0.612934	-0.345707	0.144045	-0.0248353	1.809	0.68446	0.241896	-1.12454	-1.47521
136	0.602007	0.201166	0.466903	-0.697374	-0.352661	-1.52439	-0.0764926	-0.233452	2.10255	-0.101825	0.00347694	1.45882	-1.18067	0.452995	1.17719	0.0263253	-1.57754	-0.85483	-2.33004	-1.36942	0.139574	-0.425676	-0.606477	0.55631	-0.861287	0.284612	-0.285606	-0.0089407	2.06828	0.472864	0.299017	-1.15186	-1.31577
138	0.232955	0.534455	1.01427	-0.661115	-0.397364	-1.51793	-0.111759	-0.282129	2.05537	-0.498692	0.42965	1.56562	-0.357131	0.352661	0.665585	-0.683467	-1.38034	-0.6482	-2.24113	-1.06394	0.448028	-0.418723	-0.568728	0.672539	-0.653168	0.700355	-0.853837	0.0456969	1.9441	0.545382	0.30448	-1.15732	-1.33365
140	0.443558	1.18911	1.507	-0.242392	-0.306467	-1.04855	-0.0392398	-0.272691	1.81148	-0.906984	0.989437	1.98235	0.316898	0.220537	0.34074	-1.20848	-0.970562	-0.12368	-1.98931	-0.664095	0.870228	-0.30001	-0.362595	0.820557	-0.222524	0.68148	-1.11212	0.384947	1.66744	0.565747	0.531971	-1.16378	-1.78864
142	1.34359	1.92126	2.06133	0.603497	-0.0149011	-0.313421	0.221531	0.00695394	1.65204	-1.1156	1.49707	2.8794	1.24623	0.624359	0.269711	-1.42356	-0.299513	0.59555	-1.44641	-0.0615915	1.4474	-0.0849366	0.0799695	1.19954	0.532965	0.700851	-0.780324	0.973543	1.48714	0.80963	1.18564	-1.24623	-2.27839
144	1.7633	1.99676	2.04345	1.04308	-0.0114242	0.133117	0.270208	0.144045	1.32918	-1.41561	1.33713	3.24547	1.91877	0.885626	-0.0233451	-1.62224	0.116726	0.924865	-1.11957	0.326832	1.83185	-0.0511607	0.448525	1.38283	1.05202	0.867248	-0.442564	1.1007	1.27455	1.10467	1.67042	-1.21196	-2.0057
146	1.40518	1.55518	1.433	0.832478	-0.228981	0.222027	0.0655651	0.0258288	0.920892	-1.68433	0.667572	2.69512	1.5527	0.458956	-0.615915	-1.89543	0.12815	0.797709	-1.0401	0.3015	2.02606	-0.171363	0.568728	1.41412	1.12752	0.6785	-0.446538	0.733137	1.12454	0.947217	1.40369	-1.0247	-1.42554
148	1.29789	1.51197	1.17073	0.959635	0.0466902	0.697374	0.116726	0.194212	0.861287	-1.5527	0.496705	2.63999	0.825524	0.109772	-0.996888	-1.97341	0.483294	0.936786	-0.63628	0.472864	2.4418	-0.0377496	0.825524	1.66943	1.57307	0.34074	-0.30299	0.710785	1.25021	0.999868	1.18166	-0.822544	-1.20401
150	1.71016	1.82192	1.22339	1.35303	0.384947	1.1613	0.102818	0.340243	0.362098	-1.56661	0.797709	3.10342	0.461439	0.30001	-1.54525	-2.25902	0.979503	1.19259	-0.341237	0.76443	2.79446	0.0625849	0.998874	1.69277	2.06431	0.117222	-0.180801	0.988444	1.05053	1.45137	1.45584	-0.858804	-1.39922
152	1.89841	1.64658	1.20997	1.26412	0.183284	0.94076	-0.50962	0.00596043	-1.00235	-2.11646	1.01576	3.08752	0.289579	0.586609	-2.68916	-3.05424	1.0108	1.05699	-0.623862	0.741084	2.74628	-0.317891	0.714759	1.28647	1.86016	-0.461936	-0.608464	0.84887	0.21259	1.48565	1.65155	-1.04407	-1.43349
154	1.53085	1.0555	1.40021	1.12951	-0.0263254	0.693897	-1.17669	-0.338753	-2.07822	-2.5322	1.04109	3.06815	0.114242	0.790755	-3.71089	-3.62744	1.03315	0.923375	-0.828505	0.766913	2.75075	-0.742078	0.507136	1.28696	1.6431	-1.28647	-1.14342	0.461439	-0.345707	1.18266	1.72257	-0.919402	-0.641247
156	1.02371	0.730157	1.84178	1.37289	0.189741	0.829995	-1.45584	-0.480811	-2.37326	-2.71251	0.77486	3.21865	-0.125666	1.00384	-4.2518	-3.7834	1.31528	1.11858	-0.68595	1.01427	2.94795	-0.842909	0.558297	1.78814	1.89741	-1.70569	-1.53085	0.434617	-0.458956	0.995398	1.81049	-0.651181	0.332793
158	0.953674	0.970066	2.25504	1.76777	0.502666	1.09623	-1.53482	-0.540912	-2.24908	-2.94199	0.528991	3.25292	-0.121693	1.21097	-4.57813	-3.81321	1.72158	1.50502	-0.593563	1.34458	3.14961	-0.817577	0.607967	2.07822	2.30422	-1.52687	-1.80602	0.785291	-0.588099	0.924369	1.95404	-0.701348	0.444055
160	1.36544	1.60237	2.58883	2.23368	0.567238	1.47571	-1.65701	-0.51558	-2.21481	-3.12825	0.582635	3.47793	-0.0615914	1.41313	-4.94868	-3.75907	2.22723	2.00917	-0.564754	1.89741	3.54697	-0.766416	0.804663	2.05934	2.82824	-1.3267	-1.63019	1.23332	-0.660122	1.07735	2.29577	-0.910958	-0.0198682
162	1.84973	2.16961	3.00109	2.70953	0.415246	1.88102	-1.97043	-0.490745	-2.80986	-3.35773	0.761449	3.83258	-0.644227	1.39425	-5.42849	-3.83059	2.74281	2.5024	-0.550846	2.53866	3.91304	-0.781318	1.09474	2.00023	3.32991	-1.73549	-1.32471	1.56065	-0.920395	0.843902	2.50936	-1.04258	-0.263751
164	2.34097	2.51929	3.57827	3.00904	0.462433	2.07772	-2.26349	-0.468393	-3.75261	-3.68208	1.27206	4.01884	-1.44194	1.17173	-5.77072	-3.9657	3.19282	2.94149	-0.56227	2.96831	4.05411	-0.866254	1.21395	2.0961	3.45757	-2.37177	-1.2959	1.84427	-1.58548	0.0327825	2.53618	-1.00583	-0.137091
166	2.8789	2.81036	4.03275	3.15607	0.660618	2.12044	-2.57045	-0.571708	-5.00977	-4.30693	2.19941	3.94483	-1.60535	0.967582	-6.27389	-4.08838	3.3463	3.27031	-0.741084	3.2112	4.09534	-1.01576	1.1757	2.26746	3.36518	-2.69115	-1.32968	2.28683	-2.62807	0.107288	2.6077	-0.804166	0.132124
168	3.06964	3.09398	3.95278	3.32445	0.462929	2.07722	-3.2107	-0.850856	-6.47604	-4.98593	2.77758	3.95477	-1.44194	1.04556	-7.27574	-4.17133	3.09199	3.39697	-1.17173	3.24696	3.90261	-1.41114	1.05401	2.06729	3.37958	-3.01699	-1.22041	2.57194	-3.73622	1.02073	2.78552	-0.627836	0.29554
170	3.07063	3.35773	3.63688	3.53704	-0.119706	1.92175	-3.97712	-1.11759	-7.57029	-5.33511	2.5635	4.45992	-1.69526	1.5373	-8.44449	-4.01884	2.70704	3.39548	-1.63168	3.16004	3.58323	-1.95305	0.878175	1.61231	3.52114	-3.91652	-1.07934	2.68817	-4.49469	1.15136	3.1809	-0.525514	0.12666
172	3.31451	3.48538	3.81917	3.68704	-0.34372	1.88251	-4.36306	-1.18911	-8.03024	-5.37584	2.31316	4.8245	-2.29677	1.95255	-9.15627	-3.72479	2.55605	3.46899	-1.84824	3.24051	3.47594	-2.24958	0.766416	1.58399	3.70691	-4.9596	-1.04308	2.81483	-4.77831	0.606974	3.17891	-0.497699	-0.323355
174	3.60459	3.5127	4.38591	3.83308	-0.0630816	2.19544	-4.26372	-1.06792	-7.96964	-5.07186	2.62608	4.71224	-2.58734	2.22474	-9.12547	-3.30408	2.8347	3.7839	-1.74443	3.58621	3.60509	-2.20189	0.897547	1.91977	3.92546	-5.04454	-0.905494	2.90672	-4.70579	0.415742	2.9241	-0.50962	-0.585616
176	3.48687	3.72231	4.54684	4.04716	0.232955	2.54661	-4.10924	-0.920395	-7.75605	-4.77384	3.0448	4.77085	-2.69314	2.77956	-8.88109	-2.92261	3.23753	4.13954	-1.62522	3.95328	3.7998	-1.96248	1.18713	2.21282	4.04219	-4.32779	-0.569224	3.0761	-4.55181	0.743568	3.16401	-0.571708	-0.499189
178	2.83519	3.80923	4.05312	4.12414	0.307957	2.53767	-4.1614	-0.886122	-7.4173	-4.74801	2.89629	4.89106	-3.0607	3.08851	-8.87265	-2.92758	3.36965	4.19617	-1.67886	4.0705	3.87679	-1.74095	1.27802	2.35736	3.93291	-3.86288	-0.428657	3.05871	-4.43608	1.05351	3.54101	-0.487765	-0.0064572
180	2.1552	3.61254	3.49581	4.01884	0.293553	2.35538	-4.24882	-0.921885	-7.06812	-4.76539	2.1254	4.67747	-3.20673	2.61714	-8.84831	-3.0304	3.28521	4.13309	-1.71562	3.98159	3.80178	-1.71016	1.17173	2.41896	3.77496	-3.77297	-0.490248	2.75224	-4.43012	0.775357	3.52164	-0.231961	0.777344
182	1.96646	3.54052	3.52959	3.97861	0.319382	2.34892	-4.25676	-0.968575	-7.09792	-4.84139	1.36495	4.59751	-2.99315	2.17706	-8.60244	-2.96384	3.25342	4.1907	-1.79013	3.9344	3.79632	-1.82043	1.18117	2.51929	3.88473	-3.72529	-0.370046	2.52128	-4.68045	0.522534	3.30557	-0.276168	1.04457
184	2.35389	3.85791	3.90957	4.05113	0.194212	2.37375	-4.38243	-0.965595	-7.73619	-5.16772	1.15732	4.95215	-2.71002	2.30273	-8.40276	-2.86847	3.23504	4.25428	-2.00272	4.00941	3.88424	-1.98682	1.29491	2.47558	4.04815	-3.63936	-0.0789762	2.62111	-5.36889	0.7237	3.35823	-0.583629	0.568728
186	3.03537	4.26223	4.27763	4.19319	0.0675519	2.43584	-4.53492	-0.738104	-8.55575	-5.45333	1.45783	5.32717	-2.17855	2.52227	-8.28803	-2.56697	3.25094	4.27862	-2.08914	4.15444	3.99301	-2.03898	1.45833	2.45223	4.02927	-3.29067	0.152985	3.04381	-6.17007	0.991424	3.67512	-0.835955	0.120203
188	3.33389	4.3576	4.61539	4.27067	0.105302	2.52575	-4.5235	-0.38445	-8.81503	-5.33015	1.86016	5.35349	-1.5383	2.45174	-8.09083	-2.10504	3.25441	4.27465	-2.06679	4.11868	3.99699	-1.98881	1.61678	2.47359	3.92248	-3.01351	0.0630816	3.2708	-6.51876	1.25716	3.77695	-0.926852	-0.00546379
190	3.04033	4.17928	4.61439	4.16587	0.118713	2.60671	-4.38094	-0.0392397	-8.41916	-4.72118	2.15868	5.0808	-0.820557	2.41299	-7.78884	-1.5527	3.21716	4.18971	-2.01215	3.88871	3.97712	-2.00321	1.79658	2.22921	3.79483	-2.89778	-0.100334	3.02146	-6.27985	1.3724	3.56734	-0.841419	0.0511607
192	2.92261	4.06851	4.48724	4.1609	0.359615	2.94546	-3.91503	0.593563	-7.43369	-3.5574	2.45869	5.06292	-0.038743	2.81433	-7.12921	-0.687937	3.49035	4.25875	-1.63019	3.95477	4.35909	-1.734	2.3365	2.31117	3.88026	-2.2168	0.334779	2.9097	-5.4573	1.27157	3.55641	-0.738104	0.21706
194	3.20921	4.0248	4.47581	4.41025	0.730157	3.55442	-3.29614	1.54376	-6.2262	-2.11447	2.55207	5.49356	0.30448	3.26584	-6.33001	0.416736	3.87778	4.46141	-1.03017	4.26173	4.97351	-1.21792	3.12825	2.77907	4.30346	-1.41164	1.30981	3.12378	-4.29054	0.983973	3.89765	-0.671049	0.393391
196	3.39448	4.00841	4.43906	4.63525	0.750025	3.9801	-3.0761	2.1264	-5.57651	-1.17918	2.2759	5.73794	0.408789	3.17295	-6.0002	1.19507	3.82165	4.51754	-0.803669	4.35362	5.07434	-1.03662	3.59962	2.81384	4.79172	-1.26014	1.92424	3.29117	-3.53058	0.735621	3.90013	-0.656148	0.485778
198	3.18189	3.97265	4.56472	4.53939	0.649194	3.97414	-3.091	2.12441	-5.47121	-0.94672	1.82142	5.48561	0.508626	2.87245	-5.82983	1.48316	3.47793	4.39535	-1.04606	4.16239	4.72665	-1.15186	3.52363	2.58187	4.86821	-1.41313	1.8989	3.16451	-3.51071	0.73115	3.60956	-0.672042	0.85781
200	2.74032	3.72231	4.84337	4.12663	0.77039	3.81718	-2.95738	2.11298	-5.30581	-0.735124	1.25666	4.95762	-0.0228484	2.87543	-5.36243	1.75983	3.20325	4.16885	-1.30981	3.86387	4.38044	-1.1305	3.34332	2.59678	4.62085	-1.6287	1.8542	2.85258	-3.5882	0.777841	3.46253	-0.619888	1.72555
202	2.32905	3.42429	4.8692	3.81817	0.98447	3.90559	-2.71698	2.2764	-4.79668	-0.101328	0.72668	4.44055	-0.990431	2.93056	-4.66208	2.2466	3.05672	3.91752	-1.39078	3.56982	4.16438	-0.948211	3.39299	2.76516	4.68642	-1.68582	1.98235	2.6226	-3.16848	0.738104	3.16103	-0.564257	2.14974
204	1.99676	3.1814	4.36157	3.56932	0.935793	3.61204	-2.58287	2.16564	-4.22796	0.426173	0.571211	4.01636	-1.59939	2.66979	-4.13011	2.51035	2.70655	3.48936	-1.67489	3.09944	3.7993	-0.885626	3.15408	2.86053	4.38988	-1.57406	2.03798	2.31365	-2.68817	0.353654	2.63751	-0.527004	1.74046
206	1.77224	2.71201	3.4973	3.12875	0.578662	2.75075	-2.61863	1.74592	-3.83606	0.505149	0.654161	3.59962	-1.47273	2.54611	-3.90758	2.53717	2.14527	2.91218	-2.22772	2.45521	3.23157	-1.05898	2.55654	2.76417	3.39945	-1.66545	2.17309	1.79807	-2.55803	-0.0278155	2.26249	-0.479817	1.62572
208	1.56114	2.28286	2.82278	3.05126	0.428657	2.40554	-2.41697	1.62174	-3.1352	0.707805	0.651181	3.60856	-0.865758	2.78205	-3.49432	2.77857	1.96298	2.70804	-2.41448	2.20736	3.01103	-1.07239	2.35587	2.56499	3.19233	-1.87159	2.41399	1.39078	-2.33004	0.130634	2.43038	-0.431637	2.0653
210	1.34806	2.43684	2.57442	3.36816	0.658631	2.65489	-1.92523	1.86314	-2.07822	1.29938	0.537435	4.29402	-0.519554	2.79943	-2.7885	3.20276	2.14179	2.87741	-2.18401	2.44776	3.27776	-0.657141	2.57691	2.6077	3.86139	-1.64509	2.5019	1.43995	-1.66347	0.703335	2.99662	-0.473857	1.86811
212	1.35203	2.97874	2.54711	3.50376	0.998378	2.87195	-1.46627	2.08716	-1.20054	1.95205	0.406802	4.81308	-0.434121	2.76119	-2.23617	3.50525	2.14328	2.98669	-1.90387	2.65638	3.46005	-0.167886	2.74877	3.016	4.22895	-0.790258	2.51383	1.74542	-0.841419	1.41561	3.46651	-0.625352	0.968079
214	1.27107	3.13272	2.53369	3.32644	1.1757	2.78503	-1.16279	2.18501	-0.645717	2.47161	0.186761	4.55926	-0.279148	3.00407	-1.88251	3.68307	1.86612	2.95142	-1.86463	2.43833	3.18636	-0.0750024	2.6087	3.3463	3.96719	-0.185768	2.47906	1.59393	-0.279148	1.60088	3.59068	-0.652174	0.634293
216	0.708799	2.69115	2.39313	2.91318	0.935296	2.28733	-1.282	2.0653	-0.525514	2.91715	-0.271201	3.86536	-0.376503	3.14514	-1.76877	3.76105	1.21842	2.59578	-2.21282	1.88003	2.61168	-0.385443	2.2312	2.9544	3.44018	-0.455976	2.29329	0.957151	0.0203649	0.759463	3.14265	-0.530978	1.04407
218	0.151495	2.45025	2.21233	2.65539	0.492235	1.95205	-1.52687	2.02507	-0.285606	3.6478	-0.687937	3.31054	-0.568231	3.01898	-1.6739	3.98258	0.64373	2.12242	-2.49296	1.45932	2.19544	-0.615915	2.1403	2.07275	3.18736	-0.901024	2.19941	0.733137	0.635286	-0.434121	2.27342	-0.578165	1.52439
220	0.0854334	2.70754	2.14875	2.71102	0.338753	2.07275	-1.32124	2.35687	0.641247	4.5677	-0.477334	3.50277	-0.254313	2.73784	-1.23133	4.30842	0.567238	2.0196	-2.35339	1.47223	2.21233	-0.416239	2.4279	1.81347	3.23753	-0.929336	2.28683	1.21395	1.57108	-0.839432	1.89493	-0.776351	1.8701
222	0.368555	2.75423	1.93218	2.40405	0.190238	1.81099	-1.1906	2.42889	1.16229	4.71125	0.302494	3.83208	-0.16739	2.29577	-1.04109	4.32978	0.380973	1.86712	-2.35438	1.33167	2.1855	-0.363588	2.28137	1.97242	2.88188	-1.06543	2.21084	1.63515	1.76579	-0.515083	2.09759	-0.841916	1.98732
224	0.532468	2.0648	1.48515	1.59442	-0.402331	1.0709	-1.63515	1.99626	0.55631	4.03126	0.59555	3.38058	-1.23829	1.81894	-1.55767	4.16885	-0.3015	1.33216	-2.82228	0.64522	1.65353	-0.929832	1.57406	1.43697	2.12292	-1.54773	1.90685	1.27008	1.03315	-0.349184	1.92722	-0.776351	2.22574
226	0.548859	1.31279	1.29789	0.973543	-1.0709	0.671049	-2.02556	1.79112	0.0601013	3.69698	0.228484	2.91814	-2.38369	1.63764	-1.96795	4.22498	-0.933806	0.790755	-3.15756	0.0273188	1.18166	-1.43598	1.24027	0.484288	1.75883	-1.74046	1.7941	0.614921	0.710785	-0.270208	1.65949	-0.64075	2.98172
228	0.9045	1.42107	1.19259	0.76443	-1.36892	0.479817	-1.82986	1.98831	0.748038	4.13259	-0.0923872	2.9544	-2.22077	1.86165	-1.52439	4.26918	-1.23779	0.426173	-3.05623	-0.324845	1.13497	-1.41412	1.31081	-0.12517	1.58598	-1.44293	1.77423	0.502169	1.38233	-0.000993442	1.8542	-0.666579	3.47793
230	1.24325	1.84874	0.67999	0.648697	-1.4315	0.230968	-1.43399	2.18302	1.73251	4.62135	-0.258287	2.99315	-1.13199	2.03003	-0.917415	4.2672	-1.39276	-0.0158945	-2.81433	-0.734627	1.25269	-1.28895	1.31875	-0.410775	1.14242	-1.16577	1.82092	0.516574	2.07275	0.110269	1.91182	-0.786781	3.67562
232	0.911454	1.59194	-0.0432133	0.285109	-1.6729	-0.0362595	-1.38084	2.2009	1.84079	4.60843	-0.51856	2.57293	-0.760456	1.76132	-0.965595	4.35313	-1.63217	-0.598033	-2.76864	-1.19656	1.26511	-1.44194	1.18514	-0.688434	0.546376	-1.41313	2.10404	0.157456	2.06679	-0.104308	1.39872	-0.664592	4.63277
234	0.605484	1.21693	-0.51409	-0.25779	-2.14726	-0.50962	-1.62373	1.98682	1.45634	4.24385	-0.786285	2.02109	-1.25915	1.30087	-1.26561	4.24335	-2.03004	-1.10318	-2.94497	-1.62224	1.06394	-1.79211	0.835459	-0.989934	-0.0427167	-1.79311	2.10007	-0.0904004	1.67638	-0.505646	0.932813	-0.619888	5.77619
236	0.843406	1.53631	-0.298023	-0.360608	-2.44329	-0.77188	-1.63615	1.92821	1.61429	4.14848	-0.5126	2.24908	-1.2661	1.11759	-1.17769	4.22299	-2.13434	-1.18713	-2.89629	-1.7946	1.09772	-1.92026	0.649691	-1.1151	-0.163416	-1.72357	1.86414	0.212093	1.73847	-0.912448	1.08282	-0.881155	6.14723
238	0.892083	2.0057	0.2111	-0.109772	-2.47012	-0.68595	-1.34806	2.16762	2.23617	4.49866	0.0675519	2.69761	-0.804663	1.04258	-0.895063	4.42117	-1.94758	-0.953178	-2.50985	-1.70817	1.42703	-1.75983	0.821054	-1.21842	0.0397364	-1.39326	1.74791	0.477334	2.30322	-1.47621	1.26859	-0.995398	6.48797
240	0.371039	1.79559	0.197689	-0.180801	-2.5486	-0.680486	-1.04507	2.34793	2.66433	4.8697	0.0198682	2.51283	-0.734627	0.787775	-0.76592	4.53244	-1.92374	-1.02321	-2.20935	-1.73052	1.64757	-1.66744	0.967582	-1.57158	-0.04222	-1.13944	1.61578	0.107288	2.76317	-2.21084	0.992914	-0.813107	7.93089
242	0.235935	1.68929	-0.0620881	-0.42369	-2.69314	-0.667075	-0.833968	2.49694	2.83867	5.03163	-0.402331	2.3673	-0.904997	0.735621	-0.711779	4.62731	-1.93367	-1.30137	-2.0509	-1.90188	1.77175	-1.71264	1.05947	-1.85271	-0.234445	-1.22637	1.54475	-0.0377496	3.04232	-2.40207	0.719229	-0.745058	9.53327
244	0.684957	2.37077	-0.126163	-0.471373	-2.80788	-0.691911	-0.781318	2.52575	2.78999	4.76092	-0.561277	2.67376	-1.12951	1.02272	-0.723203	4.54932	-1.87804	-1.39326	-1.97589	-2.09659	1.84576	-1.78864	1.05649	-1.83334	-0.315905	-1.73201	1.44839	0.63777	3.07659	-1.76479	0.754992	-0.794729	10.4537
246	0.583629	2.73387	-0.188748	-0.519057	-2.8501	-0.800192	-0.750025	2.38419	2.63701	4.31935	-0.744065	2.84563	-1.48068	1.37935	-0.787278	4.37846	-1.83086	-1.30584	-1.99378	-2.22077	1.9302	-1.76082	0.983973	-1.69426	-0.331302	-2.16017	1.38879	1.05302	2.81831	-0.970562	0.891089	-0.76592	12.0635
248	-0.00546376	2.31763	-0.136097	-0.578165	-2.64496	-0.685453	-0.506639	2.39958	2.64843	4.23094	-0.977019	2.74827	-1.91232	1.6128	-0.791252	4.49767	-1.65552	-1.17024	-1.83682	-2.21431	2.18749	-1.51992	1.09673	-1.47273	-0.149508	-2.25256	1.69277	0.813603	2.69115	-0.608961	0.971059	-0.72221	14.8162
250	-0.0789762	2.20537	0.21408	-0.374019	-2.17259	-0.360111	0.0561277	2.61615	3.07063	4.39237	-1.00831	3.0145	-2.21531	1.78019	-0.59406	4.76738	-1.33862	-1.02917	-1.36743	-2.01414	2.68221	-1.03265	1.31031	-1.09076	0.189741	-2.10355	2.14974	0.829001	2.92013	-0.466903	1.20252	-0.694891	17.4786
252	0.544389	2.8491	0.576178	0.0963609	-1.61777	-0.106792	0.778337	2.83966	3.65923	4.45942	-0.72072	3.77546	-2.0807	1.97788	-0.0322859	4.81705	-0.955164	-0.777344	-0.816584	-1.62174	3.33289	-0.343223	1.45733	-0.630816	0.454982	-1.63664	2.37922	1.26958	3.15557	-0.157456	1.71612	-0.6482	19.3233
254	1.15981	3.28074	0.561774	0.318388	-1.37885	-0.0933806	1.13795	2.71847	3.73671	4.03772	-0.34372	3.94334	-1.94559	1.62323	0.488758	4.33425	-0.838935	-0.622372	-0.68148	-1.45684	3.65128	0.025332	1.41114	-0.421206	0.39041	-1.23978	2.09014	1.36197	2.89331	-0.135601	1.7643	-0.549853	21.4398
256	1.80999	3.54598	0.362595	0.245869	-1.42356	-0.232458	1.09921	2.31862	3.41833	3.36121	0.0213583	3.46253	-1.95652	0.960132	0.727177	3.70344	-0.983973	-0.63926	-0.874698	-1.50949	3.54052	-0.000496674	1.21494	-0.403325	0.278652	-1.04606	1.54177	1.48416	2.40157	-0.423193	1.30832	-0.584126	24.1781
258	2.8496	4.44899	0.50813	0.335276	-1.37836	-0.184774	1.12951	2.13037	3.14464	3.07709	0.64522	3.55989	-1.69029	0.89705	0.755986	3.57429	-0.999868	-0.465413	-0.918905	-1.41313	3.4223	-0.00546382	1.14491	-0.295043	0.518064	-0.892083	1.23431	2.41051	2.20935	-0.475347	1.20948	-0.818074	26.089
260	3.44167	5.03759	0.780324	0.401338	-1.46677	-0.277658	1.06841	1.99179	2.65241	2.90672	1.09027	4.12116	-1.43697	1.25418	0.401835	3.70393	-1.09871	-0.292559	-1.0401	-1.36147	3.35028	-0.0720222	1.0853	-0.310938	0.487268	-0.875692	1.10914	3.12428	2.04295	-0.386933	1.52687	-0.921388	27.966
262	2.95242	4.47631	1.13646	0.322858	-1.62274	-0.619888	0.877182	1.87159	2.07126	2.5779	1.19607	4.32432	-1.59889	1.6888	0.0213583	3.81966	-1.22438	-0.271201	-1.19954	-1.3719	3.36121	-0.177821	0.997384	-0.392397	-0.016888	-0.928342	1.16726	2.72393	1.58995	-0.251333	1.82688	-0.695884	32.105
264	2.46714	4.16587	1.95752	0.545383	-1.45833	-0.455479	1.01527	2.04742	1.99427	2.43386	1.29342	4.13905	-1.61529	2.05239	0.30299	3.95924	-0.956655	0.0322858	-0.922382	-1.1762	3.63439	-0.00695388	1.16924	-0.177821	-0.00794725	-0.959138	1.50104	2.33154	1.28051	-0.480314	1.76529	-0.513097	37.1675
266	2.67973	4.92583	2.8193	1.02768	-1.12156	0.145038	1.34955	2.33352	2.02904	2.50091	1.42753	4.20759	-1.1002	2.03947	0.784795	4.03523	-0.486771	0.529985	-0.543396	-0.833968	3.95278	0.313918	1.51644	0.222524	0.563761	-1.04308	1.78814	2.7736	1.23382	-0.810126	1.659	-0.676016	41.2439
268	2.91268	5.56062	3.06616	1.50253	-0.961125	0.524521	1.31627	2.45819	1.36644	2.43783	1.58052	4.84933	-0.930329	1.81794	0.433624	3.99798	-0.2563	0.795225	-0.587602	-0.576675	4.03374	0.369052	1.77423	0.366569	1.06146	-1.30236	1.76032	3.30061	0.884135	-0.354151	2.02407	-0.786285	45.4475
270	2.92013	5.66939	2.61813	1.77423	-1.14987	0.496705	0.767907	2.3072	-0.0447036	1.93169	1.59393	5.4424	-1.71115	1.82192	-0.729163	3.68754	-0.384947	0.769893	-1.04706	-0.56078	3.89566	0.0392397	1.76579	0.193715	1.20699	-1.74344	1.49955	3.57926	0.0208616	0.102321	2.69612	-0.568728	50.5477
272	2.9549	5.85516	2.05686	1.99179	-1.36594	0.533958	0.270704	2.09709	-1.19209	1.32124	1.47621	5.79456	-2.85606	2.18054	-1.64956	3.31451	-0.449518	0.822544	-1.33316	-0.485778	3.845	-0.30299	1.7335	0.160933	1.35203	-2.24958	1.27703	3.8753	-0.715752	-0.244876	3.2256	-0.327826	56.2767
274	2.99513	5.86907	1.91083	2.49147	-1.21941	1.05252	0.370542	2.21978	-1.0257	1.36693	1.71959	6.27041	-3.51518	2.52575	-1.52985	3.35972	-0.0461936	1.2969	-1.06891	-0.0769893	4.07696	-0.268221	2.0057	0.364085	2.0057	-2.63155	1.28796	4.00543	-0.577668	-0.977019	3.32097	-0.300507	62.0688
276	3.08553	5.70317	2.09659	3.0145	-0.9348	1.63714	0.709295	2.48949	-0.378489	1.71761	2.38667	6.70801	-3.32346	2.42839	-0.828008	3.60161	0.47783	1.81645	-0.751515	0.467897	4.44005	0.0278155	2.3817	0.587602	2.8044	-2.56648	1.33713	3.94682	-0.0899036	-1.30335	3.27776	-0.493228	67.2435
278	3.42031	6.00119	2.36581	3.3016	-0.743568	1.83185	0.803669	2.55158	-0.510116	1.56015	2.78006	6.77506	-2.63552	2.33998	-0.440081	3.42031	0.812113	2.1413	-0.716249	0.930826	4.6884	0.204146	2.48651	0.874201	3.11832	-2.00073	1.24673	4.03076	-0.248849	-1.07139	3.3175	-0.750025	72.1907
280	4.04418	7.00007	2.65439	3.67959	-0.528494	1.98583	0.868738	2.60423	-0.783801	1.30385	3.0145	6.84212	-1.67141	2.6683	-0.417232	3.00258	1.21842	2.59578	-0.573198	1.35303	4.9596	0.237922	2.57393	1.24822	3.23206	-1.35799	1.3714	4.3571	-0.644227	-0.725687	3.39796	-0.861287	77.1463
282	4.6129	8.22047	2.88188	4.37796	-0.416736	2.4274	0.924865	2.75671	-0.716746	1.2368	3.27925	7.51714	-0.495215	2.90672	-0.534455	2.79794	1.68284	3.21915	-0.223517	1.81894	5.3068	0.222524	2.9102	1.57605	3.71486	-1.48763	1.70966	4.94868	-0.834962	-0.523527	3.79433	-0.735124	82.4074
284	4.37101	8.43058	3.0756	4.93824	-0.502169	2.80986	0.89705	2.9246	-0.793735	1.20948	3.15011	8.19018	0.328819	2.67227	-0.654161	2.85407	1.97639	3.57876	-0.0193716	2.20339	5.50946	0.197689	3.19829	1.78218	4.2359	-1.87506	1.95901	5.19504	-0.926356	-0.268221	4.39634	-0.536442	89.7408
286	3.4223	7.47591	3.3324	4.97401	-0.631313	2.94348	0.770887	3.02941	-1.08381	1.20997	2.84115	8.01782	-0.0566244	2.42045	-0.629326	2.94745	1.97093	3.4377	-0.0720223	2.29726	5.43545	0.0879168	3.33538	1.8537	4.47085	-1.53631	2.12689	4.64022	-0.932316	0.121693	4.54684	-0.424186	98.4326
288	2.86798	6.68317	3.55542	4.66406	-0.892579	2.82079	0.508626	2.88785	-1.37538	1.06891	2.76019	7.538	-1.63913	2.31763	-0.669062	2.7289	1.61827	3.10143	-0.287096	2.04096	5.11954	-0.21259	3.28422	1.57356	4.41472	-1.23233	1.9749	3.84301	-1.04855	0.013411	4.32034	-0.428657	105.678
290	3.1357	6.6479	3.80923	4.42217	-1.1464	2.69314	0.457962	2.8049	-1.11659	1.08878	3.04331	7.46946	-2.70853	2.25157	-0.669062	2.30422	1.27802	2.93305	-0.355641	1.68731	4.91192	-0.415246	3.11434	1.22289	4.26322	-1.36991	1.50204	3.54399	-0.917911	-0.115732	4.1008	-0.625352	111.742
292	3.64284	7.10537	3.93937	4.47234	-1.15037	2.69711	0.690917	2.95887	-0.475347	1.63217	3.35922	7.69893	-2.59578	2.40157	-0.463923	2.13236	1.08232	2.88337	-0.172853	1.42356	4.88261	-0.345707	3.015	1.055	4.25428	-1.48714	1.22736	3.91404	-0.398854	0.479817	3.99103	-0.921388	118.329
294	3.58125	7.42475	3.61502	4.50164	-1.26412	2.56697	0.690917	2.9405	-0.605981	2.11447	3.05623	7.84993	-2.51184	2.51631	-0.523527	2.15769	0.645717	2.63005	-0.203152	1.09673	4.68493	-0.354648	2.97676	0.694394	4.27117	-1.74791	1.31528	4.41174	-0.21259	0.713269	3.8589	-1.02719	126.035
296	2.89182	7.40786	3.02394	4.33127	-1.63515	2.40902	0.428657	2.69761	-1.33862	2.07822	2.4567	7.82758	-2.81682	2.4577	-0.936786	2.04792	0.0814596	2.15719	-0.478824	0.682473	4.33077	-0.603	2.83271	0.241896	4.21703	-2.09808	1.33415	4.56919	-0.421703	-0.106792	3.62396	-0.913441	134.464
298	2.22524	7.22955	2.50638	4.08391	-1.95752	2.14527	0.176827	2.38468	-1.76181	1.81943	2.20438	7.80523	-2.93156	2.46813	-1.44492	1.72257	-0.257293	1.72307	-0.643233	0.25183	3.9945	-0.93927	2.41498	0.0417233	3.91901	-2.31912	0.953674	4.40329	-0.531971	-0.849863	3.70344	-0.734627	142.412
300	2.06778	7.15504	1.88202	3.90857	-2.1706	1.70916	-0.107288	2.02705	-1.79311	1.45237	2.45124	7.98156	-2.65489	2.27094	-1.98036	1.20302	-0.479321	1.45187	-0.81261	-0.111262	3.72529	-1.22537	1.96298	-0.00149015	3.53754	-2.59628	0.491242	4.16934	-0.615915	-0.926852	4.13507	-0.541409	149.165
302	2.33551	7.35968	1.32322	3.94831	-2.1716	1.72009	-0.213087	1.98533	-1.61181	1.2363	2.99662	8.35011	-2.11646	2.14726	-2.20786	0.904004	-0.588099	1.40419	-0.770887	-0.224014	3.71089	-1.24524	1.95553	0.115236	3.57529	-2.85606	0.561774	4.06901	-0.64075	-0.857313	4.45843	-0.363588	154.777
304	2.19295	7.41035	0.970562	3.87927	-2.19246	1.88947	-0.219047	2.06282	-1.60684	1.06692	3.2266	8.52148	-2.11249	2.3673	-2.22723	0.929833	-0.706315	1.2219	-0.645717	-0.39041	3.73671	-1.22686	2.06629	0.130137	3.66171	-3.13272	0.785788	3.65973	-0.68148	-0.663598	4.40677	-0.280639	160.411
306	1.0555	6.74377	0.60151	3.3622	-2.44826	1.50303	-0.311931	1.81943	-1.83731	0.495215	2.75522	8.20458	-2.88983	2.36481	-2.20835	0.665585	-1.01676	0.691911	-0.819564	-0.85036	3.53207	-1.39773	1.79013	-0.175337	3.16501	-3.33438	0.435114	2.6986	-1.00484	-0.818074	4.06007	-0.278155	168.159
308	-0.470877	5.56608	0.591576	2.87145	-2.45124	1.15385	-0.122686	1.809	-1.40319	0.439584	1.85718	7.76996	-3.21766	2.25802	-1.76529	0.415246	-1.07189	0.34074	-0.615915	-1.0858	3.58522	-1.24127	1.58995	-0.231961	2.76069	-2.99762	0.0779827	1.80403	-0.773867	-1.19259	3.88225	-0.224511	178.109
310	-1.33266	4.74254	1.17222	2.82526	-2.28882	1.18762	0.052154	2.03898	-0.635783	0.921885	1.29392	7.56135	-2.95639	2.24113	-1.3863	0.400841	-0.976026	0.226994	-0.114739	-0.971556	3.87778	-0.925362	1.66098	-0.062585	2.90076	-2.46118	0.171363	1.45584	0.00695388	-1.0252	3.94334	-0.13262	187.042
312	-2.0047	4.28955	1.40816	2.79148	-2.53767	1.01874	-0.322362	1.81645	-0.790258	0.576675	1.08331	7.3726	-3.01152	2.11696	-1.78715	0.0576178	-1.32273	-0.116229	-0.196199	-1.17024	3.79036	-1.21742	1.45237	-0.387927	2.84165	-2.68072	0.204146	1.02073	-0.0884136	-1.18713	3.85741	-0.0819564	193.885
314	-2.94149	3.83059	0.883639	2.66433	-2.96533	0.656148	-0.936786	1.40667	-1.63168	-0.355144	1.00782	7.26034	-3.23256	2.11845	-2.52724	-0.457466	-1.75585	-0.473857	-0.576675	-1.68234	3.49085	-1.87556	1.00384	-0.972052	2.43038	-3.54946	-0.0740091	0.106792	-1.07934	-1.86463	3.63588	0.0233452	200.349
316	-3.56436	3.18786	0.0432134	2.41299	-3.22461	0.354151	-1.29988	1.15434	-2.16266	-0.960628	1.20203	7.06911	-3.14564	2.04841	-2.97576	-0.918408	-1.93616	-0.715256	-0.73264	-2.10454	3.39399	-2.25504	0.695388	-1.10318	2.11497	-3.9354	-0.413259	-0.943244	-1.73152	-2.10106	3.37909	0.150005	206.925
318	-3.80526	2.70456	-0.682473	2.10653	-3.35673	0.161429	-1.35402	1.05699	-2.28137	-1.02371	1.282	6.7686	-3.0001	1.78913	-3.0751	-1.21693	-1.98334	-0.964602	-0.572701	-2.33849	3.48141	-2.34445	0.696878	-1.08133	2.01414	-3.58274	-0.583629	-1.4772	-1.61876	-1.81546	3.23951	0.218054	213.345
320	-3.80923	2.92808	-0.721713	2.1557	-3.43124	0.179311	-1.30932	1.15931	-2.48402	-0.872711	0.863274	6.84361	-3.33041	1.75635	-3.02941	-1.24623	-1.92076	-1.06692	-0.258287	-2.40703	3.67562	-2.35438	0.89258	-1.25766	2.16216	-3.39846	-0.699361	-1.10467	-1.40319	-1.38183	3.41038	0.0829498	219.25
322	-4.26173	3.05971	-0.186761	2.23915	-3.47346	0.257293	-1.2368	1.27206	-2.41001	-1.00583	0.109772	6.73085	-3.76503	1.87208	-2.86301	-1.24971	-1.96497	-1.21345	-0.050664	-2.46018	3.89765	-2.34842	0.944734	-1.42455	2.26051	-3.44614	-0.861784	-0.965099	-1.44243	-1.22935	3.16203	-0.0899037	225.093
324	-4.93874	2.75622	0.284612	2.15322	-3.29663	0.418723	-0.861287	1.40419	-1.54674	-1.10418	-0.266234	6.27885	-3.23554	1.80999	-2.27888	-1.19805	-1.94112	-1.20848	0.266234	-2.43634	4.19468	-2.13633	0.953178	-1.31826	2.2764	-2.95937	-0.802676	-1.51445	-1.18762	-1.65701	2.52624	-0.047187	231.115
326	-4.77483	2.51482	0.463426	2.25852	-2.88486	0.668069	-0.392894	1.68582	-0.635286	-0.719726	0.141561	6.09358	-2.10802	1.59939	-1.70618	-0.93778	-1.63764	-0.927846	0.753999	-2.14577	4.68741	-1.68433	1.15434	-0.840425	2.47757	-2.48104	-0.456472	-1.87705	-0.499686	-2.21431	2.54263	-0.0571211	236.929
328	-4.37051	2.00123	0.0899037	2.25902	-2.85854	0.714759	-0.539919	1.67787	-0.80665	-0.497699	0.275671	5.92818	-1.80006	1.33912	-2.04146	-1.0252	-1.63764	-1.04705	0.778834	-2.09709	4.82003	-1.68979	1.13398	-0.610451	2.61019	-2.95242	-0.364085	-2.35786	-0.314415	-2.4418	2.85258	-0.187258	242.85
330	-4.71125	0.980993	-0.889599	1.82639	-3.44614	0.484784	-1.08729	1.24325	-1.65204	-0.886122	-0.495215	5.35746	-2.70208	0.973046	-2.58783	-1.59492	-2.15918	-1.75039	0.419219	-2.6678	4.36256	-2.25753	0.696878	-1.18415	2.36432	-3.76354	-0.865758	-3.36419	-0.889103	-2.76615	2.46217	-0.164409	249.105
332	-5.3818	0.1659	-1.58797	1.50402	-3.74317	0.379483	-1.08282	1.12802	-1.66843	-1.15583	-1.12851	4.85679	-3.82066	0.753999	-2.10106	-1.85966	-2.39213	-2.18898	0.520547	-3.07659	4.17481	-2.36084	0.534455	-1.8239	2.14577	-3.70095	-1.42803	-3.93987	-1.09623	-2.98669	1.86662	-0.0998378	255.019
334	-5.57452	0.016888	-1.20997	1.7345	-3.24001	0.709792	-0.479321	1.55469	-0.887116	-0.829001	-0.826021	4.95066	-4.33972	1.15335	-1.22438	-1.42256	-1.9754	-1.93069	1.03712	-2.83867	4.68691	-1.8085	0.98745	-1.65701	2.4572	-2.98917	-1.40816	-3.56386	-0.634789	-2.54214	1.95752	-0.202159	260.15
336	-5.52535	-0.0198682	-0.505646	2.02656	-2.75473	1.10666	-0.0789762	1.90139	-0.296036	-0.593066	-0.373522	5.26657	-4.53244	1.59591	-1.01725	-0.949204	-1.60436	-1.64608	1.27057	-2.54164	5.21491	-1.3873	1.45584	-1.08778	2.93801	-2.65737	-1.01576	-3.21468	-0.202656	-2.11845	2.35786	-0.254313	264.781
338	-5.72403	-0.20961	-0.243882	2.12044	-2.60373	1.37985	0.0293056	2.00967	-0.00695381	-0.666082	-0.392397	5.4419	-4.30097	1.6888	-1.0709	-0.906487	-1.45088	-1.5681	1.33564	-2.36332	5.4722	-1.23978	1.66794	-0.631313	3.14961	-2.60919	-0.761449	-3.51866	0.0730156	-2.16315	2.6986	-0.197192	268.839
340	-6.07471	-0.250339	-0.147522	2.35538	-2.37574	1.76032	0.171363	2.13434	-0.00447048	-0.599027	-0.423193	5.49306	-3.62049	1.7489	-0.874698	-0.98745	-1.12255	-1.41909	1.57108	-2.10802	5.73148	-1.07586	1.885	-0.368059	3.28918	-2.57691	-0.604987	-3.81321	0.169376	-2.41896	2.98321	-0.179807	272.623
342	-6.30816	-0.20812	-0.0213582	2.66184	-2.22375	2.10901	0.236432	2.24362	-0.240902	-0.438591	-0.149012	5.32021	-2.89977	1.60287	-0.810623	-1.03662	-0.753999	-1.25567	1.75983	-1.88748	5.92768	-0.941257	2.12491	-0.355144	3.51369	-2.65092	-0.451008	-3.77844	0.0367563	-2.42194	3.015	-0.135601	276.536
344	-6.05285	-0.514587	0.0377496	2.6385	-2.26498	2.2764	0.152489	2.28534	-0.234445	-0.441571	0.519554	5.16176	-2.14577	1.35104	-0.797212	-1.05004	-0.602504	-1.24574	1.71661	-1.76132	5.98232	-0.891089	2.262	-0.38445	3.7382	-2.4418	-0.350674	-3.97066	-0.0312924	-1.80602	2.92957	-0.138084	280.064
346	-5.83231	-1.60585	0.100335	2.17259	-2.27541	2.29826	0.118216	2.27491	0.0233452	-0.587602	1.21295	4.93427	-1.90338	1.35253	-0.351667	-0.93629	-0.638266	-1.52638	1.54624	-1.77125	5.9853	-0.843903	2.27292	-0.378986	3.73473	-2.02159	-0.424186	-4.75794	0.0322858	-0.979503	2.70257	-0.226001	283.574
348	-6.39061	-3.0612	0.0531475	1.60486	-2.37475	2.15024	-0.00943734	2.10702	-0.138084	-0.751515	0.909964	4.34766	-2.6077	1.37289	0.143548	-0.780821	-0.795722	-1.9456	1.3411	-2.03152	5.84225	-0.93927	2.10454	-0.658135	3.43919	-1.96795	-0.639757	-5.71211	0.0263254	-0.787775	2.20537	-0.228981	287.492
350	-7.22855	-3.91454	-0.312924	1.18812	-2.52972	1.95156	-0.322362	1.87506	-0.762443	-0.866254	-0.111759	3.65227	-3.59664	1.09822	0.0591079	-0.876188	-0.947714	-2.28683	1.1464	-2.31167	5.53826	-1.20004	1.88996	-0.917415	3.08057	-2.0956	-0.840922	-6.13083	-0.13113	-1.1762	1.82688	-0.215073	291.043
352	-7.95424	-4.07845	-0.744065	0.905991	-2.55009	1.92275	-0.509123	1.85917	-1.06444	-0.693401	-0.668069	3.18487	-3.94136	0.809133	-0.423193	-1.07139	-0.907977	-2.40952	1.05252	-2.29975	5.38627	-1.35203	1.86215	-0.788768	2.91119	-2.06083	-0.913938	-6.11444	-0.0993412	-1.38382	1.71612	-0.209113	294.007
354	-8.57959	-4.08043	-1.07686	0.803173	-2.39462	2.11596	-0.456969	2.09312	-0.69042	-0.202656	-0.695387	2.9703	-3.30607	0.85334	-0.659625	-0.941257	-0.653168	-2.24163	1.17769	-2.03997	5.58347	-1.30683	2.09659	-0.537932	3.05027	-2.08865	-0.730654	-6.22123	0.334779	-1.12901	1.62969	-0.0357628	296.877
356	-9.07183	-4.28855	-1.4474	0.85334	-2.16713	2.24958	-0.29256	2.261	-0.377993	-0.119706	-0.674029	2.8193	-1.86612	0.98894	-0.318388	-0.89407	-0.318388	-1.91728	1.36842	-1.63962	5.92222	-1.15434	2.2923	-0.244379	3.24299	-2.04047	-0.649194	-6.50187	0.486771	-0.991921	1.67787	0.12964	299.545
358	-9.3629	-4.74205	-1.76529	0.925362	-1.98533	2.27441	-0.0576179	2.24908	-0.602007	-0.654161	-0.658631	2.56598	-0.461936	0.736117	0.241399	-1.13845	0.030299	-1.64062	1.44591	-1.26113	6.18796	-0.927349	2.29975	0.0566244	3.32991	-1.66893	-0.966589	-6.76364	0.00596062	-1.29541	1.74592	0.0357628	301.764
360	-9.19501	-5.3222	-1.54475	0.906487	-1.84228	2.37475	0.101825	2.21282	-1.04855	-1.19706	-0.540416	2.24213	-0.376503	0.230968	0.329316	-1.39276	0.287592	-1.58995	1.39276	-0.998378	6.33895	-0.701348	2.38369	0.349681	3.44068	-1.3873	-1.32372	-7.0408	-0.505646	-1.73549	1.4921	-0.285606	303.45
362	-8.59251	-5.91576	-0.602007	0.73264	-1.77672	2.41846	-0.057121	2.07027	-1.68333	-1.55419	-0.232458	1.93963	-1.45386	-0.016888	-0.255307	-1.64111	0.25332	-1.75685	1.17421	-1.00881	6.26892	-0.693401	2.42343	0.382463	3.40243	-1.62224	-1.60237	-7.45356	-0.956158	-2.30769	1.02669	-0.704825	304.745
364	-8.20259	-6.44426	0.407795	0.433624	-1.89592	2.26647	-0.276665	1.81645	-1.99179	-1.74791	0.0923873	1.5974	-2.51581	-0.0163912	-0.615418	-1.81894	0.0740091	-1.94858	0.988444	-1.28796	6.00517	-0.848869	2.22872	-0.12964	3.12179	-2.16613	-1.84228	-7.81963	-1.25567	-2.7741	0.591576	-0.934303	306.146
366	-7.91252	-6.62059	0.878672	0.327329	-1.77473	2.19196	-0.112752	1.82341	-1.51396	-1.64161	0.265241	1.40021	-3.1362	0.252823	-0.169873	-1.72059	0.146528	-2.01861	1.13348	-1.32769	6.08365	-0.620385	2.19196	-0.38594	3.09894	-2.29776	-1.78566	-7.72178	-1.1767	-2.4567	0.620882	-0.822047	307.508
368	-7.36266	-6.36528	1.01129	0.649691	-1.24425	2.53767	0.314415	2.19891	-0.969569	-1.33614	0.443558	1.63565	-3.16948	0.832478	0.456969	-1.4325	0.581642	-1.82937	1.50849	-0.967582	6.62655	-0.0407298	2.55803	0.0561277	3.61999	-1.63664	-1.44442	-7.29362	-0.979503	-1.73052	1.01129	-0.55035	308.527
370	-7.37607	-6.38564	0.902514	1.05798	-0.909964	3.11236	0.622868	2.59479	-0.964602	-0.928342	0.427167	1.87308	-2.7289	1.30435	0.713269	-1.15633	1.0555	-1.54525	1.83731	-0.548363	7.1168	0.304977	3.03338	0.38445	4.27216	-0.871718	-1.10865	-7.26928	-0.753502	-1.48018	1.21395	-0.375013	309.279
372	-8.27859	-7.10189	0.469883	1.19805	-0.972052	3.62893	0.819564	2.95738	-1.1151	-0.30448	-0.25481	1.70271	-2.39462	1.50651	0.766913	-0.770887	1.42306	-1.39723	2.25802	-0.230968	7.4625	0.38594	3.46551	0.273685	4.60943	-0.839432	-0.665089	-7.88669	-0.378489	-1.73599	1.41164	-0.161429	309.984
374	-8.9258	-7.57774	-0.0665587	1.30783	-0.916421	4.17431	1.28845	3.65575	-0.586112	0.776847	-1.18564	1.59194	-2.12143	1.71711	1.01775	0.0273188	1.93963	-1.2055	3.04679	0.142554	7.99994	0.68148	4.06454	0.198682	4.73509	-0.977019	0.121196	-8.36203	0.345707	-1.79311	2.01613	0.191728	310.605
376	-8.25177	-7.01298	-0.184774	1.80652	-0.439584	4.89751	2.05239	4.61439	0.677506	1.97093	-1.09076	2.12838	-1.40816	2.20339	1.55767	0.947217	2.61913	-0.736117	3.9344	0.751515	8.82745	1.33663	4.96755	0.46591	5.24819	-0.412265	1.02719	-7.77741	1.41859	-1.14838	2.78801	0.176827	310.193
378	-7.18385	-6.38266	0.169376	2.20537	0.04222	5.50052	2.55704	5.17021	1.61727	2.34147	-0.16888	2.63105	-0.89407	2.64198	1.90387	1.28547	2.96732	-0.444551	4.38492	1.16825	9.35346	1.80205	5.55863	0.755986	6.03696	0.107288	1.38332	-6.86993	2.0201	-0.532965	2.85904	-0.146528	309.133
380	-7.14908	-6.69211	0.306964	1.97142	0.0223517	5.57651	2.56995	5.0952	1.63217	1.88152	0.292559	2.27988	-1.43349	2.67625	1.82589	1.16577	2.83668	-0.630816	4.35958	1.02073	9.30925	1.74443	5.47568	0.612438	6.10451	-0.221531	1.20898	-6.99808	1.69178	-0.916918	2.23666	-0.266731	308.641
382	-7.94431	-7.62989	0.164906	1.51247	-0.21557	5.22683	2.47012	4.84884	1.1608	1.43548	0.197689	1.62323	-2.22623	2.67575	1.83731	1.05898	2.64446	-0.935793	4.21206	0.738104	9.21587	1.64708	5.19206	0.369052	5.47518	-0.632803	0.994901	-8.07494	1.1608	-1.57952	1.97043	-0.375013	308.145
384	-8.8195	-8.43704	0.161926	1.48763	-0.0347694	5.01523	2.59529	4.88212	0.748535	1.31428	-0.13411	1.35452	-1.90685	2.76466	2.07027	0.977019	2.84563	-0.934799	4.296	0.880162	9.4677	1.86612	5.22882	0.500679	5.18809	-0.411769	0.788271	-9.08524	0.954171	-1.57605	2.14428	-0.479321	306.959
386	-9.42797	-8.6243	0.243882	1.8249	0.512103	5.23676	2.98172	5.16872	0.572205	1.31329	-0.566244	1.36495	-0.90152	2.6087	2.19991	0.870725	3.41237	-0.701845	4.68393	1.36693	9.98229	2.32756	5.5323	1.01775	5.37932	0.104308	0.674526	-9.25163	0.948707	-1.17421	2.37127	-0.482798	305.471
388	-9.66092	-8.40922	0.147521	2.0355	1.15434	5.6242	3.54995	5.51393	0.855327	1.54475	-0.715752	1.30435	-0.793735	2.39263	2.43535	0.832975	4.01586	-0.529985	5.23478	1.82241	10.546	2.92112	5.86311	1.76877	5.53379	0.426173	0.94225	-8.80361	1.18762	-0.838935	2.46813	-0.519057	304.133
390	-9.49601	-8.24829	-0.0541409	2.07523	1.734	5.88844	4.17779	5.87553	1.6585	1.99775	-0.574688	1.18464	-1.583	2.43684	2.92162	0.975529	4.4927	-0.338753	5.88646	2.13087	11.0482	3.54797	6.15517	2.39958	5.63661	0.489255	1.35203	-8.48323	1.73251	-0.76443	2.33303	-0.441074	302.715
392	-9.10908	-8.25673	-0.0715255	2.02109	2.12789	6.106	4.68045	6.22322	2.6082	2.57144	-0.543892	1.12404	-2.14875	2.53816	3.36766	1.32024	4.8846	-0.112752	6.47406	2.38866	11.4878	4.03027	6.41147	2.69463	5.76824	0.346204	1.53432	-8.4579	2.45621	-1.08282	2.33303	-0.376006	300.889
394	-8.88904	-8.41667	0.29256	2.02507	2.3211	6.35038	4.95464	6.53267	3.03686	3.20027	-0.537932	1.1613	-2.30322	2.58784	3.50475	1.65502	5.18113	0.0437102	6.81082	2.70506	11.8489	4.24037	6.67423	2.713	6.00169	-0.197192	1.66794	-8.34068	3.07461	-1.55568	2.55704	-0.37998	298.899
396	-8.86818	-8.5786	0.803173	2.12987	2.27739	6.43581	4.90099	6.55353	2.65737	3.14067	-0.220537	1.20203	-1.88847	2.66731	3.33488	1.60187	5.29438	0.0854333	6.81132	2.94745	12.0242	4.13507	6.74476	2.55853	6.24259	-0.519057	1.66396	-8.18123	3.05921	-1.75287	2.64496	-0.389417	296.674
398	-8.56171	-8.66652	1.09474	2.16216	2.11547	6.30816	4.74105	6.29822	2.30422	2.43982	0.0635782	1.08679	-0.707805	2.65042	3.22213	1.17719	5.36342	0.0963608	6.7398	2.9996	11.9905	3.97265	6.49194	2.47161	6.27687	0.175337	1.28994	-8.14994	2.63155	-1.43796	2.57045	-0.532965	294.166
400	-7.93238	-9.07133	1.10964	2.06629	2.09759	6.25203	4.81009	6.26693	2.63055	2.23319	-0.163913	0.794232	0.46591	2.48998	3.37015	0.912448	5.56062	0.185271	6.91513	3.05672	12.0645	4.06404	6.33498	2.59082	6.21925	1.13646	0.825028	-8.28207	2.72443	-0.717739	2.40008	-0.630816	292.057
402	-7.76947	-9.93063	0.855327	1.734	2.15123	6.23763	5.01573	6.34392	2.90821	2.31912	-0.504156	0.238419	0.942747	2.39015	3.43472	0.801186	5.70565	0.159939	7.11381	3.12328	12.2671	4.27514	6.35535	2.57542	6.07967	1.40369	0.734131	-8.9094	2.97874	-0.242392	2.02258	-0.515083	290.468
404	-8.42909	-10.8466	0.524024	1.23382	2.05537	6.02057	5.07136	6.21577	2.70754	2.17954	-0.734627	-0.237425	0.706315	2.58734	3.27031	0.623862	5.65896	-0.0695388	7.03832	3.08255	12.3153	4.30693	6.29425	2.15471	5.76526	1.12106	1.01825	-9.80645	2.81036	-0.504653	1.84526	-0.26226	288.675
406	-9.02712	-11.2603	0.611444	1.0396	1.98682	5.92172	5.19454	6.31362	2.75274	2.40703	-0.956655	-0.353158	0.360608	2.98868	3.43919	0.713766	5.64158	-0.223021	7.11977	3.02792	12.3714	4.32233	6.31014	1.68979	5.61674	1.12752	1.45237	-10.2063	3.01848	-0.828505	1.98334	-0.112255	286.005
408	-8.88159	-11.004	1.13249	1.056	2.16266	6.12487	5.64158	6.71893	3.39001	2.96533	-0.979503	-0.354151	0.42518	3.08404	4.09186	1.00782	5.8189	-0.100831	7.5231	3.06666	12.6575	4.64221	6.53317	1.60635	5.71559	1.66843	1.72208	-9.95596	3.79284	-0.753005	1.90884	-0.265241	282.396
410	-8.76288	-10.8297	1.43697	0.774364	2.44081	6.12338	5.96444	6.7845	3.72032	2.92212	-1.07537	-0.572205	0.544886	2.72393	4.38938	0.839432	5.84423	-0.0521541	7.64926	3.04729	12.8383	5.01573	6.65734	1.95503	5.59241	1.87506	1.67241	-9.83129	4.08341	-0.760456	1.5373	-0.500182	278.66
412	-8.98441	-11.0095	1.2363	0.483294	2.79297	5.88447	6.05285	6.6027	3.51965	2.45472	-1.32819	-0.817577	0.327329	2.47608	4.26173	0.429154	5.70267	-0.179311	7.54694	3.0001	12.8468	5.29687	6.58383	2.49396	5.31822	1.57108	1.52936	-10.101	3.75758	-0.958145	1.30484	-0.666082	274.936
414	-8.97149	-10.9598	1.03662	0.64075	3.26782	5.86609	6.45419	6.73036	3.75658	2.40256	-1.09524	-0.587602	-0.0988444	2.57989	4.64121	0.47187	5.86609	-0.106792	7.8246	3.05871	13.0693	5.74738	6.58929	2.79595	5.29786	1.46131	1.47919	-10.2187	3.71436	-1.14491	1.52191	-0.677506	270.726
416	-8.76188	-10.9007	1.13249	0.881155	3.64333	6.08017	7.04875	6.9961	4.26372	2.67228	-0.662108	-0.479321	-0.388424	2.65986	5.46376	0.69042	6.23763	0.0665585	8.23438	3.25988	13.4841	6.23117	6.78102	2.85606	5.51889	1.71363	1.53681	-10.0786	4.04418	-1.0108	1.8537	-0.513593	266.438
418	-8.69185	-11.3716	1.22835	0.752012	3.72678	6.1368	7.10934	6.93103	4.28905	2.61813	-0.571708	-1.15633	-0.215073	2.63005	5.64406	0.566244	6.35038	-0.12368	8.21203	3.33786	13.6306	6.28779	6.90122	2.82079	5.51889	1.97689	1.52538	-10.1353	4.09881	-0.509123	1.84129	-0.314415	262.83
420	-8.64218	-12.1241	1.40021	0.471373	3.74019	6.00318	6.73582	6.70354	3.88076	2.25057	-0.627836	-1.68035	0.338256	2.68668	5.06043	0.379979	6.40551	-0.361601	7.98057	3.27677	13.6311	6.09905	6.81579	2.91566	5.19057	2.08467	1.37736	-10.3662	3.79632	0.0397365	1.74195	-0.159442	259.717
422	-8.19216	-12.6014	1.98334	0.375509	3.89169	6.05831	6.50634	6.68764	3.28521	2.04494	-0.474354	-1.51743	0.740091	2.88735	4.44849	0.553826	6.72936	-0.137091	7.96417	3.44266	13.7657	6.13431	6.79543	3.25193	5.02616	2.07623	1.31428	-10.3007	3.34779	0.453989	1.78069	-0.149012	256.219
424	-7.48485	-12.741	2.73933	0.524024	4.05709	6.40502	6.50138	6.79443	2.83271	2.03053	-0.0268221	-1.31329	0.89556	3.05374	4.22845	0.873208	7.07507	0.222524	8.0804	3.77794	13.875	6.25104	6.97722	3.37909	5.23726	2.01215	1.36246	-9.90232	3.01301	0.573695	1.7335	-0.285606	251.961
426	-7.21763	-12.9178	3.1655	0.718733	4.31687	6.64244	6.60121	6.80536	2.93702	2.05934	0.454982	-1.49459	1.15087	3.15458	4.47432	1.01527	7.30753	0.445048	8.11766	4.10676	13.9837	6.44426	7.16696	3.3617	5.60333	2.13136	1.62919	-9.60032	3.12924	0.251333	1.7494	-0.33776	247.463
428	-7.5683	-13.1443	3.01152	0.748535	4.55628	6.57539	6.63549	6.56148	3.2867	1.83135	0.714262	-1.85023	1.36644	3.27875	4.76986	0.784794	7.40687	0.580152	7.98355	4.33127	14.0458	6.62158	7.06663	3.53803	5.74787	2.31912	1.80552	-9.73642	3.21617	-0.166396	1.78566	-0.354648	243.053
430	-8.03471	-13.2486	2.5322	0.757973	4.48823	6.44227	6.47157	6.20633	3.48041	1.38581	0.869234	-2.02556	0.98	3.2872	4.82847	0.379483	7.45058	0.644724	7.77245	4.40578	13.8859	6.49591	6.7537	3.5723	5.69026	2.43982	1.5974	-10.0056	3.06368	0.0889103	1.46776	-0.364582	238.569
432	-8.2925	-13.3991	2.22772	0.980496	4.32481	6.60966	6.33349	6.18994	3.75658	1.54376	0.858804	-2.08567	0.378986	3.23008	4.93626	0.479818	7.66069	0.80963	7.67261	4.66158	13.874	6.35237	6.76562	3.55343	5.88099	2.65092	1.54525	-10.0474	3.36915	1.04755	1.2358	-0.354151	234.183
434	-7.60605	-13.3192	2.32408	1.46031	4.53889	7.1759	6.5133	6.71248	4.53194	2.51581	0.717739	-1.95056	0.588596	3.4223	5.28544	1.28249	8.22395	1.35203	7.86831	5.31971	14.1859	6.55601	7.33236	4.00295	6.47406	2.86351	2.10057	-9.57102	4.34816	1.78168	1.59492	-0.650684	229.56
436	-6.23167	-12.9829	2.34395	1.66794	4.78327	7.31448	6.5431	6.90122	5.16077	2.96781	0.561277	-1.78069	1.35948	3.47545	5.43793	1.71363	8.51204	1.81049	7.84496	5.75085	14.243	6.62754	7.59164	4.47979	6.69062	2.9241	2.50091	-8.87066	4.86672	1.82887	1.96944	-1.13597	224.489
438	-5.85814	-12.7991	1.87804	1.34607	4.50313	6.78698	5.88646	6.12537	4.6129	1.95603	0.314911	-2.02159	1.8989	3.02394	5.01176	0.977516	8.03669	1.62621	6.98666	5.49654	13.5874	6.11842	6.95189	4.35909	6.31611	2.81582	2.08815	-8.76486	3.93093	1.57654	1.68433	-1.29243	219.91
440	-6.5123	-12.6705	1.43548	1.03066	4.04964	6.3474	5.10464	5.24372	3.35524	0.460446	0.298023	-2.30968	1.95603	2.79198	4.48177	0.0054637	7.45356	1.32571	5.93563	5.08328	12.7837	5.50896	6.26345	3.96073	5.88795	2.66035	1.52042	-9.03159	2.43386	1.53879	1.16676	-1.11262	216.089
442	-6.95189	-12.8686	1.33812	0.784298	3.66022	5.9252	4.46141	4.63128	2.34296	-0.606477	0.526011	-2.60025	1.73847	3.00457	4.12315	-0.495712	6.99709	1.12156	5.18759	4.71373	12.1236	4.96755	5.84275	3.69002	5.26607	2.61317	1.16626	-9.20147	1.39475	1.53085	0.823537	-0.878175	212.277
444	-6.6032	-13.2834	1.38134	0.578662	3.32346	5.37336	3.92	4.19319	1.78913	-1.11908	0.538925	-3.19531	1.77373	3.16699	3.69002	-0.64075	6.58631	0.885129	4.63525	4.36703	11.6845	4.47184	5.49952	3.53456	4.67052	2.60125	0.945727	-9.1667	0.944734	1.03315	0.653168	-0.723203	208.221
446	-5.53628	-12.9541	1.72406	0.777344	3.22362	5.2318	3.70791	4.04567	1.51296	-1.14143	0.593066	-3.46452	2.13534	3.1655	3.32296	-0.519554	6.51379	1.03464	4.40677	4.37647	11.609	4.32481	5.41955	3.30855	4.62731	2.65688	0.923872	-8.73854	0.837942	0.120203	0.753999	-0.715752	203.578
448	-4.68095	-12.3218	2.31216	1.12404	3.22759	5.45035	3.71734	4.02778	1.26759	-1.04557	0.68446	-3.12726	2.22623	3.17196	3.30657	-0.37849	6.70999	1.49061	4.46588	4.66208	11.6761	4.40876	5.59886	3.09298	4.8995	2.7736	1.06792	-8.42462	0.740588	-0.546873	0.983973	-0.736117	198.598
450	-4.55131	-12.3372	2.84761	1.19905	3.33289	5.67436	3.79334	4.08143	1.25915	-1.09424	0.732144	-2.65042	1.90983	3.29117	3.63588	-0.306964	6.85602	1.72406	4.54138	4.85182	11.7516	4.54138	5.79258	3.242	5.07683	2.92162	1.34408	-8.49317	0.661611	-0.20812	1.17868	-0.783801	194.036
452	-4.5071	-12.6362	3.38902	1.19954	3.67264	5.93762	3.99748	4.39535	1.41263	-1.00633	1.02768	-2.26498	1.82142	3.54399	3.92497	-0.0278154	7.04825	1.78119	4.60396	4.99139	11.989	4.81109	6.03497	3.67264	5.26359	3.00358	1.66098	-8.49515	0.64373	0.925859	1.51893	-1.06593	189.723
454	-4.78874	-13.1428	3.35127	0.965595	3.63439	5.96295	3.86685	4.52499	0.613928	-1.06792	0.719726	-2.57343	1.76579	3.37511	3.30408	0.226001	7.06911	1.58101	4.40727	4.83692	12.0143	4.75695	6.15964	3.55244	5.24521	2.19842	1.61529	-8.66006	0.101825	1.06593	1.53879	-1.19656	185.877
456	-5.16921	-13.4185	2.70655	0.603497	3.1506	5.804	3.38058	4.3422	-0.732641	-1.5825	-0.196199	-3.16799	1.17968	2.81185	2.2009	0.0571211	6.91364	1.25716	4.06355	4.46985	11.8057	4.34419	6.07371	2.84115	4.99785	0.818074	1.26908	-8.80559	-0.861287	0.381966	1.21991	-0.909468	182.202
458	-4.82202	-12.8071	2.62161	0.896057	3.16799	6.1214	3.46849	4.53889	-0.775854	-1.73002	-0.224511	-2.86251	0.547369	2.9241	2.13931	-0.0586111	7.20868	1.35601	4.29849	4.58012	12.0535	4.46687	6.26495	2.68916	5.20845	0.673532	1.32422	-8.33521	-1.03166	0.888109	1.37538	-0.751019	177.763
460	-4.39982	-12.1638	2.96434	1.4479	3.64333	6.65883	4.00444	4.94768	0.116726	-1.37538	0.170867	-2.21729	0.442068	3.58274	2.85953	0.0203648	7.66118	1.54972	4.82003	4.97202	12.5979	4.98941	6.71446	3.23455	5.74638	1.61777	1.70022	-7.77543	-0.47038	2.11696	1.8085	-0.710785	173.187
462	-4.46538	-12.2095	3.1665	1.73946	4.08938	7.00355	4.39336	5.17964	0.721216	-1.02768	0.0993411	-1.84824	0.866751	3.9657	3.468	0.0526509	7.89364	1.54376	5.13295	5.19256	13.0211	5.32865	7.06365	3.75807	6.09259	2.22226	1.97589	-7.61549	0.0193715	2.43882	2.05437	-0.501672	169.494
464	-4.86473	-12.5542	3.26335	1.89344	4.3566	7.20521	4.66307	5.37584	0.951191	-0.784795	-0.155469	-1.77373	1.35799	4.00345	3.80427	0.0774859	8.14001	1.5979	5.40564	5.25465	13.2427	5.53727	7.18931	3.99351	6.15418	2.16911	2.12193	-7.82907	0.147521	1.57456	2.11249	-0.311434	166.392
466	-5.39919	-12.7484	3.23107	1.8239	4.29799	7.28319	4.81158	5.56856	1.12553	-0.555814	-0.0541409	-2.12888	1.57307	4.11322	3.81917	0.20812	8.28207	1.63913	5.63562	5.24372	13.3832	5.68678	7.21614	4.02431	6.06477	1.8999	2.23021	-8.13703	0.270208	0.626345	2.07027	-0.214577	162.809
468	-5.5631	-12.6456	3.17693	1.66744	4.17531	7.3572	4.87218	5.73496	1.49012	-0.239412	0.555813	-2.40902	1.74542	4.39286	3.89318	0.475347	8.28554	1.62274	5.77271	5.22435	13.5119	5.71609	7.33733	3.9046	6.00865	1.90288	2.3062	-8.21451	0.721713	0.47187	2.01464	-0.407795	158.552
470	-5.17567	-12.3918	3.0756	1.583	4.1768	7.48038	4.85728	5.84076	1.63366	0.103315	1.06891	-2.41945	1.73996	4.53343	4.0556	0.674029	8.20557	1.6426	5.71162	5.17666	13.4697	5.61625	7.47591	3.68357	6.0613	2.07822	2.30471	-8.0511	1.06394	0.886619	1.83036	-0.734131	154.395
472	-4.70479	-12.4156	2.91318	1.37289	4.13408	7.41979	4.71423	5.79804	1.44641	0.34521	0.989437	-2.40803	1.47124	4.27763	4.00643	0.72817	7.98951	1.60038	5.48462	5.08477	13.2114	5.47667	7.42972	3.54052	5.96891	2.36034	2.15421	-7.98156	1.12007	1.04606	1.44591	-0.733634	150.806
474	-4.81606	-12.9218	2.36233	0.730157	3.81519	6.78003	4.44849	5.42551	1.39872	0.341733	0.437101	-2.73188	0.988444	3.63936	3.92646	0.527004	7.48138	1.19557	5.08477	4.54734	12.6451	5.13842	6.94792	3.23951	5.28743	2.51532	1.83284	-8.27412	1.06494	0.665585	0.937283	-0.503163	147.84
476	-5.25365	-13.2342	1.22686	-0.159939	3.166	5.77966	4.08441	4.81556	1.54227	0.224511	-0.055631	-3.23504	0.347197	3.06964	3.9796	0.0819564	6.59774	0.446041	4.47979	3.56634	11.8737	4.64221	6.21378	2.4572	4.26173	2.37028	1.53979	-8.46386	1.0257	0.578662	0.729164	-0.526011	144.984
478	-5.23428	-12.89	0.129143	-0.676016	2.58336	5.01722	3.86139	4.34915	1.6878	0.327826	-0.283619	-3.24696	0.0129144	2.79943	4.05014	-0.257294	5.76625	-0.191232	3.93887	2.78403	11.2295	4.36107	5.5184	1.64558	3.56634	2.32408	1.27753	-8.19912	1.15931	0.687937	0.949701	-0.84887	141.617
480	-5.05994	-12.6074	-0.606974	-0.815094	2.25405	4.59999	3.71734	4.00841	1.70122	0.389914	-0.452002	-3.16699	0.0084438	2.65688	3.95725	-0.389914	5.23428	-0.605981	3.57678	2.29528	10.7666	4.1455	4.94719	1.27107	3.29067	2.12292	0.956158	-8.07693	1.2358	0.344714	0.879169	-0.885626	138.314
482	-5.03411	-12.7395	-1.13845	-1.03613	1.98086	4.2215	3.49134	3.58125	1.63366	-0.0397364	-0.509123	-3.467	0.13262	2.56747	3.86486	-0.579158	4.8091	-0.943244	3.2713	1.92374	10.333	3.80427	4.51654	1.19358	3.02841	1.66645	0.701845	-8.26915	1.04855	0.114242	0.325839	-0.612934	135.506
484	-4.72317	-12.7897	-1.23282	-1.36644	1.70171	3.75311	3.31253	3.20276	1.68582	-0.620385	-0.565747	-3.59217	0.205636	2.67376	3.90063	-0.921389	4.41323	-1.13149	2.96285	1.65204	9.92517	3.5276	4.09881	1.12951	2.58386	1.47521	0.558297	-8.31584	0.868241	0.339746	0.125666	-0.545382	132.645
486	-4.24037	-12.736	-0.631809	-1.54078	1.57704	3.42925	3.25988	3.04431	1.83185	-0.769893	-0.429153	-3.54896	0.167886	2.85407	3.77148	-1.11163	4.18425	-1.07984	2.79794	1.51545	9.70115	3.44167	3.83308	1.12404	2.27888	1.50899	0.566741	-8.25872	0.860294	0.507633	0.347694	-0.60002	129.843
488	-4.15792	-12.5766	0.38445	-1.32422	1.885	3.48985	3.41535	3.14265	2.03401	-0.497699	0.102818	-3.39697	0.334283	2.87245	3.60012	-0.976523	4.29899	-0.819067	2.92758	1.68383	9.77069	3.71337	3.94334	1.47273	2.46863	1.5373	0.791252	-8.29647	1.04457	0.602504	0.535945	-0.617902	127.173
490	-4.8389	-12.4569	1.14491	-0.871221	2.29975	3.72032	3.54449	3.27776	2.0653	-0.371536	0.360111	-3.13123	0.418226	2.91814	3.53952	-0.833471	4.50959	-0.582139	3.14911	1.91629	9.88245	4.06206	4.11868	1.90188	2.90622	1.53134	1.02123	-8.54383	1.04904	0.643233	0.67999	-0.582139	124.473
492	-5.67734	-12.6724	1.39425	-0.578165	2.33452	3.8147	3.42677	3.23206	1.73201	-0.578165	0.0849365	-3.09199	0.137091	3.09696	3.46253	-0.926355	4.48724	-0.567734	3.08454	1.98732	9.8149	4.07696	4.06702	2.01166	3.19332	1.57803	1.01924	-8.84831	0.695387	0.38892	0.693401	-0.627836	121.731
494	-5.73645	-12.6233	1.53333	-0.276665	2.32458	3.94334	3.32594	3.24845	1.27951	-0.707805	-0.158946	-2.87692	-0.181298	3.2559	3.33339	-0.979006	4.54187	-0.569721	2.93155	2.23468	9.84371	4.01239	4.15544	2.09312	3.49681	1.63664	0.866254	-8.74201	0.398358	0.328322	0.833968	-0.838439	118.554
496	-5.67685	-12.592	1.58101	-0.0978508	2.45422	4.15246	3.22759	3.35823	0.726183	-0.707308	-0.447035	-2.61664	-0.288586	3.18189	2.94497	-0.908971	4.7798	-0.568231	2.91417	2.563	9.99868	3.91652	4.41124	2.22921	3.80824	1.5979	0.726183	-8.62728	0.199676	0.460943	1.06941	-0.742078	115.941
498	-5.96543	-12.9635	1.43747	-0.0635782	2.65837	4.4177	3.32147	3.55293	0.863771	-0.399351	-0.724693	-2.5774	0.279645	3.21815	2.83221	-0.763933	5.02865	-0.502666	3.08106	2.7582	10.1954	3.95129	4.63923	2.40505	3.95228	1.73251	0.958145	-8.83788	0.435114	0.675023	1.27107	-0.452499	114.638
500	-5.92321	-12.8289	1.28994	0.12368	3.00854	4.66804	3.74615	3.86884	2.14924	0.239909	-0.620882	-2.28037	1.28448	3.7243	3.49482	-0.569721	5.26905	-0.224014	3.3319	2.95043	10.4691	4.36753	4.86871	2.73337	4.04914	2.09411	1.36395	-8.80957	1.3719	0.943243	1.74443	-0.410279	113.512
502	-5.4722	-12.1017	1.00136	0.187258	3.18835	4.63873	3.96073	3.92497	3.15408	0.548363	-0.637273	-1.93268	1.61131	4.06255	4.06901	-0.579158	5.18759	-0.187258	3.317	2.81483	10.4919	4.66307	4.9	2.83668	4.04765	2.2004	1.2969	-8.47081	2.0355	0.452995	2.09709	-0.474354	111.589
504	-5.14537	-11.7029	0.462433	-0.0610947	2.87195	4.35313	3.73423	3.53704	2.87592	0.0819564	-0.867247	-1.84675	1.30435	3.72976	4.03424	-0.922879	4.69238	-0.568231	2.89033	2.27839	10.025	4.42167	4.61489	2.40654	3.85741	2.10553	0.85334	-8.33968	1.60585	-0.288586	1.85122	-0.588099	109.42
506	-4.64618	-11.5559	0.16441	-0.325839	2.36183	3.97215	3.40889	2.99017	2.0057	-0.863771	-0.506639	-1.81496	1.30385	3.23703	3.80129	-1.4479	4.16239	-0.823041	2.2913	1.81546	9.41058	4.00692	4.11669	1.85917	3.58274	2.19643	0.473857	-8.25077	0.618398	-0.162422	1.4474	-0.740091	107.597
508	-3.73125	-11.0338	0.255803	-0.335276	2.09262	3.64135	3.13669	2.61416	1.47223	-1.47174	0.376006	-1.66049	1.55618	3.10838	3.52711	-1.75337	3.81271	-0.789265	1.8691	1.53283	9.01123	3.769	3.71585	1.71413	3.3627	2.10106	0.375013	-7.73817	0.0998378	0.432134	1.22686	-0.882149	105.484
510	-3.41187	-10.7199	0.217557	-0.441074	1.8547	3.31352	2.70257	2.32955	0.922879	-1.62075	0.634293	-1.77026	1.09573	3.09696	2.91765	-1.75585	3.38604	-0.950694	1.48912	1.21246	8.66403	3.48936	3.50773	1.76132	3.08255	1.35054	0.42071	-7.38353	-0.0938773	0.504156	1.20451	-0.982483	103.52
512	-3.97762	-11.0537	-0.0938772	-0.842412	1.51396	2.88089	2.18252	1.9595	0.277162	-1.69327	0.214577	-2.24312	0.137588	2.92162	2.35041	-1.75089	2.80738	-1.36445	1.01874	0.810126	8.18223	3.06964	3.20524	1.60038	2.67625	0.630816	0.363588	-7.70191	-0.418723	0.204643	1.28895	-0.947217	102.278
514	-4.3268	-11.2067	-0.283619	-1.06096	1.34756	2.5486	1.98583	1.65055	0.347694	-1.65453	0.0203649	-2.47012	-0.520547	2.82377	2.45422	-1.86811	2.39958	-1.58995	0.688434	0.445048	7.70787	2.8049	2.76466	1.33067	2.42392	0.650684	0.220537	-8.03024	-0.459453	-0.0417233	1.2214	-0.916918	100.919
516	-4.17779	-11.1232	-0.362098	-1.28895	1.05848	2.26349	1.79907	1.18762	0.555317	-1.99576	-0.0521541	-2.65241	-0.976026	2.61317	2.67824	-2.29379	1.97391	-1.79658	0.226497	0.00397374	7.20521	2.59628	2.24213	0.835458	2.261	0.757972	-0.163416	-7.97063	-0.546376	-0.51558	0.63926	-1.10765	99.2546
518	-4.3571	-11.0894	-0.451008	-1.61032	0.678996	2.05934	1.53879	0.661612	0.212093	-2.76516	-0.269711	-2.95937	-1.15236	2.29031	2.48154	-2.75473	1.52141	-2.10305	-0.328322	-0.390907	6.83218	2.28137	1.8542	0.260274	2.111	0.488758	-0.531971	-7.84546	-1.19408	-0.80367	0.114739	-1.24822	97.8708
520	-4.97103	-10.9976	-0.763933	-1.77224	0.4674	1.78218	1.40419	0.391901	-0.275671	-3.30408	-0.456472	-2.97129	-0.989437	2.08815	2.13931	-2.91119	1.22587	-2.35091	-0.621875	-0.624359	6.71347	2.04096	1.6282	-0.0938772	1.81297	0.337263	-0.622372	-7.95076	-1.91182	-0.489255	0.0491738	-1.14987	96.8133
522	-5.2472	-11.0259	-1.21892	-1.98633	0.309447	1.28398	1.29292	0.216563	-0.529985	-3.51767	-0.712275	-2.90622	-0.638266	1.98682	2.10106	-2.92559	1.01825	-2.65489	-0.760456	-0.870228	6.62456	2.01762	1.37786	-0.274181	1.22339	0.633299	-0.626842	-8.24034	-2.26547	-0.33478	-0.0725189	-0.964105	95.9153
524	-5.08477	-11.0616	-1.3719	-2.16315	0.427166	1.05302	1.29392	0.105301	-0.46591	-3.49532	-0.864764	-2.89182	-0.351171	2.07126	2.38766	-2.79198	1.00036	-2.82526	-0.769397	-1.02073	6.54459	2.12739	1.21991	-0.13262	0.878175	1.06047	-0.538429	-8.39035	-2.18203	-0.715752	-0.0288088	-0.818074	95.2025
526	-4.81953	-10.8838	-1.32422	-2.22822	0.641247	1.055	1.26213	-0.0198684	-0.576178	-3.6026	-0.673533	-2.82774	-0.417729	2.21481	2.5322	-2.66184	0.986954	-2.84712	-0.837942	-1.07487	6.41048	2.12044	1.17769	0.244379	0.836949	1.1613	-0.42816	-8.17378	-2.13037	-0.64522	0.275175	-0.835955	94.1833
528	-4.46041	-10.5992	-1.34855	-2.21183	0.537435	1.06295	0.972052	-0.178814	-1.03265	-3.88771	-0.418723	-2.75075	-0.771383	2.28286	2.23219	-2.68817	0.854333	-2.99762	-1.18315	-1.18514	6.14872	1.87109	1.12454	0.448028	0.794729	0.94523	-0.349681	-7.82907	-2.38071	0.0859299	0.362595	-0.798206	92.9127
530	-4.42018	-10.5063	-1.51843	-2.09212	0.104805	1.12106	0.477334	-0.296533	-1.45833	-4.04368	-0.6785	-2.62558	-0.935793	2.17656	1.64161	-2.74678	0.7237	-3.21716	-1.58449	-1.33514	5.86013	1.41263	1.07288	0.188748	0.86079	0.678996	-0.386934	-7.81516	-2.72691	0.415742	0.248353	-0.489255	92.5253
532	-5.21143	-10.923	-1.75486	-2.05884	-0.481307	1.16577	-0.120699	-0.532468	-1.84973	-4.2215	-1.65204	-2.61317	-0.717243	2.06878	1.06692	-2.85755	0.578662	-3.43025	-1.92175	-1.45286	5.58595	0.873208	1.05997	-0.450512	1.01626	0.355144	-0.606477	-8.29349	-3.08901	-0.228485	0.226994	-0.12368	93.4303
534	-6.09954	-11.4833	-1.55717	-2.03798	-0.72072	1.3411	-0.402828	-0.740588	-2.04742	-4.39833	-2.39412	-2.6236	-0.453492	2.40753	0.896553	-2.88238	0.582635	-3.40889	-2.08368	-1.40021	5.51989	0.619888	1.16875	-0.896056	1.29143	-0.153979	-0.641247	-8.78423	-3.14415	-1.2969	0.389914	0.150998	94.3869
536	-6.06428	-11.2911	-0.991424	-1.80999	-0.630319	1.51098	-0.373523	-0.813107	-1.82043	-4.47432	-2.37674	-2.36034	-0.644724	2.83668	1.11908	-2.86897	0.671049	-3.16699	-2.21829	-1.25219	5.55217	0.659128	1.25964	-1.05004	1.58747	-0.64522	-0.586112	-8.80708	-2.90026	-2.06729	0.589589	0.172853	93.7983
538	-5.57502	-10.4566	-0.886619	-1.4474	-0.702341	1.43349	-0.5126	-0.993908	-1.48068	-4.55081	-2.22872	-1.92374	-1.30335	2.98967	1.21941	-3.08702	0.590086	-3.0905	-2.53717	-1.2964	5.38131	0.615418	1.13696	-1.24921	1.71463	-0.868738	-0.774364	-8.5488	-2.86152	-2.07424	0.803172	-0.0392397	92.2158
540	-5.65946	-9.98129	-1.41909	-1.26113	-0.908474	1.27455	-0.98447	-1.35054	-1.69327	-4.9596	-2.10355	-1.91182	-1.85718	2.56399	0.878175	-3.55045	0.291069	-3.20425	-2.9996	-1.54724	5.01424	0.293056	0.824034	-1.27604	1.69824	-0.94225	-1.20997	-8.45492	-3.38654	-1.42405	0.47634	-0.224511	91.4544
542	-6.27538	-10.1348	-2.46565	-1.2671	-1.14689	1.24325	-1.68383	-1.74344	-2.54909	-5.67337	-1.98781	-2.36283	-1.95106	1.74542	0.17782	-3.97215	-0.129143	-3.39548	-3.59267	-1.8239	4.51605	-0.223021	0.541409	-1.16875	1.69526	-1.00782	-1.62125	-8.60145	-4.27365	-0.935793	-0.265241	-0.400344	91.9243
544	-6.25402	-9.79354	-3.52859	-1.1911	-1.432	1.13447	-2.33104	-2.04394	-3.3319	-6.15666	-1.72506	-2.21729	-1.79857	1.59095	-0.421703	-4.22349	-0.543396	-3.43472	-4.20958	-1.95354	3.98159	-0.696878	0.319878	-1.2358	1.61876	-1.12404	-1.68631	-8.34366	-4.91738	-0.577668	-0.121693	-0.607967	91.741
546	-5.66343	-8.7435	-3.83804	-1.04358	-1.74443	0.713269	-2.8193	-2.33948	-3.89467	-6.39955	-1.47522	-1.33465	-1.79062	1.96795	-0.624359	-4.46041	-0.954668	-3.24845	-4.72516	-2.0047	3.54896	-1.06047	0.0382463	-1.49757	1.41561	-1.37786	-1.62522	-7.68304	-5.25465	-0.360111	0.760456	-0.591079	90.4704
548	-5.8641	-8.41717	-3.59962	-1.08878	-2.12143	0.314414	-3.21269	-2.60323	-4.523	-6.59774	-1.90238	-0.655651	-2.18153	2.12789	-0.788768	-4.57664	-1.38283	-3.22809	-5.06739	-2.21531	3.17643	-1.43051	-0.193218	-1.86861	1.20004	-1.74542	-1.78367	-7.59065	-5.49306	-0.861784	1.31379	-0.230968	90.1962
550	-6.36925	-8.68738	-3.1213	-1.16328	-2.40455	0.213583	-3.45757	-2.67426	-4.85281	-6.6489	-2.69413	-0.443061	-3.07063	1.96497	-1.17073	-4.52797	-1.61926	-3.38852	-5.19057	-2.43733	2.85258	-1.74195	-0.245869	-2.03649	1.03861	-2.1413	-1.99775	-7.94878	-5.51393	-2.01017	1.44839	0.0312924	90.7779
552	-5.97288	-8.30541	-2.27541	-0.841916	-2.42442	0.380476	-3.44664	-2.45174	-4.40975	-6.35336	-3.02394	-0.25779	-3.96768	1.78417	-1.35998	-4.36703	-1.5676	-3.26534	-5.12203	-2.31266	2.8188	-1.77274	-0.108282	-1.8249	1.11361	-2.28435	-1.89741	-7.84099	-5.17517	-3.00159	1.55071	-0.0899037	90.9324
554	-5.4424	-7.76152	-1.52936	-0.459949	-2.47608	0.470877	-3.48935	-2.25008	-4.03772	-6.10501	-2.94099	-0.0938773	-4.49022	1.87506	-1.2512	-4.18176	-1.55767	-2.9847	-5.11507	-2.06331	2.94	-1.81844	-0.00993414	-1.68135	1.3267	-2.28435	-1.6585	-7.50969	-4.99437	-3.30359	1.55916	-0.220537	90.8593
556	-5.79158	-8.04861	-1.53234	-0.679493	-2.92758	0.293056	-3.92099	-2.41796	-4.43707	-6.32604	-3.09696	-0.410279	-4.78923	1.82937	-1.39077	-4.28955	-1.93169	-3.06368	-5.44886	-2.2168	2.70009	-2.2923	-0.294546	-2.111	1.29094	-2.70555	-1.81496	-7.71135	-5.34554	-3.35972	1.08381	-0.133117	91.4266
558	-6.22422	-8.51601	-1.86712	-1.19805	-3.39895	0.119706	-4.34915	-2.69761	-4.75595	-6.47455	-3.31352	-0.842413	-4.66307	1.68234	-1.80999	-4.61092	-2.26945	-3.26931	-5.85169	-2.55406	2.26349	-2.80837	-0.712275	-2.72095	1.11858	-3.36369	-2.08318	-8.08487	-5.58545	-3.66022	0.455975	-0.0481804	92.6564
560	-5.98629	-8.35011	-1.66794	-1.39127	-3.37064	-0.175337	-4.38044	-2.75373	-4.44849	-6.11643	-2.87294	-0.752012	-4.06653	1.79807	-2.06878	-4.79966	-2.26597	-3.21219	-5.88894	-2.52227	2.15024	-2.81731	-0.775854	-2.71151	0.803173	-3.58969	-1.99825	-7.91351	-5.25316	-3.83804	0.490248	-0.0938773	93.4298
562	-5.49654	-7.77642	-1.13249	-1.28647	-3.09199	-0.566244	-4.14699	-2.58734	-3.97414	-5.58396	-2.14577	-0.301997	-3.66867	1.97192	-1.98831	-4.69089	-2.18948	-2.95738	-5.68231	-2.28186	2.34197	-2.53419	-0.652174	-2.34445	0.307957	-3.23206	-1.73201	-7.43767	-4.70032	-3.71436	0.970562	-0.17037	93.4715
564	-5.28644	-7.13319	-1.11858	-1.07288	-3.02047	-0.508626	-3.89715	-2.38667	-3.50525	-5.14189	-1.96	0.107288	-3.77744	2.01563	-1.77324	-4.47929	-2.14279	-2.67376	-5.44886	-2.23021	2.45223	-2.43783	-0.653664	-2.24511	0.231465	-2.73436	-1.67092	-6.99212	-4.32332	-3.5271	1.05053	-0.0968575	93.5758
566	-5.50697	-6.94841	-1.88599	-1.07586	-3.19729	-0.301003	-3.82413	-2.36531	-3.14365	-5.07931	-2.17656	0.115236	-4.03225	1.9148	-1.65006	-4.5235	-2.19246	-2.70953	-5.3669	-2.40405	2.42045	-2.50489	-0.760456	-2.34246	0.494222	-2.9708	-1.80602	-6.79394	-4.17431	-3.05921	0.716746	0.021855	94.5305
568	-5.79953	-7.36018	-2.68519	-1.3267	-3.23206	-0.385443	-3.844	-2.4418	-3.18736	-5.29091	-2.30124	-0.230968	-4.08093	1.75834	-1.51942	-4.71473	-2.33104	-3.05374	-5.33611	-2.60572	2.43684	-2.47459	-0.787775	-2.26796	0.51409	-3.6334	-1.91728	-6.87242	-4.23292	-2.84761	0.60002	-0.0109275	96.4433
570	-5.7588	-7.66913	-2.94248	-1.55618	-3.06815	-0.481307	-3.80874	-2.35985	-3.30706	-5.14587	-2.27193	-0.631312	-4.01686	1.6133	-1.31726	-4.72218	-2.41498	-3.41535	-5.19653	-2.80788	2.49594	-2.35836	-0.693898	-2.04394	0.410775	-3.43869	-1.91927	-7.10736	-4.12514	-3.23455	0.457466	-0.106295	98.3606
572	-5.85218	-7.79678	-3.17842	-1.99576	-3.38952	-0.755489	-4.06553	-2.42144	-3.50128	-4.899	-2.67327	-1.03712	-4.52449	1.49161	-1.47919	-4.76291	-2.74181	-4.04616	-5.28544	-3.42876	2.22474	-2.63453	-0.875195	-2.56598	0.0357629	-2.9092	-2.0504	-7.92791	-3.99898	-3.58373	0.150998	-0.141561	99.5616
574	-6.37025	-8.1564	-3.71287	-2.80042	-4.39336	-1.5527	-4.77185	-2.95689	-4.18524	-5.27203	-3.60161	-1.23282	-5.42452	1.51545	-2.15322	-5.16474	-3.57479	-5.03461	-5.78662	-4.55926	1.45336	-3.45111	-1.60833	-4.05312	-0.856817	-3.32544	-2.46118	-9.046	-4.49568	-3.63489	0.199676	-0.110269	100.742
576	-6.94891	-8.57611	-4.24534	-3.69847	-5.34157	-2.49694	-5.37286	-3.62496	-4.749	-5.81791	-4.13607	-1.28597	-5.98778	1.44839	-2.7587	-5.67536	-4.62731	-6.0762	-6.35386	-5.6838	0.667572	-4.14848	-2.46167	-5.17269	-1.74791	-4.25379	-2.86053	-9.44038	-4.9606	-3.4973	0.365575	-0.0735124	102.171
578	-7.36614	-8.81453	-4.83294	-4.4783	-5.67089	-3.1352	-5.40564	-3.94285	-4.52151	-5.73496	-4.24931	-1.66198	-6.07123	1.00484	-2.75423	-5.90334	-5.39819	-6.99063	-6.65983	-6.61761	0.220041	-4.31339	-2.95937	-5.40862	-2.33402	-4.55876	-3.04232	-9.4379	-4.65512	-3.87281	-0.0307958	-0.0561277	103.366
580	-7.4471	-8.7892	-5.79208	-4.96258	-5.73347	-3.40094	-5.03212	-3.86238	-3.77297	-5.19802	-4.47581	-1.9754	-5.83579	0.466903	-2.22872	-5.81046	-5.77321	-7.67459	-6.58929	-7.34627	-0.00496721	-4.24137	-3.07063	-5.52336	-2.69661	-4.13309	-3.02146	-9.56307	-4.03573	-4.70678	-0.676016	-0.00397358	104.35
582	-7.57476	-8.77579	-6.97076	-5.17468	-6.01858	-3.52512	-4.76092	-3.74814	-2.96732	-4.79172	-4.61588	-1.92722	-5.58694	0.0814597	-1.76132	-5.654	-6.12487	-8.21948	-6.35684	-7.8852	-0.182291	-4.26521	-3.05076	-5.89192	-2.9097	-3.74566	-2.90871	-9.79751	-3.46055	-4.81158	-0.932813	0.181297	105.525
584	-8.03421	-8.92083	-7.87179	-5.30233	-6.42091	-3.6483	-4.81606	-3.66767	-2.5327	-4.50462	-4.60247	-1.67489	-5.5934	0.0293056	-1.92324	-5.56658	-6.64045	-8.76337	-6.29574	-8.39382	-0.393391	-4.48724	-3.06467	-6.27687	-3.03338	-3.83953	-2.88188	-10.0548	-2.99066	-4.28359	-0.873208	0.313918	106.531
586	-8.27412	-9.01123	-8.43505	-5.50797	-6.86596	-3.8897	-5.07981	-3.64482	-2.67227	-4.43061	-4.71075	-1.31577	-5.78016	0.369549	-2.54959	-5.62022	-7.21961	-9.38773	-6.49492	-8.94119	-0.686943	-4.86026	-3.22759	-6.74029	-3.27826	-4.05312	-3.01599	-10.1596	-2.88834	-4.11272	-0.751515	0.157952	106.857
588	-8.44796	-9.27349	-8.90195	-5.90086	-7.43816	-4.3869	-5.47518	-3.98209	-3.14315	-4.76887	-5.19305	-1.35899	-5.75831	0.502169	-3.02096	-5.87702	-7.89811	-10.1492	-6.83218	-9.61075	-1.14441	-5.37783	-3.64582	-7.44065	-3.86884	-4.20858	-3.33538	-10.4318	-3.27379	-4.70728	-0.924369	0.097851	107.295
590	-8.85576	-9.59386	-9.23773	-6.22571	-7.96815	-4.77682	-5.76874	-4.4475	-3.46998	-5.11954	-5.8348	-1.70122	-5.48661	0.312428	-2.99712	-6.17305	-8.443	-10.782	-7.09047	-10.2734	-1.56313	-5.86361	-4.02679	-8.13603	-4.31587	-4.60297	-3.55244	-10.8883	-3.70046	-5.25912	-1.15633	0.347694	108.054
592	-9.37283	-9.60678	-9.45379	-6.29276	-8.24531	-4.84387	-5.84672	-4.6427	-3.39995	-5.08875	-6.01858	-1.56711	-5.45035	0.330806	-2.78751	-6.29326	-8.61734	-11.0691	-7.03931	-10.6394	-1.70022	-6.08514	-4.14898	-8.43704	-4.3119	-5.11756	-3.41386	-11.2683	-3.54201	-4.98146	-0.896553	0.536442	108.666
594	-9.99769	-9.62714	-9.3172	-6.28581	-8.16832	-4.77135	-5.76874	-4.59601	-3.14464	-4.83543	-6.12686	-1.16726	-5.99573	0.602007	-2.94397	-6.23365	-8.4887	-11.078	-6.8297	-10.6613	-1.57058	-6.06527	-4.13954	-8.30988	-4.22398	-5.48214	-3.15358	-11.7972	-3.07411	-4.91242	-0.408789	0.553827	109.422
596	-10.2977	-9.56158	-8.7892	-6.14673	-7.91848	-4.67847	-5.63959	-4.56025	-2.92907	-4.78327	-6.44426	-0.970066	-6.90719	0.837942	-3.38604	-6.13978	-8.2463	-10.8828	-6.83765	-10.4775	-1.34557	-5.92768	-4.06206	-8.12064	-4.14997	-5.6391	-3.12527	-11.989	-3.00159	-5.51591	-0.299017	0.442068	109.762
598	-10.0657	-9.05097	-8.40227	-5.78662	-7.80622	-4.54138	-5.59489	-4.5682	-2.88785	-5.0058	-6.38018	-0.762939	-7.91351	0.8593	-3.54002	-6.03596	-7.96368	-10.5644	-6.9201	-10.2341	-1.19358	-5.86112	-3.94483	-8.11915	-3.93937	-5.56807	-3.14017	-11.4476	-3.3016	-5.70963	-0.435611	0.197689	109.161
600	-9.98527	-8.66304	-8.5036	-5.61178	-7.95374	-4.4927	-5.76079	-4.70529	-3.24001	-5.39223	-5.92967	-0.721216	-8.36502	0.663102	-3.40641	-6.04192	-7.90457	-10.3568	-7.06514	-10.0692	-1.21196	-5.97537	-3.98308	-8.22395	-3.84003	-5.5174	-3.05523	-10.9315	-3.71933	-5.62072	-0.621379	-0.0114243	108.625
602	-10.029	-8.83689	-8.87761	-5.69423	-8.0357	-4.66406	-5.97835	-4.98345	-3.63886	-5.75284	-5.34505	-1.27306	-7.49181	0.347197	-3.29415	-6.23812	-7.96368	-10.3156	-7.29859	-9.89934	-1.33216	-6.01908	-4.16785	-8.10325	-3.93043	-5.46128	-3.13769	-10.9325	-3.98159	-5.73198	-1.03712	-0.0337759	108.724
604	-9.62764	-9.0604	-8.84483	-5.65847	-7.75605	-4.83741	-5.98778	-5.1568	-3.56684	-5.83529	-4.77781	-1.733	-6.12636	0.055631	-3.18438	-6.45866	-7.79827	-10.1378	-7.38899	-9.63906	-1.31925	-5.85069	-4.26322	-7.52459	-4.01139	-5.18064	-3.43025	-11.0641	-3.87579	-5.50946	-1.18266	0.0640749	108.95
606	-9.09964	-9.15478	-8.47181	-5.66343	-7.66466	-4.92732	-6.05037	-5.34803	-3.44763	-6.05434	-4.74801	-1.57257	-5.54572	-0.0879169	-3.18835	-6.72142	-7.70986	-9.91076	-7.55539	-9.50843	-1.38581	-5.90632	-4.4028	-7.27326	-4.02828	-5.04305	-3.7998	-11.153	-4.02182	-5.36641	-0.886122	0.171363	109.267
608	-8.73059	-9.11802	-8.11269	-5.69125	-7.89116	-4.85182	-6.30865	-5.5939	-3.56237	-6.57539	-4.93973	-1.19557	-5.46674	-0.185271	-3.31551	-6.98219	-7.73917	-9.72946	-7.78288	-9.42051	-1.57555	-6.16511	-4.60396	-7.58817	-3.86685	-5.16921	-4.18077	-11.0686	-4.52002	-5.48859	-0.708798	0.277162	109.66
610	-8.30044	-8.67993	-7.56582	-5.34703	-7.72576	-4.48525	-6.35137	-5.56161	-3.51618	-6.88732	-4.59601	-0.89407	-5.27253	-0.421206	-3.32644	-7.08501	-7.50621	-9.40412	-7.7496	-9.02563	-1.42803	-5.9848	-4.42962	-7.50969	-3.41882	-5.07285	-4.32382	-10.56	-4.54187	-5.01275	-0.804663	0.280142	109.234
612	-8.10275	-8.21998	-6.99808	-4.86573	-7.49876	-4.14451	-6.25302	-5.44091	-3.60906	-7.03782	-4.20312	-0.695884	-5.23527	-0.547369	-3.30458	-7.20322	-7.33187	-9.15676	-7.72774	-8.73854	-1.25319	-5.68032	-4.12067	-7.21514	-3.04431	-4.87169	-4.28011	-10.0344	-4.44502	-4.5687	-0.93629	0.0948707	107.992
614	-8.45244	-8.19464	-6.9196	-4.91838	-7.95722	-4.38392	-6.63598	-5.69175	-4.52896	-7.33932	-4.41372	-0.72966	-5.85616	-0.485778	-3.78788	-7.40041	-7.7496	-9.37233	-8.16236	-9.13342	-1.69724	-6.05434	-4.41174	-7.75456	-3.3175	-5.32865	-4.51555	-9.98626	-5.0664	-4.95364	-1.13895	-0.0452002	107.131
616	-9.17614	-8.56121	-7.32641	-5.55515	-8.61188	-5.07881	-7.44909	-6.1815	-5.85467	-7.70291	-4.98344	-1.13448	-6.8446	-0.539422	-4.80761	-7.42873	-8.43505	-9.92765	-8.82347	-9.77616	-2.41001	-6.80288	-5.0505	-8.51353	-4.05709	-6.28382	-4.69784	-10.4303	-5.93414	-5.27948	-1.30534	-0.00347691	107.277
618	-9.68625	-9.01471	-7.37558	-6.12835	-8.64814	-5.61277	-8.03173	-6.53913	-6.54608	-7.98752	-5.09421	-1.65602	-7.61201	-0.757972	-5.54274	-7.31101	-8.79467	-10.254	-9.26206	-10.033	-2.79397	-7.11878	-5.40614	-8.367	-4.60396	-6.66827	-4.49916	-10.9886	-6.40353	-5.17368	-1.31627	0.0139078	107.758
620	-9.60529	-9.23226	-6.98616	-6.3623	-8.37644	-5.84026	-8.21998	-6.75668	-6.52174	-8.26915	-5.1111	-1.9605	-8.04166	-0.94374	-5.61476	-7.37458	-8.89997	-10.2053	-9.47466	-10.0081	-2.92758	-7.09395	-5.53181	-7.86384	-4.84536	-6.36379	-4.34121	-11.2101	-6.58582	-5.32617	-1.41114	-0.0432133	107.74
622	-9.47664	-9.30081	-6.98467	-6.42091	-8.39631	-5.89589	-8.32578	-6.96679	-6.41694	-8.49615	-5.67834	-1.99924	-8.2761	-0.67701	-5.54373	-7.59661	-9.01421	-10.0945	-9.69718	-10.032	-3.11534	-7.18931	-5.64208	-7.85291	-4.93725	-6.38068	-4.42763	-11.2653	-6.65834	-5.80102	-1.65602	0.0794728	107.479
624	-9.6793	-9.39916	-7.51615	-6.54161	-8.76039	-6.02007	-8.64963	-7.33733	-6.63747	-8.7892	-6.30617	-1.9153	-8.64416	-0.267724	-5.87106	-7.82907	-9.3316	-10.169	-10.1462	-10.2644	-3.51022	-7.61151	-5.94407	-8.21302	-5.15779	-7.25041	-4.70976	-11.4188	-6.84609	-6.02106	-1.95752	0.345707	107.131
626	-9.69519	-9.14186	-8.01484	-6.55055	-9.00875	-6.18349	-9.17762	-7.83354	-7.35621	-9.29683	-6.71645	-1.45882	-8.87761	-0.129143	-6.5426	-8.06848	-9.62714	-10.3479	-10.7124	-10.3921	-3.87977	-8.03769	-6.27041	-8.28107	-5.31822	-8.03719	-4.88063	-11.2231	-7.37359	-6.09507	-1.69973	0.458956	106.462
628	-9.30776	-8.52346	-7.9294	-6.21031	-8.86718	-6.0459	-9.60777	-8.13703	-8.26915	-9.87997	-6.59972	-0.787775	-8.6387	-0.169873	-7.15752	-8.18769	-9.56009	-10.2808	-11.0269	-10.1864	-3.92497	-8.15342	-6.33995	-7.68453	-4.99835	-7.88569	-4.79023	-10.6826	-8.02875	-6.16163	-1.13696	0.365575	105.714
630	-9.07828	-8.20061	-7.51317	-5.97239	-8.78125	-5.81741	-9.88096	-8.35508	-8.77529	-10.5023	-5.98927	-0.720719	-8.25177	-0.696381	-7.42724	-8.42561	-9.47217	-10.095	-11.1942	-10.0349	-3.98159	-8.23388	-6.41992	-7.12325	-4.63774	-7.42128	-4.82798	-10.4318	-8.51055	-5.88149	-1.22885	0.236928	104.943
632	-9.04451	-8.33819	-7.37756	-6.32505	-9.00229	-5.95252	-10.0811	-8.77778	-8.79268	-11.1361	-5.58197	-1.2209	-8.07991	-1.59542	-7.3428	-9.01322	-9.62913	-10.1179	-11.458	-10.1492	-4.18176	-8.42661	-6.64741	-7.06514	-4.74105	-7.31448	-5.20299	-10.5525	-8.79119	-5.55863	-1.6431	0.170867	103.93
634	-8.64416	-8.40724	-7.31399	-6.80536	-9.10858	-6.36677	-10.0662	-9.14633	-8.38339	-11.3651	-5.10017	-1.4921	-8.21402	-1.96	-7.08153	-9.59982	-9.74784	-10.1969	-11.614	-10.2714	-4.28806	-8.47032	-6.83169	-7.07755	-5.21094	-7.23203	-5.66045	-10.5505	-8.69234	-5.27402	-1.7489	0.0342726	103.013
636	-8.33472	-8.25077	-7.5683	-7.01348	-9.21438	-6.82026	-10.1219	-9.3773	-8.05656	-11.3477	-4.76936	-1.36147	-8.48174	-1.70767	-7.06911	-9.9808	-9.91672	-10.3439	-11.8375	-10.4249	-4.46141	-8.59449	-7.10189	-7.17888	-5.73446	-7.15951	-5.98331	-10.4035	-8.45591	-5.46227	-1.70519	-0.0998378	102.545
638	-8.67794	-8.27362	-8.6243	-7.18385	-9.67781	-7.3264	-10.6206	-9.8298	-8.26915	-11.6621	-5.15481	-1.433	-8.67446	-1.55568	-7.42028	-10.5401	-10.3583	-10.6807	-12.3084	-10.8103	-4.9755	-9.12001	-7.66466	-7.62939	-6.0901	-7.45108	-6.23614	-10.4472	-8.63572	-6.38167	-1.78963	0.0720222	102.485
640	-9.0614	-8.36055	-9.4826	-7.15653	-10.0508	-7.66466	-11.0552	-10.3181	-8.57711	-11.9751	-5.47419	-1.5825	-8.58853	-1.62174	-7.58668	-11.1183	-10.7154	-10.8456	-12.5304	-11.076	-5.51244	-9.56605	-8.13355	-7.96864	-6.21478	-7.66565	-6.634	-10.5724	-8.98391	-6.82026	-1.94261	0.402331	102.463
642	-9.05643	-8.33223	-9.59088	-6.8595	-10.2748	-7.74314	-11.2305	-10.5297	-8.79318	-12.13	-5.47171	-1.28051	-8.57313	-1.64906	-7.53055	-11.3125	-10.9901	-10.8485	-12.5875	-11.1555	-5.71162	-9.75132	-8.28505	-8.21501	-6.13829	-7.6587	-7.10487	-10.6027	-9.23177	-6.61363	-1.86563	0.565251	101.724
644	-8.78374	-8.38637	-9.55264	-6.87589	-10.7889	-7.86334	-11.5722	-10.6911	-9.36737	-12.4276	-5.58843	-1.15484	-8.76635	-1.74691	-7.81069	-11.4093	-11.3999	-11.0065	-12.9049	-11.4396	-5.8795	-10.0786	-8.40276	-8.78672	-6.14127	-8.0049	-7.18385	-10.4874	-9.6182	-6.12289	-1.75983	0.475347	100.107
646	-8.23289	-8.34614	-9.36538	-7.21514	-11.3641	-8.02974	-12.068	-10.8629	-10.1656	-12.6536	-5.61525	-1.69476	-8.8498	-2.00172	-8.50956	-11.753	-11.7938	-11.2181	-13.267	-11.8444	-6.19541	-10.5103	-8.56966	-9.40412	-6.23316	-8.53439	-7.01249	-10.1591	-9.96391	-5.57303	-2.02109	0.279645	98.1922
648	-7.87725	-8.02427	-8.8344	-7.17193	-11.3746	-7.88371	-12.1305	-10.6936	-10.1358	-12.3079	-5.14189	-1.97242	-8.93921	-1.95801	-8.78274	-11.9398	-11.8176	-11.1128	-13.1677	-11.834	-6.20782	-10.6116	-8.52495	-9.60529	-6.05136	-8.51701	-6.96828	-9.90977	-9.64155	-5.49555	-2.18948	0.195702	96.8869
650	-8.00391	-7.80026	-8.32826	-6.68764	-10.8053	-7.42475	-11.5881	-10.1407	-9.12994	-11.5524	-4.76042	-1.6128	-9.35793	-1.64111	-8.27213	-11.5832	-11.4053	-10.7631	-12.6168	-11.3686	-5.70963	-10.1894	-8.02875	-9.2273	-5.53926	-8.25872	-6.8302	-9.93162	-8.75543	-6.03994	-1.94112	0.260274	96.3673
652	-8.1256	-7.81715	-8.00143	-6.17802	-10.1686	-6.74327	-11.0313	-9.46075	-8.40823	-10.7914	-4.86672	-1.30286	-9.80645	-1.52737	-7.74165	-10.9578	-10.785	-10.4139	-11.9741	-10.8058	-5.04504	-9.61473	-7.2663	-8.57661	-4.97053	-8.34564	-6.42538	-9.95696	-8.05656	-6.56197	-1.56711	0.393391	95.5189
654	-7.86334	-7.55787	-7.70688	-5.70267	-9.74139	-6.14276	-10.7467	-8.87513	-8.42015	-10.2182	-4.68741	-1.01974	-9.86755	-1.42554	-7.6284	-10.546	-10.2113	-10.0166	-11.4292	-10.257	-4.52995	-9.19153	-6.66479	-8.06898	-4.51356	-8.45244	-6.04242	-9.61572	-7.77543	-6.23564	-1.16924	0.489255	93.853
656	-7.47989	-7.10438	-7.74215	-5.51343	-9.86407	-6.19342	-10.8764	-8.79615	-9.00428	-10.1596	-4.42018	-0.798702	-9.74635	-1.22935	-8.02924	-10.6002	-10.1114	-9.96143	-11.3855	-10.1392	-4.49618	-9.31621	-6.68714	-8.14646	-4.51207	-8.48522	-6.03795	-9.20395	-7.93835	-5.68827	-0.990927	0.434617	91.9978
658	-7.19875	-7.27574	-8.11716	-5.75284	-10.4522	-6.64691	-11.3487	-9.06686	-9.73245	-10.4452	-4.6139	-0.906984	-9.34452	-1.27504	-8.66055	-10.9285	-10.4065	-10.3543	-11.7431	-10.5992	-4.84685	-9.87699	-7.12673	-8.90245	-4.83543	-8.58009	-6.38366	-9.29932	-8.39879	-5.7146	-1.21643	0.409782	90.4982
660	-7.01398	-7.95523	-8.36849	-6.08265	-10.8282	-6.86198	-11.6552	-9.18756	-9.92815	-10.5555	-4.89851	-0.958145	-8.91189	-1.64111	-9.00875	-11.1034	-10.6648	-10.6856	-11.9428	-10.9956	-5.04206	-10.1119	-7.36664	-9.57251	-4.9904	-8.83291	-6.60618	-9.59635	-8.5627	-5.96444	-1.38978	0.492732	89.8575
662	-7.463	-8.51055	-8.41071	-6.45369	-10.8143	-6.90818	-11.6164	-9.14385	-9.51737	-10.1899	-5.202	-1.04159	-9.19402	-2.01861	-9.11752	-10.9076	-10.8014	-10.9414	-11.9597	-11.1391	-5.08726	-10.0126	-7.36316	-9.69917	-5.12749	-9.44038	-6.50386	-9.84619	-8.20756	-6.32058	-1.42554	0.618398	89.8923
664	-8.81602	-9.11355	-8.36104	-6.87291	-10.6866	-7.00951	-11.4441	-8.96851	-8.86867	-9.54221	-5.71311	-1.45038	-9.77069	-2.00967	-9.04451	-10.4984	-10.8997	-11.2846	-11.9413	-11.381	-5.21243	-9.94851	-7.38253	-9.61373	-5.43346	-9.82533	-6.30766	-10.396	-7.66317	-6.68118	-1.65949	0.877678	89.8823
666	-9.79851	-9.50495	-8.41022	-7.06812	-10.7427	-7.12921	-11.3338	-8.75245	-8.58655	-9.01868	-6.45369	-1.55171	-9.94255	-1.59095	-8.88159	-10.1288	-11.1009	-11.606	-11.8832	-11.6418	-5.29438	-9.96739	-7.38551	-9.76821	-5.57651	-9.64552	-6.1353	-10.8237	-7.27822	-6.74029	-1.81745	1.00682	88.9689
668	-9.43889	-9.00676	-8.70874	-6.96033	-10.8843	-7.13666	-11.1704	-8.49962	-8.49515	-8.47032	-6.8292	-1.08083	-9.93212	-1.20203	-8.67198	-9.75579	-11.3025	-11.7297	-11.7307	-11.7605	-5.30183	-9.94503	-7.29213	-10.1725	-5.56409	-9.41157	-5.97835	-10.5123	-6.87788	-6.62953	-1.6585	0.791748	86.9011
670	-8.69085	-8.60989	-9.14583	-6.99162	-10.9047	-7.23253	-10.9275	-8.35756	-8.08785	-7.92046	-6.54906	-0.970066	-10.1432	-1.19706	-8.37445	-9.42201	-11.4615	-11.8067	-11.6363	-11.9527	-5.4573	-9.80546	-7.31697	-10.3325	-5.69423	-9.23425	-5.88397	-10.1204	-6.35137	-6.52075	-1.59889	0.577172	84.886
672	-8.11418	-8.79715	-9.36985	-7.28269	-10.8565	-7.49628	-10.7616	-8.41469	-7.51962	-7.64777	-6.19143	-1.35899	-10.4502	-1.48118	-8.2011	-9.29038	-11.6631	-11.8643	-11.6885	-12.1509	-5.66989	-9.68327	-7.51615	-10.0022	-5.95053	-8.8796	-5.87801	-10.099	-5.89242	-6.40402	-1.63118	0.512103	83.4823
674	-7.81814	-8.88209	-9.09964	-7.46151	-10.7353	-7.68155	-10.5674	-8.45393	-6.90023	-7.60853	-6.14127	-1.51048	-10.0454	-1.77224	-8.1107	-9.26654	-11.7446	-11.7833	-11.6219	-12.14	-5.74589	-9.60579	-7.67509	-9.55612	-6.1805	-8.49615	-5.80649	-10.2848	-5.60532	-6.48697	-1.62224	0.478824	82.5634
676	-8.27511	-9.23971	-8.60045	-7.55688	-10.5714	-7.66317	-10.2912	-8.37296	-6.46909	-7.66118	-6.21378	-1.51942	-8.91487	-1.78069	-7.89016	-9.23524	-11.6527	-11.7009	-11.4078	-12.0292	-5.70466	-9.45826	-7.53999	-9.24667	-6.23316	-8.37197	-5.61575	-10.7904	-5.46823	-6.9196	-1.74542	0.458459	82.5365
678	-9.0003	-9.94702	-8.38141	-7.68503	-10.6389	-7.62244	-10.2545	-8.34763	-6.59724	-7.81218	-6.01312	-1.87308	-8.12858	-1.67241	-7.6443	-9.32316	-11.687	-11.7749	-11.382	-12.0759	-5.80351	-9.47714	-7.39694	-9.24865	-6.26942	-8.3223	-5.6987	-11.3289	-5.67983	-7.35025	-2.09163	0.427663	82.7218
680	-9.21041	-10.3747	-8.52446	-7.75705	-10.928	-7.75456	-10.5118	-8.53936	-6.94394	-8.13752	-5.62221	-2.29925	-8.28405	-1.91381	-7.58469	-9.53078	-11.9552	-11.9324	-11.6656	-12.3108	-6.12338	-9.77814	-7.62989	-9.51787	-6.47704	-8.26071	-6.22123	-11.4863	-6.19441	-7.62641	-2.48303	0.392397	82.4417
682	-8.66006	-10.3439	-8.69185	-7.7034	-11.0433	-7.91947	-10.5729	-8.68191	-6.85056	-8.38935	-5.24819	-2.30074	-8.58704	-2.13931	-7.55886	-9.62565	-12.1191	-11.8936	-11.8295	-12.2979	-6.31263	-9.90679	-7.85142	-9.60529	-6.63549	-8.27859	-6.61661	-11.3358	-6.30567	-7.61151	-2.41101	0.307461	81.8834
684	-7.55837	-9.86805	-8.6387	-7.5832	-10.9792	-8.04861	-10.398	-8.6685	-6.5585	-8.32478	-4.98245	-1.97788	-8.69135	-1.98831	-7.40588	-9.64006	-11.9771	-11.5787	-11.6249	-11.9343	-6.22571	-9.7548	-7.8693	-9.4672	-6.73185	-8.30243	-6.66728	-10.9946	-6.03745	-7.1605	-2.06927	0.0874201	80.8254
686	-6.70801	-9.16918	-8.42164	-7.31448	-10.8341	-7.99249	-10.1844	-8.51204	-6.29127	-8.11517	-5.06888	-1.49558	-9.28988	-1.68731	-7.15554	-9.68824	-11.679	-11.1972	-11.3616	-11.4575	-5.91526	-9.51737	-7.77543	-9.20097	-6.51826	-8.33074	-6.67423	-10.3836	-5.7439	-6.62257	-1.99477	-0.122686	79.6482
688	-6.96133	-8.93921	-8.31584	-6.90669	-10.5287	-7.6582	-9.85811	-8.23885	-5.96394	-7.98653	-5.45581	-1.11808	-10.174	-1.38332	-6.92209	-9.60479	-11.3145	-10.9076	-11.1585	-11.0482	-5.47121	-9.26206	-7.55042	-8.9556	-5.99076	-8.38339	-6.42488	-10.0349	-5.51492	-6.58929	-1.75536	-0.12815	79.4699
690	-8.06501	-9.41654	-8.55178	-6.66877	-10.1109	-7.24296	-9.47316	-8.04961	-5.75532	-7.96517	-5.64655	-1.30683	-10.2863	-1.58399	-6.68367	-9.42399	-10.9519	-10.7095	-10.9091	-10.8232	-5.1404	-8.9397	-7.30256	-8.7599	-5.55565	-8.37694	-5.86808	-10.3151	-5.44538	-6.85851	-1.58896	0.103811	79.9874
692	-8.78572	-9.79751	-8.87563	-6.69559	-9.69668	-7.0105	-9.16272	-7.9607	-5.51989	-7.87278	-5.46575	-1.7946	-9.77367	-2.39313	-6.29673	-9.26008	-10.6007	-10.5177	-10.624	-10.6255	-4.8851	-8.5786	-7.07209	-8.47429	-5.33511	-8.32975	-5.66145	-10.5217	-5.2159	-6.55005	-2.00123	0.266234	79.5697
694	-8.57115	-9.44187	-8.83689	-6.62307	-9.43095	-7.10487	-9.1066	-7.9155	-5.48661	-7.81367	-5.51293	-1.69575	-9.59088	-2.55307	-6.19392	-9.14633	-10.3076	-10.2858	-10.4566	-10.327	-4.64022	-8.36899	-6.95388	-8.08438	-5.38031	-8.3824	-5.88348	-10.2863	-5.0048	-6.1209	-2.06977	0.241399	78.0826
696	-8.1266	-8.87116	-8.36949	-6.3171	-9.35097	-7.25985	-9.33657	-8.04365	-6.02653	-8.25822	-5.97487	-1.10716	-9.76622	-1.69079	-6.59625	-9.25908	-10.2192	-10.0881	-10.6369	-10.0846	-4.5687	-8.41469	-6.99808	-7.62592	-5.43247	-8.19464	-6.01014	-9.98278	-5.54522	-6.60916	-1.51594	0.318388	77.1572
698	-8.11468	-8.88407	-7.98057	-6.22521	-9.53376	-7.3428	-9.82185	-8.4723	-6.62158	-9.00626	-6.43531	-0.935296	-9.91672	-1.02172	-7.14908	-9.62267	-10.4323	-10.0603	-11.1644	-10.1174	-4.84884	-8.73208	-7.25836	-7.51019	-5.37286	-7.9006	-6.14822	-9.98825	-6.3469	-7.51168	-1.35899	0.516574	77.4667
700	-8.1867	-9.26505	-7.75208	-6.28531	-9.83278	-7.41929	-10.2838	-8.88109	-6.73383	-9.40512	-6.48946	-1.1464	-9.76821	-1.05302	-7.48436	-9.87351	-10.6866	-10.0921	-11.6785	-10.257	-5.24124	-9.10709	-7.60754	-7.81318	-5.3823	-8.03719	-6.35038	-10.1402	-6.63201	-7.51813	-1.59641	0.698864	78.2629
702	-7.99249	-9.42051	-7.43022	-6.17007	-9.90778	-7.43866	-10.4378	-9.08424	-6.54807	-9.50793	-5.97686	-1.19855	-9.15229	-1.40617	-7.28965	-9.84569	-10.786	-9.99669	-11.9284	-10.3002	-5.48015	-9.2422	-7.83354	-7.99696	-5.34952	-8.27064	-6.3012	-10.1383	-6.5734	-6.79096	-1.44144	0.686447	78.2639
704	-8.2016	-9.42945	-7.38452	-6.11693	-10.1735	-7.65572	-10.7194	-9.48906	-6.65387	-9.96788	-5.68926	-1.1757	-8.80112	-1.90387	-7.01944	-9.94553	-11.1486	-10.0752	-12.3014	-10.5749	-5.9709	-9.52234	-8.16633	-8.29051	-5.42601	-8.50856	-6.2262	-10.2813	-6.79493	-6.81182	-1.08182	0.447532	77.112
706	-8.84881	-9.3922	-7.67608	-6.14425	-10.8396	-8.03918	-11.3502	-10.1805	-7.38055	-10.9042	-6.18746	-1.16229	-9.54469	-2.111	-7.37409	-10.2237	-11.839	-10.4199	-12.9879	-11.0775	-6.76513	-10.1884	-8.67397	-8.82646	-5.64456	-8.95013	-6.22024	-10.4715	-7.57128	-7.63685	-1.00732	0.317891	75.7312
708	-8.86073	-9.19253	-7.65274	-6.00318	-11.2111	-8.11219	-11.6562	-10.553	-7.97808	-11.4595	-6.52224	-0.964105	-10.5004	-1.60635	-7.78139	-10.171	-12.2229	-10.4934	-13.4408	-11.2424	-7.1153	-10.5773	-8.90444	-9.04401	-5.57949	-9.00328	-5.93215	-10.1492	-8.17627	-7.92891	-1.04855	0.38445	74.9439
710	-8.27909	-8.82447	-7.38899	-5.6694	-11.1272	-7.86434	-11.4943	-10.4735	-8.31187	-11.4436	-6.26345	-0.558793	-10.7403	-0.949701	-7.83702	-9.86457	-12.1683	-10.2778	-13.5079	-11.0731	-6.92705	-10.4596	-8.67794	-8.93076	-5.14338	-8.79069	-5.49803	-9.56605	-8.29796	-7.3418	-0.831485	0.312428	74.2629
712	-7.96616	-8.42462	-7.30157	-5.30183	-10.8401	-7.62592	-11.3661	-10.3235	-8.7594	-11.2891	-6.06726	-0.225007	-10.8232	-0.717739	-7.79629	-9.63261	-11.9835	-10.0046	-13.4175	-10.848	-6.71397	-10.174	-8.41171	-8.68291	-4.75446	-9.02116	-5.31773	-9.37929	-8.36601	-6.53466	-0.572205	0.186265	73.1726
714	-8.17329	-8.41568	-7.35323	-5.16474	-10.4517	-7.538	-11.3373	-10.3186	-9.10014	-11.1933	-6.1969	-0.301003	-10.9161	-0.835955	-7.64529	-9.54568	-11.7769	-9.70066	-13.2774	-10.703	-6.68267	-10.0106	-8.44846	-8.36551	-4.7495	-9.20693	-5.37535	-9.70165	-8.48472	-6.04987	-0.794729	0.462433	72.8409
716	-8.34465	-8.93474	-7.68602	-5.38379	-10.474	-7.7193	-11.5832	-10.6022	-9.63459	-11.5986	-6.08017	-0.599027	-10.9807	-1.24325	-7.81616	-9.82732	-11.8966	-9.64602	-13.5476	-10.7989	-6.95735	-10.1601	-8.80311	-8.43753	-4.93278	-8.83788	-5.503	-9.97831	-8.9094	-6.12885	-1.21097	0.873208	73.3852
718	-7.87179	-8.93722	-7.99497	-5.58297	-10.8952	-7.95076	-12.0113	-11.0497	-10.3354	-12.2915	-5.18411	-0.542402	-10.8048	-1.57903	-8.30988	-10.2808	-12.2741	-9.74586	-14.0796	-11.0368	-7.32044	-10.4527	-9.06785	-8.81056	-4.96507	-8.32727	-5.69721	-9.67334	-9.50595	-6.82771	-1.17222	0.775357	73.3902
720	-7.03881	-8.14845	-8.07345	-5.63463	-11.3855	-8.32478	-12.5209	-11.5747	-11.005	-12.8706	-4.27862	-0.229975	-10.0334	-1.6883	-8.91189	-10.7209	-12.7489	-9.9346	-14.5659	-11.3234	-7.77443	-10.855	-9.38028	-9.14534	-5.14189	-8.32478	-6.17007	-9.12299	-10.0568	-7.21316	-0.859797	0.289579	72.4544
722	-6.48101	-7.65522	-8.22097	-5.77221	-11.8012	-8.88507	-13.0693	-12.0903	-11.4535	-13.2422	-4.16189	-0.238915	-9.03159	-1.89741	-9.50197	-11.157	-13.1662	-10.2763	-15.079	-11.6602	-8.36651	-11.3934	-9.9053	-9.37581	-5.61327	-8.73854	-6.85056	-8.89301	-10.4571	-6.65536	-0.967582	0.0506639	71.456
724	-6.16759	-7.56333	-8.25475	-5.75781	-11.8186	-8.98341	-13.1398	-12.059	-11.1337	-12.9968	-4.36554	-0.356138	-8.2925	-1.92573	-9.44883	-11.154	-13.1066	-10.3205	-15.1739	-11.689	-8.51005	-11.4982	-10.0225	-9.24021	-5.67337	-8.97249	-7.03335	-8.8647	-10.2803	-5.99076	-1.20749	0.115236	71.1963
726	-6.28134	-7.65224	-8.40972	-5.7439	-11.7987	-8.79765	-12.8945	-11.7188	-10.4	-12.5537	-4.65661	-0.413756	-8.29349	-1.58151	-8.91537	-10.857	-12.9898	-10.4149	-15.0164	-11.5901	-8.31137	-11.2946	-9.81937	-9.10908	-5.42949	-8.94964	-6.67522	-8.9695	-9.78857	-5.81642	-1.17222	0.0605981	71.1039
728	-7.1908	-8.36502	-8.85278	-6.33846	-12.1613	-9.05593	-12.9521	-11.7148	-10.0434	-12.6431	-5.02467	-0.785788	-8.88606	-1.49012	-8.53389	-10.9474	-13.3649	-11.0204	-15.2831	-11.9676	-8.41171	-11.4148	-9.97533	-9.53823	-5.81642	-8.7887	-6.66976	-9.63012	-9.78957	-6.08464	-1.34706	0.0203649	71.0368
730	-7.82013	-9.08822	-8.74996	-6.97623	-12.4082	-9.38922	-13.1632	-11.754	-10.2778	-12.8811	-4.85927	-1.20153	-9.50545	-1.89046	-8.34167	-11.0388	-13.6361	-11.453	-15.5424	-12.4956	-8.669	-11.6761	-10.1964	-10.0593	-6.44326	-8.49068	-7.02639	-10.1924	-10.1874	-6.25501	-1.65055	0.176827	71.078
732	-7.4635	-9.1518	-8.15789	-6.95089	-12.3416	-9.30925	-13.3192	-11.5643	-10.8436	-12.7171	-4.2518	-1.13944	-9.85911	-2.26349	-8.46684	-10.7889	-13.6087	-11.3914	-15.4441	-12.6407	-8.73804	-11.678	-10.0727	-10.2008	-6.44475	-8.28256	-7.07209	-9.99719	-10.3846	-5.95947	-1.66148	0.306964	70.7264
734	-7.09444	-9.08871	-7.78139	-6.76016	-12.2299	-9.10461	-13.4523	-11.304	-11.3159	-12.2055	-3.90957	-0.94672	-9.79006	-2.22226	-8.95758	-10.551	-13.5913	-11.2886	-15.2821	-12.5622	-8.70079	-11.5777	-9.8303	-9.96143	-6.14623	-8.36253	-6.80784	-9.73642	-10.2982	-5.55118	-1.4921	0.403325	70.2639
736	-7.07904	-9.05097	-7.78635	-6.93748	-12.1087	-9.23077	-13.6773	-11.3234	-11.6631	-11.9939	-4.02927	-1.32322	-9.39717	-2.22524	-9.3778	-10.7586	-13.6728	-11.4202	-15.4341	-12.6049	-8.80758	-11.5941	-9.88891	-9.56257	-6.25302	-8.68688	-6.90768	-9.69668	-10.3474	-5.35498	-1.884	0.301997	69.5005
738	-6.92358	-8.6988	-7.82758	-7.12872	-11.8077	-9.51836	-13.7364	-11.6323	-11.8042	-12.2443	-4.00494	-1.82788	-8.95212	-2.52922	-9.26107	-11.2509	-13.7791	-11.5335	-15.6944	-12.743	-8.95907	-11.5598	-10.1825	-9.16372	-6.59277	-8.91288	-7.42624	-9.42747	-10.5724	-5.42551	-2.72642	-0.0153978	68.1664
740	-6.5585	-8.36402	-7.63535	-7.02391	-11.5469	-9.57151	-13.5059	-11.8713	-11.5971	-12.4271	-3.48488	-1.62323	-9.01272	-2.44031	-8.83639	-11.5405	-13.8129	-11.452	-15.7436	-12.8488	-8.98441	-11.4247	-10.3523	-9.07133	-6.633	-8.92033	-7.65522	-9.0465	-10.5366	-5.75185	-2.83867	-0.212093	67.1571
742	-6.1969	-8.40724	-7.66168	-7.13964	-11.8042	-9.74337	-13.4458	-12.1315	-11.2067	-12.4703	-3.19878	-1.16775	-9.74288	-2.26895	-8.65658	-11.766	-14.0309	-11.5857	-15.8732	-13.1011	-9.1662	-11.4808	-10.5406	-9.4379	-6.77854	-8.86371	-7.5683	-8.99831	-10.2947	-6.30816	-2.49992	-0.310938	66.7542
744	-5.92321	-8.50608	-8.01335	-7.37309	-11.9363	-9.88543	-13.3971	-12.2398	-10.6891	-12.4504	-3.52363	-1.07189	-10.2525	-2.54214	-8.46038	-11.8588	-14.1819	-11.834	-15.982	-13.196	-9.27399	-11.4292	-10.6429	-9.37333	-6.97821	-8.36203	-7.31597	-9.11504	-10.0325	-6.31909	-2.48402	-0.265737	66.5406
746	-5.92271	-8.58754	-8.17726	-7.20173	-11.5593	-9.54221	-13.0951	-12.0029	-10.3474	-12.3476	-4.08689	-1.23332	-9.84818	-2.69264	-8.17527	-11.68	-13.9003	-11.8176	-15.8176	-12.9233	-9.01719	-11.162	-10.4323	-8.64764	-6.75917	-7.56333	-6.88483	-9.22481	-9.88394	-5.48611	-2.44975	-0.17335	66.189
748	-6.26147	-8.70426	-8.31783	-7.08103	-11.4451	-9.40263	-12.964	-11.983	-10.5341	-12.3178	-4.56125	-1.44392	-8.82447	-2.62409	-8.23985	-11.6373	-13.7528	-11.7059	-15.7341	-12.8061	-8.86222	-11.1699	-10.3926	-8.42859	-6.73036	-7.39843	-6.72936	-9.47664	-10.1055	-4.76489	-2.28981	-0.219544	65.1891
750	-6.90967	-8.71966	-8.72314	-7.18832	-11.7078	-9.80248	-13.0946	-12.2458	-10.783	-12.3575	-4.87814	-1.34856	-8.05457	-2.66135	-8.41965	-11.7565	-14.0056	-11.8057	-15.8474	-13.0326	-8.98292	-11.3487	-10.6891	-8.89748	-7.04924	-7.81318	-6.87788	-9.74288	-10.3086	-4.60049	-2.04593	-0.203649	64.078
752	-7.67062	-8.44648	-9.02464	-7.01447	-11.7262	-9.81738	-12.971	-12.215	-10.4755	-12.1584	-4.92632	-0.804166	-8.04861	-2.61863	-8.23438	-11.6179	-14.1253	-11.9026	-15.7898	-13.1875	-8.90146	-11.2052	-10.6667	-9.13888	-6.85851	-7.93984	-6.80238	-9.73195	-10.0215	-4.64469	-1.65304	-0.136594	63.5644
754	-8.01633	-8.03024	-9.20296	-6.82175	-11.8618	-9.49254	-12.8662	-12.1027	-10.2287	-11.9393	-4.77831	-0.415742	-8.83639	-2.52525	-8.16385	-11.4471	-14.24	-12.0272	-15.76	-13.3187	-8.86718	-11.1714	-10.4889	-9.45926	-6.36429	-7.96864	-6.61016	-9.55711	-9.76573	-5.27253	-1.44839	-0.0481805	62.9678
756	-8.05159	-8.25226	-9.60976	-7.29313	-12.6367	-9.63261	-13.5044	-12.5572	-10.9866	-12.3426	-4.78774	-0.824034	-10.0151	-2.64794	-8.81155	-11.8186	-14.8753	-12.667	-16.2626	-13.939	-9.50893	-11.8574	-10.8843	-10.4447	-6.34193	-8.47926	-6.91016	-9.87649	-10.321	-6.8441	-1.70072	0.177324	62.2377
758	-8.12759	-8.83689	-9.86556	-7.88271	-13.2983	-10.0633	-14.2157	-13.0629	-11.7421	-12.7768	-4.80314	-1.32074	-10.5525	-2.55058	-9.36389	-12.3218	-15.5712	-13.2913	-16.7837	-14.6757	-10.2192	-12.5945	-11.4575	-11.001	-6.78996	-8.92977	-7.463	-10.4879	-10.927	-7.78983	-1.96149	0.329812	61.8309
760	-7.86185	-8.74301	-9.80149	-7.76947	-13.3236	-10.3677	-14.2306	-13.0485	-11.3726	-12.5642	-4.58111	-1.04507	-9.78212	-2.04345	-9.13789	-12.4097	-15.7913	-13.3996	-16.8234	-14.8426	-10.3056	-12.595	-11.4913	-10.4934	-7.21167	-8.64615	-7.62492	-10.253	-10.6325	-7.22955	-1.68582	0.0839432	61.1077
762	-7.15951	-8.22345	-9.94255	-7.29064	-13.2735	-10.3911	-13.9306	-12.9133	-10.6697	-12.1703	-4.37399	-0.507136	-8.54035	-1.74642	-8.78076	-12.3506	-15.8573	-13.347	-16.7057	-14.6975	-10.1641	-12.3297	-11.2777	-10.0772	-7.19329	-8.10325	-7.52906	-9.50148	-10.0628	-6.30468	-1.40518	-0.325839	59.8793
764	-6.88086	-8.03371	-10.331	-6.96133	-13.27	-10.0995	-13.6922	-12.812	-10.1944	-11.7744	-4.38442	-0.223517	-8.24133	-1.95851	-8.70178	-12.3739	-15.8315	-13.2178	-16.4817	-14.627	-10.101	-12.2696	-11.1863	-10.2445	-6.89675	-7.94729	-7.51764	-9.3172	-9.69966	-6.03	-1.46031	-0.369052	58.9624
766	-7.40637	-8.23637	-10.6042	-6.99013	-13.113	-9.95596	-13.5814	-12.7445	-9.92219	-11.4868	-4.60446	-0.288586	-9.19054	-2.37872	-8.77629	-12.5026	-15.6298	-13.0281	-16.2646	-14.5182	-10.0573	-12.2423	-11.2792	-10.251	-6.80834	-8.06799	-7.7342	-9.55065	-9.37283	-6.37323	-1.5224	-0.159939	58.502
768	-7.77692	-8.43157	-10.4179	-7.27326	-12.9734	-10.2575	-13.6584	-12.8786	-9.9798	-11.4515	-4.89702	-0.599523	-10.2734	-2.41001	-8.89649	-12.6143	-15.4754	-12.8259	-16.3729	-14.2977	-10.0598	-12.1852	-11.5519	-9.9798	-7.06663	-8.09878	-7.9448	-9.54568	-9.2715	-6.61165	-1.5532	-0.0486771	58.0723
770	-7.66814	-8.44349	-9.73841	-7.4178	-12.9178	-10.5654	-13.8511	-13.1438	-10.2232	-11.5583	-5.15779	-0.60002	-10.7204	-2.04643	-8.9998	-12.7435	-15.4197	-12.5627	-16.6411	-14.0587	-10.1114	-12.2214	-11.7565	-9.90331	-7.30952	-8.23687	-7.81268	-9.36836	-9.41555	-6.64045	-1.52687	-0.113745	58.1031
772	-7.46051	-8.3377	-9.21984	-7.31746	-12.9943	-10.5729	-14.0255	-13.3753	-10.332	-11.764	-5.202	-0.302493	-10.5465	-1.81794	-9.16372	-12.9263	-15.3944	-12.3009	-16.8552	-13.8521	-10.2063	-12.3844	-11.8181	-10.1234	-7.28716	-8.91139	-7.55191	-9.35892	-9.5278	-6.38117	-1.65651	-0.292559	58.7021
774	-6.9802	-8.04365	-9.09319	-7.11878	-13.1095	-10.4403	-14.0607	-13.3395	-10.1795	-11.7506	-5.0202	-0.308951	-9.93609	-1.99378	-9.29385	-12.8016	-15.3179	-11.9905	-16.963	-13.6231	-10.3042	-12.4678	-11.7923	-10.484	-7.08948	-9.36935	-7.3875	-9.36488	-9.44734	-5.99275	-2.00868	-0.38445	58.8064
776	-6.31213	-7.82907	-8.89301	-7.06017	-13.0152	-10.4363	-13.9231	-13.1577	-9.71705	-11.462	-4.99984	-0.749032	-9.3619	-2.34097	-9.11852	-12.4757	-15.2931	-11.7371	-17.0221	-13.3718	-10.3111	-12.2746	-11.7143	-10.557	-6.93848	-8.85377	-7.36962	-9.29584	-9.10958	-6.2118	-2.11199	-0.341237	58.3897
778	-6.29127	-8.066	-8.61734	-7.27276	-12.7296	-10.7552	-13.7766	-13.1627	-9.10709	-11.1287	-5.14686	-1.18713	-9.08077	-2.36581	-8.8051	-12.2999	-15.4098	-11.6547	-17.0559	-13.2322	-10.4229	-12.0843	-11.8633	-10.1616	-7.21614	-8.37843	-7.55688	-9.47019	-8.66055	-6.7537	-1.98931	-0.136594	58.6798
780	-6.73433	-8.43257	-8.75344	-7.64579	-12.8105	-11.3532	-14.0285	-13.5407	-9.0306	-11.0934	-5.21243	-1.29789	-9.43492	-2.23468	-9.1205	-12.3998	-15.7058	-11.7068	-17.3107	-13.4359	-10.8366	-12.4489	-12.4037	-10.0126	-7.8251	-8.8493	-7.96864	-9.66837	-8.58754	-6.98715	-2.05735	0.216563	59.4924
782	-6.7085	-8.21104	-9.10411	-7.72228	-13.2849	-11.7019	-14.5728	-14.1039	-9.50247	-11.5628	-4.94272	-1.01427	-10.1765	-2.55505	-9.86705	-12.6794	-16.0913	-11.755	-17.8496	-13.7289	-11.2499	-13.0927	-12.8701	-10.1924	-8.04414	-9.39717	-8.34813	-9.36985	-8.92381	-6.99311	-2.186	0.403325	59.3667
784	-6.106	-7.5986	-8.94616	-7.4332	-13.4051	-11.6025	-14.8604	-14.5261	-9.86109	-12.1787	-4.33773	-0.666082	-10.5451	-3.24398	-10.0012	-12.9332	-16.3058	-11.7312	-18.2634	-13.7692	-11.4356	-13.2556	-12.9893	-9.98477	-7.79976	-9.29087	-8.49714	-8.75543	-9.29783	-6.78003	-2.28981	0.258287	58.198
786	-5.65996	-7.33336	-8.49267	-7.31647	-13.3331	-11.6641	-14.9955	-14.7815	-10.1174	-12.5329	-3.98308	-0.656644	-10.7547	-3.70989	-9.73443	-12.9883	-16.4534	-11.8683	-18.5092	-13.8432	-11.6418	-13.1801	-13.117	-9.82732	-7.82162	-9.23773	-8.57214	-8.4271	-9.62118	-6.44128	-2.41448	0.0342727	57.0665
788	-5.91228	-7.43071	-8.0362	-7.29462	-13.3703	-11.7744	-14.9975	-14.7099	-10.2734	-12.3118	-4.04914	-0.627836	-11.0264	-3.51816	-9.71953	-12.5368	-16.4558	-11.9825	-18.5594	-13.9986	-11.6616	-13.1577	-13.1205	-10.0598	-7.97162	-9.53823	-8.39035	-8.51105	-9.54866	-6.66628	-2.32607	0.0536442	56.604
790	-6.30021	-7.57674	-7.44611	-7.21564	-13.3802	-11.6785	-14.9747	-14.4775	-10.333	-11.9165	-3.76503	-0.530978	-11.0095	-2.97427	-9.9346	-11.9989	-16.3739	-11.8444	-18.4372	-14.0836	-11.5405	-13.1771	-12.9883	-9.95894	-7.94431	-9.52532	-8.07643	-8.60393	-9.2869	-7.12325	-2.21531	0.254313	56.4774
792	-6.28978	-7.64926	-7.41233	-7.462	-13.5625	-11.9264	-15.2851	-14.7214	-10.471	-12.1842	-3.35624	-0.652671	-10.9603	-2.95242	-10.1402	-12.1986	-16.7275	-11.9905	-18.6205	-14.4482	-11.7828	-13.412	-13.2387	-9.85761	-8.2011	-9.30826	-8.33571	-8.62976	-9.43343	-6.99013	-2.46316	0.315905	55.7706
794	-6.16163	-7.57476	-8.03669	-7.88768	-14.1169	-12.4961	-15.8057	-15.3437	-10.7671	-13.0986	-3.72479	-0.770887	-11.2911	-3.62396	-10.2828	-12.9903	-17.4001	-12.5463	-19.1733	-15.1808	-12.294	-13.8422	-13.797	-10.706	-8.65211	-9.67731	-9.0912	-8.66155	-10.0195	-6.68367	-2.72443	0.142554	54.8686
796	-5.96394	-7.04179	-8.08388	-7.80821	-14.5768	-12.5925	-16.0207	-15.5588	-11.088	-13.8223	-4.09186	-0.494719	-11.5226	-4.11918	-10.3553	-13.5312	-17.6703	-12.7251	-19.3988	-15.4912	-12.4599	-14.1189	-13.9808	-11.7232	-8.57512	-10.259	-9.42002	-8.33372	-10.5908	-6.29077	-2.53121	-0.223517	54.2422
798	-5.80351	-6.4532	-7.80672	-7.49479	-14.7507	-12.3098	-15.9904	-15.3477	-11.2921	-13.9862	-4.21852	-0.0884135	-11.2534	-3.89169	-10.4586	-13.4567	-17.6455	-12.513	-19.1465	-15.3457	-12.3834	-14.2554	-13.7597	-12.1112	-8.25425	-10.3916	-9.05842	-7.90904	-10.8351	-6.11991	-2.3976	-0.499189	53.3899
800	-5.82685	-6.59476	-7.97858	-7.66317	-14.8813	-12.3262	-16.061	-15.2548	-11.6338	-14.2992	-4.33674	-0.287096	-10.8818	-3.34481	-10.7249	-13.2446	-17.7398	-12.5453	-18.9736	-15.3139	-12.365	-14.4452	-13.6569	-12.058	-8.40872	-10.3806	-8.66453	-8.01732	-11.1346	-6.74576	-2.78155	-0.512103	52.6607
802	-5.95997	-7.06365	-8.2011	-7.7794	-14.7849	-12.2711	-16.059	-15.0412	-11.8852	-14.6429	-3.9652	-0.451008	-10.4775	-2.80241	-10.7259	-13.0062	-17.6256	-12.5676	-18.7745	-15.1907	-12.1738	-14.3548	-13.4796	-11.5986	-8.41518	-10.2947	-8.46237	-8.34068	-11.3244	-7.12325	-2.80142	-0.340243	52.6632
804	-6.25799	-7.29958	-8.5786	-7.50621	-14.6468	-11.9383	-15.9805	-14.6538	-12.0983	-14.5257	-3.50575	0.0258285	-10.3225	-2.47608	-10.5927	-12.659	-17.4021	-12.5105	-18.476	-14.9836	-11.9562	-14.17	-13.1105	-11.2335	-7.93835	-10.104	-8.38637	-8.45591	-11.2534	-6.75817	-2.19246	-0.0298024	52.9582
806	-6.69758	-7.4481	-9.18458	-7.26481	-14.8252	-11.8424	-16.1663	-14.5718	-12.8284	-14.5455	-3.67463	0.231961	-10.9414	-2.55704	-10.8888	-12.5597	-17.4647	-12.5984	-18.4789	-15.0238	-12.062	-14.3245	-13.0301	-11.3274	-7.67509	-10.2421	-8.47578	-8.54532	-11.5648	-6.7537	-1.83781	0.242889	52.7809
808	-6.74278	-7.21465	-9.15726	-6.80288	-14.7949	-11.5623	-16.2115	-14.3742	-13.3028	-14.5644	-4.02878	0.259777	-11.6741	-2.54909	-11.0433	-12.5095	-17.258	-12.3282	-18.3821	-14.849	-11.9443	-14.3429	-12.8592	-11.2891	-7.35819	-10.5669	-8.23687	-8.40326	-11.8474	-7.31548	-1.76281	0.29852	52.1109
810	-6.21825	-6.47455	-8.45144	-6.09159	-14.328	-10.8535	-15.8156	-13.7568	-12.9645	-14.1516	-3.72181	0.628332	-12.1589	-2.22921	-10.6816	-12.2031	-16.5686	-11.6631	-17.8928	-14.2018	-11.3055	-13.9058	-12.2443	-10.8004	-6.69162	-10.7482	-7.60605	-7.7044	-11.4664	-7.48336	-1.52737	0.122189	51.3668
812	-5.99374	-6.14226	-8.22345	-5.85417	-14.0558	-10.4919	-15.5509	-13.4259	-12.6749	-14.0498	-3.50823	0.494222	-12.3451	-2.13385	-10.4586	-12.0287	-16.1499	-11.4068	-17.6465	-13.8059	-10.8952	-13.6569	-11.8981	-10.5143	-6.46363	-10.8992	-7.29163	-7.30256	-11.2842	-7.05818	-1.64509	0.033776	51.1358
814	-6.12686	-6.45121	-8.55575	-5.9396	-14.026	-10.4179	-15.5355	-13.4319	-12.6332	-14.2897	-3.86288	0.0913937	-11.6527	-2.16067	-10.5023	-11.9612	-16.0863	-11.4361	-17.6221	-13.7632	-10.8818	-13.7006	-11.8494	-10.548	-6.56297	-10.7874	-7.35124	-7.75357	-11.5275	-6.50287	-1.96149	0.197689	51.4567
816	-5.84821	-6.92854	-8.80758	-5.81791	-13.9162	-10.1164	-15.4644	-13.3197	-12.5592	-14.2753	-4.03176	0.340243	-10.6439	-2.13236	-10.3901	-11.8405	-16.0078	-11.3343	-17.5466	-13.6311	-10.8485	-13.6102	-11.5742	-10.4745	-6.20832	-10.324	-7.34329	-8.29001	-11.5196	-6.0911	-1.73599	0.328819	51.487
818	-5.54373	-7.31995	-9.21836	-5.82337	-13.8948	-10.0821	-15.5136	-13.3152	-12.8229	-14.1621	-4.07298	0.515083	-10.183	-2.42343	-10.3121	-11.8156	-16.0714	-11.4034	-17.6837	-13.5819	-10.9533	-13.6023	-11.4873	-10.4124	-5.96046	-9.9197	-7.18931	-8.54482	-11.5072	-6.16809	-1.55171	0.236928	50.8919
820	-5.70069	-7.35968	-9.72847	-6.02206	-13.9783	-10.5525	-15.7644	-13.5606	-13.2968	-14.2187	-4.27663	0.239909	-10.1795	-2.79695	-10.4934	-11.9224	-16.351	-11.5623	-18.0513	-13.6505	-11.2434	-13.7875	-11.8862	-10.4328	-6.28432	-9.60529	-7.11928	-8.73456	-11.6924	-6.53565	-1.51992	0.0332792	50.0277
822	-5.79357	-7.09047	-9.84818	-5.96543	-13.9212	-10.7194	-15.9129	-13.7414	-13.3907	-14.2857	-4.39038	0.130634	-10.2853	-2.68618	-10.6782	-12.0347	-16.5045	-11.3895	-18.322	-13.6003	-11.4893	-13.8357	-12.1514	-10.321	-6.29673	-9.2869	-7.23153	-8.84235	-11.7828	-7.03782	-1.36892	-0.00447028	49.3596
824	-5.50846	-6.71546	-9.54817	-5.72552	-13.7269	-10.6663	-15.9234	-13.8233	-13.1538	-14.1144	-4.10924	0.200172	-10.1944	-2.18352	-10.6618	-11.9612	-16.4703	-11.0274	-18.397	-13.4533	-11.6463	-13.7642	-12.1956	-10.0568	-6.20385	-8.96851	-7.2519	-8.62231	-11.7088	-7.47691	-1.45733	0.215073	48.8987
826	-5.29091	-6.39906	-8.91835	-5.65449	-13.3226	-10.9658	-15.7361	-13.8407	-12.7375	-13.6236	-3.63539	0.314911	-10.0498	-1.86364	-10.3702	-11.7863	-16.4002	-10.7835	-18.3642	-13.2561	-11.681	-13.5149	-12.281	-9.47416	-6.65486	-8.63721	-7.10537	-8.066	-11.229	-6.81976	-1.62274	0.338753	48.3741
828	-5.70466	-6.47753	-8.2314	-5.74787	-12.7276	-11.1421	-15.3472	-13.6311	-12.0138	-12.7847	-3.62893	0.527501	-10.1303	-1.90139	-9.9952	-11.4838	-16.2845	-10.6136	-18.3185	-13.0544	-11.5956	-13.0673	-12.3054	-8.70278	-6.86149	-8.6541	-6.98318	-7.97212	-10.3484	-5.57105	-1.53879	0.328322	48.2197
830	-6.50287	-6.95388	-7.84099	-5.90185	-12.445	-11.079	-15.1694	-13.4269	-11.3805	-12.0193	-3.87877	0.618398	-10.1447	-2.15719	-9.87699	-11.152	-16.2204	-10.5108	-18.3995	-13.0067	-11.5881	-12.89	-12.366	-8.43455	-6.71595	-8.96056	-6.95835	-8.59499	-9.87202	-5.11756	-1.54376	0.38147	48.6121
832	-6.785	-7.19925	-7.72973	-6.18647	-12.8637	-11.3587	-15.523	-13.7344	-11.6006	-12.1941	-4.0854	0.368555	-10.032	-2.60472	-10.2108	-11.3194	-16.4732	-10.5744	-18.7745	-13.2129	-11.8891	-13.2124	-12.7395	-8.76685	-6.89824	-9.31422	-7.14461	-8.89301	-10.3369	-5.33561	-2.01811	0.352661	48.4735
834	-6.38614	-6.87937	-7.65274	-6.65387	-13.486	-12.0436	-16.1479	-14.4139	-12.4753	-13.044	-4.34021	-0.161926	-9.91225	-2.95937	-10.777	-11.9001	-16.9943	-10.7358	-19.3174	-13.5248	-12.4554	-13.7438	-13.3788	-9.05196	-7.50671	-9.81788	-7.60655	-8.42561	-11.1868	-5.54174	-2.64595	0.204643	47.193
836	-5.94109	-6.62108	-7.33535	-7.0408	-13.5139	-12.5229	-16.3053	-14.6821	-12.7509	-13.1488	-4.52946	-0.648697	-9.7096	-2.87195	-10.9335	-12.0799	-17.2923	-10.7621	-19.4788	-13.6132	-12.7668	-13.8457	-13.7061	-8.90742	-8.05954	-10.0811	-7.85391	-7.88718	-11.2846	-5.84771	-2.79347	0.127653	45.9045
838	-5.75085	-6.80238	-6.87689	-7.01745	-13.1647	-12.3709	-15.8548	-14.3071	-12.2592	-12.3406	-4.47532	-0.670552	-9.84619	-2.6087	-10.5749	-11.7789	-17.2163	-10.5629	-19.1142	-13.424	-12.5761	-13.4592	-13.4408	-8.89103	-8.13852	-9.94553	-7.72377	-7.84347	-10.631	-6.57539	-2.57591	0.160933	45.5553
840	-5.80301	-6.96431	-6.54111	-6.7845	-13.2302	-12.0307	-15.5166	-13.8839	-12.2473	-11.8415	-4.07199	-0.444054	-10.556	-2.68122	-10.5456	-11.6641	-17.1095	-10.324	-18.7789	-13.2442	-12.3521	-13.3554	-13.1453	-9.29733	-7.95076	-9.70215	-7.73917	-8.14398	-10.4055	-6.83467	-2.55903	0.134607	45.1465
842	-6.14325	-6.85205	-6.47157	-6.83814	-13.6157	-11.9761	-15.5946	-13.7885	-12.9109	-11.9348	-3.62049	-0.726183	-11.227	-3.16252	-11.0224	-11.8574	-17.1135	-10.2614	-18.7581	-13.2148	-12.3322	-13.6361	-13.1811	-9.65098	-7.87824	-9.54618	-7.97461	-8.22345	-10.8391	-6.407	-2.89281	-0.0745058	43.8934
844	-6.42588	-6.77158	-6.56098	-7.03732	-13.7642	-11.9403	-15.5017	-13.6892	-12.9993	-11.8022	-3.32892	-1.26213	-11.3433	-3.5574	-11.0428	-11.8489	-17.0151	-10.2123	-18.5574	-13.1657	-12.1176	-13.6197	-13.1066	-9.724	-7.82361	-9.84172	-8.07395	-7.90805	-10.8684	-6.05335	-3.10938	-0.366072	42.6064
846	-6.24458	-6.83318	-6.76612	-6.93848	-13.5923	-11.7396	-14.8927	-13.2764	-12.1857	-11.0944	-2.92758	-1.31776	-10.9454	-3.30011	-10.2987	-11.4247	-16.6823	-9.96093	-17.9415	-12.9253	-11.5926	-13.1806	-12.7201	-9.74735	-7.68751	-10.0633	-7.75953	-7.55837	-10.0935	-5.8189	-2.88884	-0.47038	41.4545
848	-5.74489	-6.92358	-7.25935	-6.8441	-13.5303	-11.6934	-14.4228	-12.9829	-11.3552	-10.3419	-2.58386	-1.26064	-10.4427	-2.94397	-9.65744	-11.0606	-16.4861	-9.77119	-17.5079	-12.7812	-11.239	-12.8746	-12.4688	-9.97384	-7.75804	-9.85712	-7.36564	-7.44462	-9.31223	-6.02553	-2.99464	-0.397364	39.9719
850	-4.78476	-6.56545	-7.47393	-6.77059	-13.4716	-11.7064	-14.3379	-12.961	-11.0716	-10.1388	-2.46217	-1.16676	-10.331	-2.92758	-9.54419	-11.0164	-16.4355	-9.68277	-17.4011	-12.7554	-11.163	-12.8731	-12.4251	-9.91821	-7.8395	-9.71953	-7.29362	-7.15206	-9.03209	-6.5739	-3.26981	-0.425676	38.2165
852	-3.78788	-6.05285	-7.08053	-6.46164	-13.1905	-11.3765	-14.2038	-12.8369	-11.0015	-10.2515	-2.45819	-0.691414	-10.3345	-2.77609	-9.41306	-10.9767	-16.1693	-9.52482	-17.2332	-12.5498	-10.9325	-12.8632	-12.2204	-9.50942	-7.5087	-9.43442	-7.26432	-6.76364	-8.94914	-6.55502	-2.88039	-0.506143	37.0512
854	-3.90857	-6.12686	-6.95586	-6.26842	-13.1855	-11.0149	-14.0275	-12.7176	-10.6871	-10.1944	-2.73933	-0.478327	-10.2922	-2.52823	-9.08325	-10.8456	-15.9204	-9.50297	-17.113	-12.3511	-10.71	-12.8527	-11.988	-9.60877	-7.12027	-8.971	-7.09047	-6.78251	-8.69383	-5.99772	-2.49048	-0.402828	37.093
856	-4.88907	-6.50982	-7.33634	-6.408	-13.5844	-11.0939	-14.0081	-12.8627	-10.1899	-10.0503	-3.01252	-0.805159	-10.8207	-2.56052	-8.96056	-10.9295	-15.988	-9.6187	-17.1979	-12.4107	-10.7273	-12.9561	-12.1186	-10.0801	-7.07507	-9.0306	-7.12673	-7.04527	-8.35707	-5.55764	-2.63949	-0.258287	37.4908
858	-5.43247	-6.62953	-7.39793	-6.38018	-13.6822	-11.1759	-13.871	-12.9769	-9.5124	-9.74337	-2.97676	-0.920395	-11.2608	-2.63651	-8.96553	-11.0676	-15.9582	-9.49651	-17.2074	-12.432	-10.7422	-12.8508	-12.2736	-10.019	-6.98417	-9.35545	-7.31101	-7.28021	-7.85391	-5.4732	-2.77211	-0.354151	37.385
860	-5.18411	-6.53267	-7.06563	-6.00865	-13.4453	-10.9469	-13.6445	-12.9372	-8.91089	-9.58393	-2.89977	-0.691911	-10.3116	-2.59926	-8.85129	-10.9906	-15.7664	-9.21488	-17.1194	-12.1658	-10.6752	-12.5607	-12.0868	-9.49452	-6.54161	-9.2725	-7.19627	-7.40041	-7.41531	-5.59439	-2.66979	-0.536442	36.6698
862	-4.85629	-6.47505	-6.85751	-5.70168	-13.2963	-10.8083	-13.6798	-13.0629	-8.82596	-10.102	-2.70506	-0.492732	-8.8493	-2.65588	-8.7594	-10.9673	-15.7744	-9.02613	-17.3107	-11.9289	-10.7571	-12.5334	-12.0098	-9.18955	-6.11643	-9.21786	-6.98964	-7.36664	-7.59363	-5.95103	-2.55803	-0.532965	35.5805
864	-4.88212	-6.52174	-6.88781	-5.62519	-13.3251	-11.0378	-13.9768	-13.425	-9.00229	-10.7045	-2.45819	-0.286102	-8.61933	-2.76665	-8.73804	-11.158	-15.9661	-9.00279	-17.7612	-12.0004	-11.0721	-12.8259	-12.4186	-9.21885	-6.23465	-9.58194	-7.1764	-7.38353	-8.01186	-6.5133	-2.42839	-0.347197	34.4465
866	-5.09471	-6.34442	-7.01596	-5.67834	-13.5342	-11.5534	-14.3508	-13.9624	-9.22183	-11.005	-2.5928	0.0238417	-10.0479	-3.00159	-8.91089	-11.6055	-16.2651	-9.14186	-18.2763	-12.2805	-11.5141	-13.1885	-13.0246	-9.34154	-6.7835	-9.875	-7.68751	-7.3567	-8.21153	-7.06365	-2.28932	-0.127653	33.4268
868	-4.90795	-5.6381	-6.97076	-5.64804	-13.7289	-11.8628	-14.5639	-14.3672	-9.423	-11.1386	-2.89182	0.453989	-11.9403	-3.25342	-9.25908	-12.1519	-16.436	-9.17713	-18.6265	-12.4156	-11.8022	-13.3539	-13.341	-9.36091	-7.01447	-9.84917	-8.24283	-6.91066	-8.24382	-7.15852	-2.27044	-0.152489	32.3479
870	-4.30892	-4.97947	-6.96033	-5.54025	-13.7101	-11.765	-14.6588	-14.4864	-9.52979	-11.156	-3.1968	0.728667	-12.4494	-3.42925	-9.45528	-12.5503	-16.4285	-9.10262	-18.6503	-12.3575	-11.7997	-13.3048	-13.3728	-9.21438	-6.83069	-9.70413	-8.62479	-6.26842	-8.16435	-6.80933	-2.34296	-0.399351	31.0337
872	-4.1455	-5.01424	-7.26978	-5.52833	-13.6192	-11.6929	-14.7621	-14.6066	-9.60231	-11.387	-3.79235	0.639757	-11.4977	-3.5281	-9.38127	-12.8056	-16.4717	-9.12448	-18.5599	-12.3531	-11.7098	-13.3043	-13.3937	-9.11107	-6.74476	-9.45081	-8.74698	-6.05186	-8.216	-6.63002	-2.42392	-0.450512	30.2946
874	-4.74552	-5.50697	-7.5688	-5.61128	-13.6043	-11.8216	-14.7631	-14.844	-9.6192	-11.9244	-4.34071	0.329316	-10.5436	-3.46551	-9.26058	-12.891	-16.5214	-9.19352	-18.548	-12.4584	-11.69	-13.3077	-13.4791	-9.2571	-6.88086	-9.2109	-8.69532	-6.36677	-8.50956	-6.65238	-2.46962	-0.200669	30.5792
876	-5.50151	-6.01063	-7.61052	-5.64853	-13.6246	-11.9795	-14.6329	-15.005	-9.52333	-12.2488	-4.66307	0.0764925	-10.3926	-3.41137	-9.27995	-12.9362	-16.4842	-9.32266	-18.6006	-12.4996	-11.6363	-13.2153	-13.5486	-9.42449	-6.94444	-9.14832	-8.62231	-6.8893	-8.55873	-6.86745	-2.37624	0.0273188	31.0039
878	-6.07669	-6.47306	-7.46399	-5.59141	-13.6445	-12.0337	-14.5406	-14.9732	-9.44088	-12.1643	-5.14785	0.121196	-10.7353	-3.36568	-9.44932	-12.972	-16.3416	-9.46671	-18.547	-12.4425	-11.4898	-13.2119	-13.5079	-9.48409	-6.82771	-9.25163	-8.52098	-7.48088	-8.30491	-7.38055	-2.0956	0.08593	31.1444
880	-6.2113	-6.47555	-7.08054	-5.42949	-13.564	-11.8767	-14.474	-14.782	-9.44038	-12.1077	-5.44935	0.359118	-10.7567	-3.1064	-9.58045	-12.893	-16.062	-9.3922	-18.2947	-12.2363	-11.2295	-13.2352	-13.3619	-9.46273	-6.66628	-9.42101	-8.38737	-7.86682	-8.13355	-7.5087	-1.91778	0.0233452	30.9736
882	-5.73297	-5.98232	-6.63449	-5.26955	-13.3629	-11.5986	-14.3205	-14.5609	-9.38426	-12.1474	-5.19156	0.487765	-10.55	-2.88785	-9.47664	-12.7912	-15.7649	-9.03904	-18.0542	-11.9229	-10.8923	-13.1135	-13.1691	-9.35247	-6.50038	-9.3619	-8.19266	-7.83006	-8.01434	-7.05719	-2.0047	-0.0750024	30.16
884	-5.09173	-5.61972	-6.40402	-5.08477	-13.1369	-11.2926	-14.247	-14.4298	-9.44336	-12.1757	-4.61141	0.579159	-10.558	-2.92361	-9.5134	-12.664	-15.5578	-8.63622	-18.0239	-11.6179	-10.5947	-12.9292	-12.9829	-9.19948	-6.29773	-9.22481	-7.96268	-7.58419	-7.98553	-6.9052	-2.16464	-0.105302	28.95
886	-4.70926	-5.45681	-6.43631	-4.96904	-13.0405	-11.2111	-14.4665	-14.5445	-9.97037	-12.6143	-4.05212	0.668566	-10.5098	-3.06616	-9.89338	-12.5771	-15.4654	-8.43157	-18.1953	-11.4049	-10.5267	-12.9019	-12.9342	-9.13789	-6.17057	-9.56108	-7.7938	-7.11878	-8.43306	-7.29958	-2.31564	-0.166893	27.6243
888	-4.82251	-5.49008	-6.74973	-5.26855	-13.3713	-11.5732	-15.0129	-14.9578	-10.9573	-13.6708	-4.00643	0.538925	-10.5177	-3.3021	-10.3965	-12.7961	-15.6234	-8.56469	-18.5261	-11.5295	-10.8058	-13.2938	-13.2158	-9.47416	-6.41545	-10.1546	-7.915	-6.80238	-9.51737	-7.58022	-2.31614	-0.341237	26.4843
890	-5.051	-5.69721	-6.8744	-5.74986	-13.8561	-11.9453	-15.5126	-15.3199	-11.9825	-14.7144	-4.20113	0.112255	-10.778	-3.59962	-10.8217	-13.1617	-15.8489	-8.70625	-18.8688	-11.7689	-11.1337	-13.8362	-13.5814	-9.85761	-6.88434	-10.3712	-8.20955	-6.83516	-10.6762	-7.2673	-2.46763	-0.349681	25.6404
892	-4.81904	-5.71907	-6.50088	-5.88894	-13.8258	-11.758	-15.6214	-15.2573	-12.586	-15.1803	-4.02778	-0.338256	-11.0716	-3.71287	-11.0134	-13.3619	-15.7982	-8.52247	-18.9826	-11.678	-11.0681	-13.95	-13.494	-9.6495	-6.86049	-10.1601	-8.36154	-6.68615	-11.2121	-6.49393	-2.91218	-0.232955	24.6992
894	-4.98941	-5.98182	-6.57241	-5.83331	-13.5909	-11.6761	-15.6025	-15.082	-12.9541	-15.3328	-3.85692	-0.360111	-11.3726	-3.41485	-11.156	-13.5069	-15.7083	-8.47677	-18.9086	-11.5857	-10.8148	-13.8427	-13.2546	-9.36488	-6.84212	-9.93609	-8.45542	-6.68714	-11.3691	-6.17305	-2.85904	-0.235935	24.1965
896	-6.07173	-6.82423	-7.39892	-6.09905	-13.7111	-12.2095	-15.7172	-15.1267	-13.348	-15.5513	-4.12067	-0.553827	-11.753	-3.06666	-11.2787	-13.5794	-15.904	-8.91785	-18.8733	-11.8429	-10.8103	-13.8635	-13.3311	-9.63857	-7.52111	-9.8452	-8.53588	-7.39843	-11.5439	-6.51677	-2.67575	-0.160932	24.2521
898	-6.39955	-7.08103	-7.8246	-6.34094	-13.8755	-12.3347	-15.7396	-15.153	-13.5774	-15.7828	-4.11868	-0.923375	-11.7029	-3.08603	-11.1918	-13.5407	-16.0744	-9.21587	-18.8321	-12.1077	-10.925	-13.8834	-13.3986	-9.99322	-7.87079	-9.79106	-8.48522	-7.78586	-11.7322	-6.44426	-2.99563	-0.173847	23.4763
900	-5.5775	-6.4224	-7.57178	-6.3166	-14.0925	-12.1787	-15.8846	-15.3	-13.7354	-16.207	-3.75509	-0.826021	-10.9712	-3.3463	-11.2653	-13.7344	-16.288	-9.28243	-19.0213	-12.3809	-11.2131	-14.0667	-13.5139	-10.2604	-7.68999	-10.3414	-8.55575	-7.27624	-12.0739	-6.23117	-3.08802	-0.427167	21.7388
902	-4.99835	-5.93712	-7.34876	-6.42041	-14.5569	-12.4777	-16.2562	-15.6264	-13.8601	-16.6049	-3.62694	-0.662605	-10.1606	-3.3473	-11.5926	-14.0657	-16.7424	-9.53376	-19.3834	-12.811	-11.6294	-14.4382	-13.8566	-10.6727	-7.82261	-11.2037	-8.88705	-6.88881	-12.364	-6.34144	-2.92162	-0.491242	20.1489
904	-4.70479	-5.79109	-7.01845	-6.4522	-14.6007	-12.6819	-16.2005	-15.5613	-13.6018	-16.4037	-3.51469	-0.557303	-9.76622	-2.89679	-11.4784	-13.9788	-16.9158	-9.60976	-19.3362	-12.891	-11.6482	-14.3568	-13.874	-10.5952	-7.96268	-10.9101	-9.09517	-6.86695	-12.1891	-6.26147	-2.81135	-0.387927	19.2607
906	-4.6134	-5.72304	-6.70056	-6.24508	-14.2073	-12.5219	-15.8027	-15.2965	-13.3028	-16.1285	-3.45359	-0.346204	-10.0707	-2.61416	-10.9086	-13.646	-16.7365	-9.43542	-19.1127	-12.7147	-11.4352	-13.9659	-13.6301	-10.0762	-7.76649	-9.92169	-9.05842	-6.92606	-12.064	-6.09209	-2.6981	-0.404318	19.0675
908	-4.85877	-5.76625	-6.88036	-6.0603	-14.0086	-12.3247	-15.6045	-15.2022	-13.2129	-16.0873	-3.55889	-0.217557	-10.5207	-2.82774	-10.396	-13.4428	-16.5448	-9.31521	-19.073	-12.668	-11.3234	-13.7736	-13.5347	-9.82682	-7.44164	-9.6336	-8.8498	-7.01447	-12.1797	-5.8949	-2.58386	-0.516077	18.8977
910	-4.97997	-5.83132	-7.38899	-6.09507	-14.0831	-12.3337	-15.6835	-15.2315	-13.1647	-16.0858	-3.87728	-0.29703	-10.5977	-3.34432	-10.2599	-13.4731	-16.582	-9.3773	-19.1813	-12.7112	-11.3015	-13.793	-13.6241	-9.81142	-7.26779	-10.1412	-8.69582	-6.9961	-12.138	-5.92271	-2.6678	-0.671049	18.1859
912	-4.92036	-5.81692	-7.83404	-6.25352	-14.3295	-12.512	-15.9979	-15.4694	-13.491	-16.2259	-4.33375	-0.445048	-10.4929	-3.70145	-10.5808	-13.718	-16.808	-9.55115	-19.4778	-12.7981	-11.5186	-14.0359	-13.8407	-9.94206	-7.25389	-10.709	-8.8051	-6.94444	-12.3406	-6.24508	-3.00556	-0.8141	17.3693
914	-4.91838	-5.77569	-8.1569	-6.42339	-14.6076	-12.6829	-16.4062	-15.7411	-14.0309	-16.3356	-4.5831	-0.478824	-10.5456	-3.57976	-10.999	-13.8794	-17.0499	-9.65695	-19.8056	-12.9938	-11.9035	-14.4462	-14.1521	-10.248	-7.3726	-10.6742	-8.90245	-6.94841	-12.8865	-6.67026	-3.23554	-0.741084	16.7906
916	-4.99984	-5.72652	-8.5036	-6.5426	-14.8083	-12.8681	-16.656	-15.8817	-14.1968	-16.2726	-4.58558	-0.391901	-11.1187	-3.3021	-11.0914	-13.9276	-17.2754	-9.75728	-20.0376	-13.2134	-12.1673	-14.6816	-14.404	-10.408	-7.62244	-10.247	-8.81602	-6.92507	-13.1329	-7.35621	-3.06567	-0.570218	16.0605
918	-4.8245	-5.51393	-8.36452	-6.40402	-14.7179	-12.966	-16.5433	-15.827	-13.9887	-15.9964	-4.19666	-0.206133	-11.985	-3.16451	-10.8093	-13.939	-17.193	-9.77665	-20.0237	-13.1905	-12.0873	-14.5843	-14.3463	-10.0871	-7.72675	-10.0106	-8.78125	-6.8292	-12.9526	-8.01384	-2.76715	-0.571211	14.9856
920	-4.60595	-5.36144	-7.78834	-6.12438	-14.4169	-12.7311	-16.1022	-15.449	-13.4061	-15.228	-3.98805	-0.226994	-12.6496	-3.10789	-10.4979	-13.6624	-16.9128	-9.65893	-19.7917	-12.9615	-11.7352	-14.3205	-13.9996	-9.61373	-7.4933	-10.1854	-8.71619	-6.83814	-12.3098	-8.31187	-2.71847	-0.530481	13.9505
922	-4.70132	-5.49654	-7.46548	-5.955	-14.4402	-12.4206	-15.8206	-14.9786	-12.5468	-14.1501	-4.39783	-0.230968	-12.6893	-3.015	-10.4715	-13.0226	-16.8075	-9.57996	-19.5404	-12.887	-11.5166	-14.241	-13.6986	-9.75331	-7.23054	-10.5977	-8.36452	-7.00106	-11.377	-7.99696	-2.62707	-0.265737	13.3798
924	-4.83493	-5.50697	-7.26084	-5.82784	-14.7422	-12.3252	-15.9219	-14.77	-11.9418	-13.4384	-4.87566	0.270705	-11.9393	-2.94149	-10.6215	-12.4907	-16.8433	-9.56059	-19.4147	-12.9893	-11.6328	-14.3945	-13.6072	-10.3941	-7.21167	-10.8461	-8.07941	-7.01348	-10.8515	-7.58916	-2.34892	-0.0352661	12.9595
926	-5.02169	-5.40614	-7.20372	-5.88596	-14.9185	-12.4524	-16.2378	-14.9041	-11.83	-13.349	-5.42204	0.571211	-11.2295	-3.2261	-10.8361	-12.5016	-17.043	-9.71258	-19.5836	-13.0723	-11.8792	-14.5341	-13.6867	-10.6464	-7.3572	-10.6856	-8.33919	-6.91066	-10.787	-8.09878	-2.25107	-0.0889103	12.2339
928	-5.25316	-5.36641	-7.56234	-5.97785	-14.9056	-12.5254	-16.4027	-14.9965	-11.8097	-13.3231	-5.77768	0.398855	-11.2707	-3.59863	-10.9762	-12.6824	-17.2049	-9.89934	-19.8613	-13.048	-11.9805	-14.5078	-13.7582	-10.4258	-7.32392	-10.5565	-8.78473	-6.89526	-10.7313	-8.79417	-2.26001	-0.345707	11.1535
930	-5.33561	-5.22832	-7.96169	-5.90434	-14.7765	-12.3555	-16.2651	-14.781	-11.4719	-12.8935	-5.61724	0.310937	-11.7342	-3.45955	-10.9603	-12.5254	-17.1214	-9.87748	-19.8896	-13.035	-11.9224	-14.4293	-13.6574	-10.2361	-7.07954	-11.0467	-8.81652	-6.91215	-10.3633	-8.72165	-2.23666	-0.520547	9.66092
932	-5.16425	-5.11954	-8.20607	-5.89589	-14.7124	-12.2557	-16.2085	-14.6647	-11.3313	-12.52	-5.39174	0.188251	-12.2438	-3.14315	-11.0199	-12.361	-17.1284	-9.88891	-19.8965	-13.1294	-11.9875	-14.471	-13.5759	-10.1979	-7.02341	-11.7282	-8.5627	-6.85602	-10.1169	-7.93238	-2.44031	-0.496209	8.0059
934	-4.61489	-4.86672	-7.95176	-5.74887	-14.5624	-12.1584	-16.1543	-14.5917	-11.3944	-12.2478	-5.02368	0.12219	-12.3749	-3.13769	-10.9956	-12.1385	-17.1622	-9.84172	-19.9025	-13.1061	-11.9835	-14.4015	-13.4408	-10.0762	-6.95636	-11.6651	-8.22643	-6.54807	-10.0762	-6.92457	-2.64098	-0.438094	6.48051
936	-4.05709	-4.59999	-7.38949	-5.56161	-14.2852	-11.9622	-15.8444	-14.3016	-10.9752	-11.681	-4.49022	0.183781	-12.1042	-3.35823	-10.6891	-11.6691	-17.1279	-9.71953	-19.6631	-13.0122	-11.7426	-14.097	-13.193	-9.94752	-6.73681	-11.0298	-7.82907	-6.28183	-9.64701	-6.44724	-2.64744	-0.531475	5.19256
938	-3.87877	-4.80016	-7.02441	-5.77221	-14.1213	-11.9592	-15.4123	-13.9659	-10.0747	-10.9568	-4.31985	0.193715	-11.9458	-3.29067	-10.1328	-11.2181	-17.1741	-9.82285	-19.3492	-13.115	-11.5256	-13.7597	-13.0996	-9.99967	-6.77655	-10.7576	-7.50323	-6.3777	-8.8344	-6.51429	-2.7294	-0.603497	4.2359
940	-4.06355	-5.11557	-6.6782	-6.01014	-13.877	-12.0297	-14.9379	-13.5009	-9.12547	-10.1085	-4.20411	0.330309	-12.0396	-2.79148	-9.50793	-10.7497	-17.0454	-9.9356	-18.997	-13.2417	-11.2881	-13.4642	-12.9834	-10.0414	-6.89775	-10.8197	-7.27524	-6.50883	-7.90556	-6.75966	-2.70158	-0.535448	3.40591
942	-4.77483	-5.32865	-6.64194	-6.08812	-13.5099	-11.9448	-14.5132	-12.9183	-8.49863	-9.12001	-3.94682	0.389914	-12.3476	-2.35041	-9.10262	-10.1005	-16.8319	-9.93162	-18.5609	-13.2278	-10.9563	-13.2019	-12.6213	-9.94901	-6.91613	-10.4869	-6.98169	-6.6032	-7.04527	-6.80784	-2.41101	-0.403325	2.48998
944	-5.4419	-5.61029	-7.24941	-6.21329	-13.3743	-11.8405	-14.2997	-12.5562	-8.20061	-8.34515	-4.24782	0.307957	-12.7157	-2.28782	-9.07431	-9.52184	-16.8468	-10.024	-18.3309	-13.2749	-10.7651	-13.0395	-12.3749	-9.90778	-6.99758	-10.1666	-6.71198	-6.79692	-6.48648	-6.97573	-2.15371	-0.333786	1.42604
946	-5.33511	-5.84175	-8.13603	-6.49492	-13.7409	-12.1077	-14.5088	-12.7524	-8.44349	-8.24432	-4.89255	0.0655651	-12.4648	-2.53369	-9.57598	-9.46025	-17.1458	-10.2818	-18.5917	-13.565	-10.9797	-13.2481	-12.666	-10.1989	-7.34131	-10.4581	-6.84957	-6.90768	-6.56893	-7.67261	-2.41846	-0.256797	0.249842
948	-5.07385	-5.99027	-8.8503	-6.89725	-14.4213	-12.6868	-14.9767	-13.3112	-9.11057	-8.60194	-5.16226	-0.256796	-11.5822	-2.78701	-10.3628	-9.87748	-17.5933	-10.6484	-19.1634	-13.9485	-11.53	-13.7801	-13.34	-10.778	-7.82758	-10.7373	-7.24643	-7.00355	-7.13368	-7.95027	-2.9698	-0.0625849	-0.699362
950	-5.38379	-6.25501	-9.28789	-7.23054	-14.9141	-13.1547	-15.226	-13.8154	-9.63211	-8.8647	-5.26259	-0.394881	-11.238	-3.0761	-10.8391	-10.3578	-17.9489	-10.9558	-19.5503	-14.2093	-12.0019	-14.1854	-13.8914	-11.2693	-8.13554	-10.6692	-7.55737	-7.34081	-7.57376	-7.21266	-3.25392	0.110765	-1.11212
952	-5.94407	-6.53068	-9.48658	-7.35571	-14.9339	-13.4965	-15.0795	-14.0553	-9.60926	-8.84682	-5.37932	-0.420213	-11.6174	-3.33587	-10.7189	-10.6012	-18.0642	-11.0959	-19.5384	-14.3309	-12.1325	-14.2028	-14.1799	-11.2817	-8.36551	-10.5237	-7.73072	-7.75854	-7.51565	-6.407	-3.25143	0.0625848	-1.5686
954	-6.06378	-6.62208	-9.22332	-7.36614	-14.7402	-13.8228	-14.7333	-14.0905	-8.89997	-8.61039	-5.15481	-0.546873	-11.8713	-3.21021	-10.1522	-10.6648	-18.0875	-11.1649	-19.299	-14.3349	-12.066	-14.0081	-14.3821	-10.9792	-8.62976	-10.2719	-7.79082	-7.96666	-6.98517	-6.37273	-3.21815	-0.204643	-2.83172
956	-5.7146	-6.52472	-8.50012	-7.47194	-14.5316	-14.0538	-14.3588	-14.0131	-7.98752	-8.217	-4.56274	-0.752012	-11.539	-3.04033	-9.47466	-10.7124	-18.0682	-11.1972	-19.0447	-14.2391	-11.9815	-13.7428	-14.5157	-10.6335	-8.79814	-9.84967	-7.84844	-7.93487	-6.34144	-6.87589	-3.36369	-0.310441	-4.68791
958	-5.08179	-5.93364	-7.84944	-7.66814	-14.319	-14.1596	-14.0592	-13.8784	-7.4173	-7.75407	-4.09285	-0.802179	-10.7229	-3.18289	-9.04898	-10.7209	-17.9599	-11.0492	-18.8008	-14.2266	-11.8708	-13.4885	-14.6156	-10.3563	-8.90344	-9.64503	-7.96815	-7.57525	-5.85218	-7.07159	-3.58969	-0.12815	-6.78599
960	-4.32084	-5.18908	-7.6279	-7.8395	-14.2674	-14.1924	-13.9495	-13.8208	-7.05173	-7.36763	-3.88126	-0.712276	-10.1755	-3.5281	-9.045	-10.7631	-17.9385	-10.9181	-18.5619	-14.2743	-11.7198	-13.4518	-14.5997	-10.2272	-8.99037	-9.89437	-8.10126	-6.98219	-5.45532	-6.64045	-3.68009	-0.0750025	-8.65857
962	-3.81619	-5.07236	-7.56681	-7.83205	-14.1596	-14.1501	-13.8606	-13.7746	-6.76314	-7.24147	-3.61105	-0.671545	-10.1129	-3.96321	-9.04153	-10.7919	-17.9251	-10.8828	-18.3567	-14.2316	-11.5514	-13.3981	-14.4745	-9.94305	-8.98639	-9.94503	-8.27114	-6.68267	-5.14686	-6.01759	-3.7993	-0.361105	-9.72549
964	-3.84351	-5.39819	-7.62492	-7.70191	-13.9738	-14.0692	-13.7612	-13.7662	-6.8754	-7.55986	-3.43472	-0.691414	-10.2907	-4.3114	-8.94666	-10.9315	-17.8382	-10.8411	-18.2544	-14.242	-11.4898	-13.2809	-14.5172	-9.84917	-8.95808	-9.64055	-8.51254	-6.76612	-5.28246	-5.95252	-4.12315	-0.68893	-10.4422
966	-3.9046	-5.35597	-7.60953	-7.58519	-13.9356	-13.9157	-13.7443	-13.8392	-7.1461	-8.04712	-3.44515	-0.808636	-10.6355	-4.3412	-8.96255	-11.2161	-17.7443	-10.7686	-18.238	-14.2162	-11.3924	-13.1786	-14.6046	-9.97136	-8.92828	-9.36836	-8.65211	-6.60618	-5.59439	-6.60171	-4.28408	-0.805159	-11.6289
968	-3.44714	-4.93576	-7.14759	-7.50273	-13.7205	-13.799	-13.5104	-13.7836	-6.88483	-8.23289	-3.24349	-0.873208	-10.8351	-4.13855	-8.77877	-11.3492	-17.5441	-10.6047	-18.0254	-13.9753	-11.0298	-12.9064	-14.4526	-9.573	-8.80808	-9.14733	-8.63175	-6.23018	-5.50946	-7.09246	-4.0407	-0.813107	-12.9417
970	-2.97725	-4.9606	-6.72837	-7.62542	-13.4637	-14.027	-13.2094	-13.6773	-6.6186	-8.368	-3.03487	-0.832975	-10.4661	-3.98308	-8.48621	-11.5201	-17.414	-10.4979	-17.793	-13.8318	-10.6896	-12.6402	-14.3771	-9.14981	-8.91934	-9.00527	-8.60443	-6.29822	-5.39521	-6.57489	-3.69499	-0.847876	-13.4622
972	-2.92559	-5.35796	-6.76215	-7.84198	-13.5322	-14.3806	-13.2993	-13.7826	-7.05967	-8.87861	-3.23653	-0.93778	-9.77566	-3.90907	-8.51403	-11.8926	-17.5118	-10.5585	-17.859	-13.9659	-10.698	-12.7296	-14.548	-9.31223	-9.19799	-9.02315	-8.69085	-6.558	-5.79059	-5.67933	-3.6642	-0.887613	-13.7587
974	-2.98421	-5.39819	-6.72489	-7.86632	-13.717	-14.3295	-13.5049	-13.9763	-7.56035	-9.47217	-3.68208	-1.09275	-9.42498	-4.13855	-8.58555	-12.0868	-17.5928	-10.5406	-18.0031	-14.1432	-10.8649	-12.961	-14.6513	-9.51936	-9.11107	-9.31919	-8.84583	-6.42836	-6.25104	-5.3674	-4.05014	-0.915925	-14.919
976	-2.9703	-5.17964	-6.47853	-7.74215	-13.788	-14.0856	-13.647	-14.1571	-7.83702	-9.89636	-3.90212	-1.09871	-9.47913	-4.66853	-8.58357	-12.132	-17.565	-10.5058	-18.1531	-14.1044	-10.9101	-13.0763	-14.5917	-9.54121	-8.73158	-9.72301	-9.03606	-6.12835	-6.42141	-5.52535	-4.26769	-1.05798	-16.5333
978	-2.66284	-4.84933	-6.26196	-7.36068	-13.6758	-13.9505	-13.7309	-14.2907	-8.06848	-10.2972	-3.46402	-0.657638	-9.62516	-4.68642	-8.6243	-12.2279	-17.4815	-10.3811	-18.2559	-13.865	-10.8674	-13.1607	-14.5252	-9.42101	-8.39084	-9.76771	-9.26852	-5.76129	-6.53863	-5.61178	-3.83904	-1.24623	-18.0046
980	-2.1865	-4.48773	-6.1214	-6.91662	-13.5188	-13.8884	-13.7364	-14.3796	-8.07643	-10.7755	-2.71449	-0.180801	-9.71903	-4.31985	-8.49317	-12.434	-17.3837	-10.1591	-18.236	-13.6678	-10.9285	-13.2297	-14.5798	-9.20892	-8.25077	-9.50446	-9.49204	-5.38727	-6.68218	-5.28197	-3.3622	-1.14789	-18.9309
982	-2.28981	-4.48525	-6.41694	-6.87242	-13.5372	-13.9063	-13.9013	-14.6732	-8.26518	-11.3691	-2.50389	-0.243386	-10.1889	-4.30395	-8.44648	-12.7648	-17.4368	-10.1869	-18.3915	-13.7667	-11.0944	-13.2432	-14.6543	-9.17365	-8.21402	-9.574	-9.5129	-5.34753	-6.9504	-5.17319	-3.41535	-0.893076	-18.9483
984	-2.75175	-4.64767	-7.02987	-6.85652	-13.6291	-13.7677	-14.0612	-14.9985	-8.65509	-12.1435	-2.67128	-0.303487	-10.923	-4.39237	-8.68092	-13.0052	-17.5481	-10.3051	-18.6533	-13.9187	-11.1709	-13.2437	-14.5818	-9.24369	-7.97957	-10.1114	-9.29087	-5.427	-7.40737	-5.63761	-3.50525	-0.899037	-18.7606
986	-3.09696	-4.90646	-7.81218	-6.80884	-13.8367	-13.7304	-14.2058	-15.3492	-8.85725	-13.0703	-3.08851	-0.356138	-11.3403	-4.33524	-8.88507	-13.1393	-17.7319	-10.481	-18.9175	-14.0741	-11.3169	-13.4001	-14.7243	-9.50545	-7.92394	-10.4571	-9.22134	-5.66492	-7.89414	-6.3012	-3.5738	-1.07884	-19.0432
988	-3.22064	-5.15183	-8.49168	-7.06712	-14.1641	-14.0508	-14.5182	-15.7908	-9.07183	-13.9649	-3.54449	-0.706812	-11.3438	-4.39435	-8.89301	-13.4016	-18.0041	-10.7323	-19.2672	-14.3364	-11.5762	-13.6619	-15.1232	-9.91374	-8.35508	-10.3414	-9.52482	-6.05633	-8.39581	-6.91762	-3.82513	-1.18117	-19.6675
990	-3.03537	-5.19603	-8.44995	-7.22458	-14.3583	-14.2549	-14.8237	-16.1419	-9.64453	-14.9414	-3.4526	-0.90152	-11.0393	-4.7346	-8.8344	-13.7866	-18.0418	-10.7214	-19.5503	-14.3831	-11.7173	-13.7935	-15.3785	-10.022	-8.65012	-10.1437	-9.88394	-6.16014	-9.17415	-6.935	-4.07249	-1.12156	-20.0003
992	-2.86251	-5.05944	-8.04812	-6.92556	-14.3394	-14.1477	-15.1257	-16.4797	-10.697	-16.1742	-3.44565	-0.610451	-10.9568	-4.93079	-8.89748	-14.1447	-17.8605	-10.472	-19.8185	-14.1501	-11.6984	-13.8159	-15.3939	-9.89437	-8.41618	-9.98874	-9.99769	-6.04391	-10.3141	-6.56843	-4.11421	-0.990431	-19.8414
994	-2.58933	-4.53144	-7.73917	-6.38564	-14.1606	-13.9122	-15.3477	-16.6714	-11.6512	-17.1646	-3.51767	0.0904003	-11.5335	-4.58757	-9.00328	-14.3304	-17.5893	-10.0687	-20.1126	-13.8029	-11.5862	-13.8154	-15.2121	-9.83775	-7.93984	-9.68476	-9.86854	-5.74092	-11.2121	-6.70155	-3.53952	-1.01427	-19.8389
996	-1.97937	-3.76304	-7.36117	-5.97388	-14.0478	-13.7776	-15.5389	-16.7136	-12.2259	-17.5799	-3.28471	0.634292	-12.2716	-4.22448	-9.24568	-14.3414	-17.3693	-9.68277	-20.2845	-13.4587	-11.4635	-13.8998	-15.0258	-9.88891	-7.67211	-9.50545	-9.75678	-5.28892	-11.6696	-7.24047	-2.82029	-1.03811	-20.0093
998	-1.40965	-3.08454	-6.98417	-5.7747	-14.2415	-13.5755	-15.903	-16.7777	-12.8473	-17.8809	-3.27528	0.838935	-12.1459	-4.23292	-9.7235	-14.3141	-17.2873	-9.44336	-20.3758	-13.2466	-11.4818	-14.168	-14.932	-10.0121	-7.43816	-9.68079	-9.80248	-4.89851	-12.1539	-7.26879	-2.78652	-0.875692	-20.2308
1000	-1.12206	-2.8044	-6.4974	-5.58794	-14.3975	-13.0415	-16.0694	-16.7201	-13.3157	-18.1451	-3.37313	0.917415	-11.0487	-4.46588	-10.0071	-14.242	-17.116	-9.17415	-20.4191	-13.0127	-11.3964	-14.2992	-14.7084	-10.0528	-6.78549	-9.87649	-9.78211	-4.72615	-12.5552	-6.55005	-3.22511	-0.893076	-20.577

## Sheet: 21
	FP1	FP2	F3	F4	C3	C4	P3	P4	O1	O2	F7	F8	T3	T4	T5	T6	CZ	FZ	PZ	FCZ	CPZ	CP3	CP4	FC3	FC4	TP7	TP8	FPZ	OZ	FT7	FT8	A1	BP1
-200	0.419288	0.876599	0.358656	0.99735	-2.62363	1.40842	-1.8015	0.0328853	-2.67296	-1.81743	1.04462	-0.192174	-2.43711	0.833437	-2.27371	-0.181383	0.267193	0.150553	-0.125889	0.505612	0.13411	-1.29435	0.779485	-1.30308	1.43411	-1.87498	-0.134624	1.09344	-1.54921	0.211699	-0.450118	-0.247154	0.63407
-198	0.651027	0.544663	-0.508181	-0.236363	-1.94691	1.08778	-1.653	0.195257	-2.39652	-1.88012	0.485058	0.331936	-1.96541	0.157747	-1.88474	0.186008	-0.0467588	-0.0441897	-0.146956	0.089407	-0.036996	-1.11348	0.578062	-1.0996	0.269249	-2.17197	0.447035	1.03794	-1.48395	0.292371	-0.194229	-0.150553	0.131027
-196	0.0149012	0.193715	-0.461936	-1.10577	0.204506	-0.0174703	-0.993753	0.330909	-1.93355	-1.46186	-0.052411	2.15193	-1.52711	-0.569327	-1.85494	0.31498	0.0791303	0.009249	0.143359	0.14079	0.14747	-0.22249	0.367391	0.261027	-0.833437	-0.677232	0.58988	-0.144901	-0.981421	-0.765611	1.0513	0.207075	0.253834
-194	-0.408497	0.347865	0.458339	-0.080158	2.40577	-0.0328853	-0.237391	0.790275	-1.0847	-0.6649	-0.657193	2.84098	-1.47419	-1.11039	-2.07075	0.403359	0.678774	0.460908	0.529762	0.753793	0.73992	0.5349	0.854505	1.50707	-0.238932	-0.337075	0.341185	-0.664386	-0.14747	-2.18174	0.127431	0.165968	0.927983
-192	-0.294426	0.864781	0.500473	1.18233	2.41964	0.606837	0.199881	1.12067	-0.38332	-0.0837548	-1.17873	2.22387	-1.14276	-0.525651	-1.83798	0.618141	0.914109	0.593991	0.648971	0.99067	1.03486	0.639208	1.0996	1.10937	0.685453	-2.34257	0.372529	-0.402845	0.280553	-1.95154	-1.33442	0.0328853	1.51529
-190	-0.674663	0.106877	-0.650513	0.401818	1.93972	-0.35249	0.175217	0.630987	-0.55494	-0.182925	-1.83233	1.49525	-0.853477	1.10166	-1.53585	0.429565	0.413636	0.145415	0.307786	0.466047	0.630473	0.811856	0.052411	0.426482	0.459367	-2.68992	0.355573	-0.468102	-0.244071	-1.47624	0.021581	0.366363	1.59648
-188	-0.74403	-0.829327	-2.05533	-1.08265	0.718853	-1.31798	-0.420829	0.073992	-1.18336	-0.478893	-2.19047	0.150039	0.0395651	2.22747	-1.46237	-0.018498	-0.298023	-0.377154	-0.247154	-0.322687	-0.132569	0.33245	-0.752252	-0.33245	0.0323715	-0.788734	-0.224545	-0.333478	-1.06107	-0.166996	1.88114	0.484545	0.555967
-186	0.353003	-0.335019	-2.26241	-0.558023	-2.41399	-0.0025692	-0.934662	0.439841	-1.48241	-0.144901	-1.21573	-2.72434	1.34059	1.48087	-1.09549	0.191146	-0.544149	-0.460908	-0.361225	-0.578576	-0.47992	-1.17514	0.2266	-1.07237	0.663872	0.532845	-0.546205	0.448576	-1.20031	2.4926	0.548774	-0.0354545	-0.952647
-184	1.18901	0.530276	-0.57241	1.3745	-4.01304	2.14371	-0.520513	1.25118	-1.23269	0.743003	0.416719	-4.02588	1.10474	-0.0806718	-0.417233	0.755849	-0.207075	-0.00667983	0.165454	-0.103794	-0.132055	-1.85288	1.77118	-0.479406	1.64529	0.110988	-0.322687	0.730157	-0.664386	2.41193	-1.19775	-0.475809	-1.1885
-182	0.396165	0.258458	0.505612	1.32877	-2.65806	2.2511	0.161857	1.25632	-0.750196	1.29332	1.25684	-2.49569	-0.409011	-0.767667	-0.171106	0.713714	-0.242015	-0.0847825	0.413636	-0.0791303	-0.0822133	-1.15561	1.64889	-0.151067	1.04565	-1.14944	-0.378181	-0.398221	-0.203992	-0.386402	-0.779999	-0.170079	-0.120751
-180	-1.11861	-0.635612	0.107905	-0.927983	-0.399248	0.735295	0.738892	0.770236	0.0534386	1.28612	0.550315	-0.861698	-1.03486	-0.473754	-0.0333992	0.483517	-0.611975	-0.835493	0.288774	-0.600157	-0.289288	0.303162	0.369446	-0.432647	-0.755849	-1.37964	-0.343754	-1.65146	0.182925	-2.43865	0.0364821	0.487114	0.710631
-178	-1.45826	-0.503556	0.157747	-2.02399	1.61292	0.252806	1.5266	0.980907	1.30514	1.61395	-0.584742	0.714228	0.347865	0.213755	0.718339	0.941342	-0.292371	-0.996322	0.622252	-0.552371	0.102253	1.82205	0.116126	0.175217	-1.61601	-0.231739	0.444466	-1.39814	0.899722	-1.81691	0.804663	0.398735	0.252292
-176	-0.89407	0.101225	0.271304	-1.55229	1.06569	-0.37664	1.51427	0.868892	1.86624	1.98237	-0.55905	1.64786	2.24596	0.86735	1.07597	1.06107	-0.302134	-0.916165	0.615572	-0.653596	0.0159288	1.78506	-0.174189	0.0015415	-1.54253	0.985018	0.478379	-0.447035	1.19261	1.11707	1.35395	-0.26	-0.84988
-174	-0.263083	0.577035	0.153122	-0.443952	-0.805176	-1.27379	1.09909	0.293399	1.78454	1.90067	0.120237	0.192174	2.27268	0.799524	0.988615	0.590394	-0.727588	-0.641264	0.160316	-0.793872	-0.430592	1.11091	-0.642291	-0.894584	-0.689564	1.80099	-0.47324	0.451659	1.10114	2.22798	-0.528734	-0.498932	-1.34367
-172	0.426482	0.897667	1.29229	1.01842	0.149526	-0.302134	1.62885	0.580118	2.266	2.11391	0.461936	-1.50245	0.981935	-0.240988	1.37861	0.806204	-0.119209	0.421343	0.504584	0.121778	0.139763	1.53276	0.230711	0.266166	1.1032	2.1879	-0.643319	1.31798	1.59134	-0.312924	-3.29059	-0.370474	-0.745572
-170	0.745058	0.500473	2.88055	1.38786	2.3215	0.383319	2.23209	0.946994	3.02853	2.46743	0.908971	-0.801066	1.04154	-0.921817	1.80355	1.25735	0.706521	1.12427	1.06312	0.960868	0.832924	1.81589	0.782568	2.44585	1.6566	1.70438	-0.129486	1.53482	2.23466	-0.607351	-2.37751	-0.458853	0.127431
-168	0.200395	-0.291857	2.82762	0.130514	2.54604	-0.991698	1.94023	0.4383	2.78086	1.8683	1.05901	1.2666	1.96747	-0.673635	1.61241	0.939801	0.496363	0.577035	0.768694	0.545691	0.635612	1.26917	-0.237391	3.22379	-0.0714228	0.82573	-0.033913	0.727588	1.73933	1.32877	1.26043	-0.522054	0.300079
-166	-0.624821	-0.69573	1.393	-1.40585	1.41201	-2.42581	1.39146	-0.506639	1.60367	0.637153	0.0570355	2.01423	1.0919	-0.256917	1.2219	0.120237	-0.195257	-0.309841	0.117154	-0.318577	0.100197	0.949564	-1.4598	2.50596	-1.98545	0.68237	-0.347351	-0.312411	0.496877	-0.305217	2.92577	-0.168023	0.160316
-164	-0.0868378	-0.319604	0.384861	-1.34419	0.672094	-1.41818	1.43873	-0.637153	1.06158	0.258458	-0.310869	-0.155691	0.422885	-0.0159288	1.41767	-0.245098	-0.155178	-0.150553	0.144387	-0.238419	0.19166	1.08059	-1.15818	1.27585	-1.22498	1.8534	-0.197826	-0.323201	0.253834	-1.35292	0.83652	-0.0786165	-0.207075
-162	1.45826	0.60324	-0.0231225	-0.322687	0.675177	1.01893	1.59648	0.00256917	1.49269	0.628418	0.89407	-1.99162	2.03529	-0.0698813	1.67664	-0.024664	0.404387	0.578062	0.6166	0.340158	0.598102	0.959327	0.110474	-0.104822	0.720394	2.526	0.416205	0.426995	0.921303	1.50193	-1.4747	-0.706007	-1.10114
-160	1.74241	0.839603	-0.412608	-0.334505	1.88834	1.29332	1.67715	0.13668	2.25059	0.877113	2.23569	-0.410039	2.47976	-0.10328	1.60367	0.077075	0.509722	0.543122	0.786679	0.268735	0.62071	1.07134	0.329367	-0.776402	0.141304	1.47933	0.654623	0.312924	1.62885	3.06245	-0.818022	-1.05027	-0.927469
-158	0.951105	0.119723	-0.14747	-0.106877	3.86505	0.0411067	1.95925	-0.230711	2.64624	0.57241	2.01423	0.55494	0.557509	-0.247668	1.7013	-0.0190118	0.509722	0.34992	0.681857	0.249209	0.623793	1.73573	-0.200909	0.326798	-0.706007	0.699327	0.54158	-0.568299	1.90992	1.79482	0.195257	-0.698813	0.76407
-156	0.434189	-0.316521	0.743517	0.988615	4.14561	0.356086	2.06407	-0.28415	2.58201	-0.049328	0.294426	-0.862212	-0.918734	-0.913082	1.94691	-0.0416205	0.735295	0.591936	0.623793	0.717311	0.791303	2.18019	-0.100197	1.76707	0.604268	1.06569	0.360711	-0.949564	1.78763	0.542608	-1.02972	-0.282094	1.69411
-154	0.13	-0.377154	0.90075	0.721936	2.60565	1.11091	1.88834	-0.212213	2.64007	-0.251778	-0.783596	-0.932607	-0.63407	-1.15818	2.11545	-0.0940315	0.575493	0.433675	0.600157	0.701382	0.700868	2.08051	0.154664	1.80355	1.37553	1.51889	-0.0179842	-0.708062	1.68897	0.28826	-2.50545	-0.128972	0.756362
-152	-0.120237	-0.638695	0.0272332	-0.612489	0.720908	0.20913	1.4783	-0.708576	2.66679	-0.19834	-0.487114	0.784623	0.297509	-0.262055	2.08719	-0.221976	-0.124348	-0.238419	0.22249	-0.0750196	0.127944	1.29178	-0.57909	0.708062	0.518458	1.34984	-0.268735	-0.404387	1.49731	0.169051	-1.82668	-0.125375	-0.68237
-150	-0.129486	-0.654623	-0.790275	-0.57909	-0.929524	-1.31336	0.961896	-1.46083	2.40834	-0.248181	0.29494	1.05644	0.424426	0.75739	1.87138	-0.279525	-0.80158	-0.574465	-0.373557	-0.767667	-0.579604	0.211699	-1.77221	-0.245612	-0.292371	1.11245	-0.104308	-0.273359	1.26352	0.293913	-0.0164427	-0.0976283	-0.995809
-148	-0.45577	-0.734781	-0.847311	0.292885	-1.81794	-1.68743	0.554426	-1.61703	2.00652	-0.395138	0.526679	-0.609406	-0.305217	0.587311	1.53687	-0.204506	-1.0585	-0.539011	-0.646916	-0.939801	-0.929524	-0.398735	-1.88423	-0.29083	-0.842686	1.34573	0.126917	-0.425968	1.09241	0.00719373	0.497904	0.083241	-0.105336
-146	-0.956757	-0.904346	-0.587825	0.223517	-1.64324	-0.629446	0.287747	-1.23371	1.46956	-0.758932	0.311897	-0.795414	-0.456284	0.252806	1.32004	0.06166	-0.853991	-0.4866	-0.535414	-0.81905	-0.814426	-0.441896	-1.02921	0.254861	-1.18233	1.42178	0.282608	-0.444979	0.714228	-1.36885	0.317549	0.255889	0.516402
-144	-0.391541	-0.175217	-0.995809	-0.145415	-0.436244	0.114071	0.070909	-1.04514	0.859643	-1.44439	0.165454	0.337588	0.650513	0.324743	1.1813	0.275415	-0.581145	-0.453715	-0.523082	-0.653596	-0.652054	-0.170079	-0.567786	0.194743	-0.925413	0.80158	0.212727	0.342213	0.0472726	-1.87138	0.463477	0.0837548	-0.125375
-142	0.615572	0.840631	-1.6715	-0.180355	0.206047	-0.435217	-0.31909	-1.2964	0.115612	-2.23363	-0.223004	0.446521	0.867864	-0.29083	0.652054	0.0174703	-0.717825	-0.530276	-0.933121	-0.685967	-0.897153	-0.10585	-0.882252	-0.850908	-0.705493	-0.395138	-0.172648	1.18336	-0.746086	-0.7466	0.0837548	-0.126403	-1.02253
-140	0.506639	1.23628	-1.23525	0.0102767	-0.785651	-0.951105	-0.89407	-1.7311	-0.560078	-2.74079	-1.10988	-0.117668	-0.796441	-0.704465	0.0914623	-0.555967	-1.09087	-0.579604	-1.41099	-0.799524	-1.26711	-0.692133	-1.29383	-1.51478	-0.367391	-0.874544	-0.717825	0.86992	-1.24091	-0.036996	-0.771777	0.170079	-0.925413
-138	-0.370988	1.42178	-0.465533	0.362766	-2.22747	-1.37399	-1.72494	-2.2434	-0.95316	-2.94837	-1.61703	-0.731185	-1.73162	-0.258972	-0.286205	-0.996836	-1.50913	-0.702924	-1.9428	-1.02715	-1.6828	-2.11751	-1.66533	-1.45415	-0.101739	-0.0580631	-1.13043	-0.197312	-1.44644	0.20913	-0.959327	0.460908	-0.804663
-136	-1.22446	1.5528	-0.387944	-0.0272332	-3.11434	-2.01782	-2.45972	-2.48592	-1.22909	-2.68324	-0.702924	-0.685967	-0.731185	-0.225059	-0.691106	-1.03846	-1.87344	-1.07134	-2.44019	-1.393	-2.17403	-3.27928	-1.89707	-1.32363	-0.699327	0.865295	-0.98656	-0.890987	-1.4562	1.53482	0.42494	0.227114	-1.12941
-134	-1.66122	1.09652	-0.385375	-0.635612	-2.69505	-0.837548	-2.35438	-1.92276	-1.19209	-1.89759	0.388458	-0.353517	0.23996	-1.45877	-0.820078	-0.782568	-1.57593	-1.02767	-2.29786	-1.1998	-2.0168	-2.75774	-1.07905	-1.10577	-0.838062	0.530276	-0.568299	-0.80826	-1.08419	2.64059	0.844228	0.0077075	-0.584228
-132	-1.53328	-0.120751	0.0652568	-0.311383	-1.16743	1.34367	-1.68023	-1.16178	-0.937232	-1.35806	-0.0724505	-0.815453	0.185494	-2.43608	-0.575493	-0.59656	-0.767667	-0.362252	-1.72751	-0.410553	-1.27585	-1.47778	0.0781026	-0.27747	0.199367	-1.10731	-0.433675	-0.572924	-0.865295	0.769208	-0.625849	0.210672	0.747113
-130	-1.29383	-1.0215	0.440869	-0.158261	-0.411067	0.594505	-1.45209	-1.38889	-1.23166	-1.77375	-1.20031	-0.95984	-0.0601185	-1.44182	-0.297509	-0.885335	-0.643833	-0.139763	-1.61601	-0.214268	-1.12118	-1.17565	-0.389486	0.580118	0.214268	-1.88885	-0.800552	-0.379209	-1.50707	-2.88569	-0.29494	0.496877	1.0585
-128	-1.05284	-0.866323	0.67826	-0.47992	-1.39608	-1.26146	-1.74395	-1.75166	-1.9351	-2.28245	-1.16897	-0.382292	0.102253	0.0375098	-0.122292	-1.10628	-1.12324	-0.410553	-1.81743	-0.571896	-1.46751	-1.71466	-1.11707	0.221976	-0.55494	-0.7949	-0.958299	-0.0195257	-2.27423	-4.83106	0.563161	0.386916	0.177272
-126	-0.723991	-0.531817	0.901263	-0.490197	-3.35328	-1.40122	-2.24596	-1.57695	-2.53217	-1.98442	-0.080158	-0.220948	0.403359	0.708062	-0.574979	-0.9732	-1.51786	-0.631501	-2.00652	-0.887904	-1.80715	-2.32201	-0.937746	-1.57747	-0.385889	-0.307786	-0.711659	-0.0590908	-2.41296	-2.97509	-0.307786	0.083241	-0.357114
-124	-0.594505	-0.749683	-0.0452173	-0.991184	-4.773	-2.21308	-2.88569	-1.85185	-3.12205	-1.50604	0.757904	0.185494	-0.466047	0.659762	-1.77786	-1.2517	-2.2249	-1.22138	-2.49415	-1.64889	-2.43711	-2.91035	-1.42126	-3.91078	-1.15253	-1.60933	-1.02458	-0.674663	-2.33075	1.55537	0.234308	0.182411	-0.335533
-122	-0.528734	-0.893042	-1.23423	-1.93612	-3.1945	-3.07837	-2.5928	-1.58363	-3.16059	-0.813398	0.304189	1.18439	-2.26241	-0.307272	-2.26857	-1.28047	-2.25984	-1.53739	-2.2547	-1.90992	-2.28245	-2.32458	-1.19877	-3.51565	-2.93193	-2.23723	-1.01739	-0.950591	-1.89142	2.53422	2.1879	0.581145	0.137193
-120	-0.0688536	-0.331422	-1.19518	-1.31439	-0.239446	-1.83027	-1.82411	-0.379723	-2.80604	-0.0236363	-0.930552	0.683398	-1.69257	-0.893042	-1.76502	-0.631501	-1.07956	-0.920789	-1.1849	-0.970631	-1.19107	-1.31284	0.372529	-0.844228	-2.31585	-1.4783	-0.177272	-0.283122	-1.47727	-0.738892	1.63553	0.41415	0.470157
-118	0.275928	-0.332964	-0.853991	-0.187549	0.47324	-0.137707	-2.13035	0.0950591	-2.64213	0.334505	-1.44336	-0.765611	0.466047	-0.0575493	-1.44593	-0.370988	-0.364308	-0.489169	-0.749683	-0.340158	-0.767153	-1.8349	0.626363	-0.0657706	0.199367	-1.37605	0.153636	0.275415	-1.44182	-1.88166	-1.04154	-0.131541	0.362766
-116	-0.200395	-1.77118	-1.30565	-1.14071	-0.305731	0.00256917	-2.88877	-0.62328	-2.59229	0.0667983	-1.71209	-0.901777	-0.141818	0.941342	-1.52197	-0.897153	-0.75071	-1.03126	-1.14174	-0.814426	-1.18644	-2.62826	-0.83241	-1.17154	0.699841	-1.74087	-0.391541	-0.528734	-1.60367	-0.610434	-1.2928	0.0888931	0.858615
-114	-0.307272	-2.70173	-1.82668	-1.50861	-1.22395	-0.532845	-2.92782	-1.19312	-2.42478	-0.4383	-2.23672	-1.12529	-1.91043	0.645888	-1.60419	-1.37399	-1.04257	-1.21419	-1.35292	-1.16743	-1.32363	-2.4962	-1.63348	-1.52043	-0.151067	-0.907943	-1.10782	-1.27842	-1.7311	-0.53079	0.187035	0.704979	1.42948
-112	0.784623	-1.84004	-1.56	0.0513833	-1.93766	0.206561	-2.10517	-0.367391	-2.02142	-0.224031	-1.74857	-1.87755	-1.36423	-0.669011	-1.47984	-0.95573	-0.478379	-0.37664	-0.753793	-0.610434	-0.639208	-1.93972	-0.439327	-0.623793	-0.121265	0.601185	-1.07134	-0.471185	-1.41972	-0.847311	-0.780513	0.603754	0.735295
-110	1.56103	-0.354031	-2.07178	-0.447549	-2.33229	0.70241	-1.46391	0.55905	-1.95051	0.31498	-0.874544	-0.250237	0.287747	-1.55435	-1.30411	-0.416719	-0.232253	-0.340671	-0.252806	-0.553398	-0.241502	-1.65865	0.693675	-0.753279	-1.393	0.487114	-0.681857	0.336561	-1.20391	-0.472726	-0.852449	0.137707	-0.964465
-108	0.90075	0.615572	-3.02391	-1.49474	-2.15964	0.396679	-1.22652	0.587825	-1.86521	0.767153	0.0852963	1.83387	0.897667	-1.11759	-1.14431	-0.475296	-0.372015	-0.813912	-0.0981421	-0.851422	-0.266679	-1.31541	0.604268	-2.10158	-2.31122	-1.23371	-0.588339	-0.0667983	-1.02869	-0.0662845	0.850908	0.0842686	-1.78865
-106	-0.275415	0.834465	-2.4294	0.243557	-0.791817	0.975255	-0.332964	0.729643	-0.882252	1.35241	1.87549	0.715256	0.152095	-0.0333992	-0.582687	-0.56162	0.255889	-0.19577	0.458853	-0.124348	0.377154	0.127431	0.698813	-2.93501	0.125375	-1.4711	-0.52822	-0.516402	-0.232253	1.64016	-0.286719	0.153636	-1.19312
-104	-0.730671	0.524624	-0.701382	1.5785	1.0883	1.24861	0.758418	1.27893	0.428023	1.7717	2.79628	-0.190632	-0.933121	0.397707	0.272845	-0.240988	1.08522	0.556995	1.18284	0.840631	1.24296	1.62731	1.14122	-1.93664	1.56205	0.267193	-0.221462	-0.157747	0.609406	2.7896	-1.88628	-0.00976283	-0.574465
-102	-0.107905	0.543635	0.621224	1.66636	2.95917	0.95984	1.14431	1.72802	1.04565	1.80561	2.0579	0.763042	-1.05952	0.388972	0.695216	0.168023	1.62423	0.970117	1.57027	1.41664	1.64478	2.0281	1.37245	0.62071	0.730157	1.13095	0.280553	0.642291	0.868892	1.51375	-1.59031	-0.257944	-0.544149
-100	0.972172	1.09446	0.978338	1.85494	4.19442	1.0585	1.27482	1.71261	0.913595	1.82359	0.76818	0.769722	-0.521027	0.341185	0.461422	0.159802	1.9428	1.38427	1.64838	1.67972	1.73059	2.09233	1.16486	2.18019	0.590908	0.100711	0.665928	1.07905	0.883793	-0.346324	-1.41304	-0.29083	-0.884821
-98	1.17976	1.03589	1.10937	1.20699	2.6	-0.161344	1.31695	1.00814	0.779485	1.99573	-0.320118	0.0930038	-0.366363	0.413636	0.064743	-0.399762	1.44079	1.16383	1.38118	1.08265	1.27842	1.95719	0.0159288	1.7532	0.131027	-1.22652	0.434189	0.651027	1.17051	-2.07383	-0.314466	0.0251778	-1.16897
-96	0.598102	0.526165	1.15253	0.842686	-0.651027	-1.76296	1.32363	0.539011	1.24348	2.33589	-0.623793	-0.19166	-0.550315	1.05079	0.339644	-0.646916	0.752252	0.546205	1.26403	0.344782	0.793358	1.393	-0.797983	0.373557	-0.153122	-1.00095	0.0667983	0.254347	1.87498	-1.42178	2.02604	0.172648	-1.56514
-94	0.124348	0.291857	1.23474	1.02921	-1.45312	-0.86324	1.77221	1.54869	2.39857	3.13592	0.409011	0.13	-0.0966006	0.673635	1.23731	0.262569	1.15561	0.456284	2.00446	0.531817	1.37039	1.26249	0.523082	-0.347351	0.749169	0.256917	0.82573	0.665414	2.9566	1.58261	2.31636	-0.203992	-1.60933
-92	-0.398221	-0.113043	1.40636	0.386916	0.891501	0.448063	2.37751	2.57482	3.1832	3.62869	1.49114	0.290316	0.581659	-0.683912	1.55743	0.972686	1.9279	0.647944	2.81272	0.977824	2.19921	1.8945	1.80664	0.582173	0.744544	0.897153	1.69102	1.05593	3.4879	2.04043	1.08933	-0.396165	-0.553912
-90	-0.799524	-0.676718	1.20134	0.0503556	3.34043	0.583201	2.62517	2.23928	2.62672	2.8266	1.14842	-0.567272	0.285177	-0.912054	1.31541	0.455256	2.24237	0.924386	2.8826	1.3	2.42272	2.70379	1.25992	2.11699	0.602212	1.26865	1.25529	0.552371	2.73924	-0.772805	0.568299	0.0719366	0.438814
-88	-0.567272	-0.73324	0.942884	0.635612	2.51984	1.30359	2.40834	1.90786	1.45518	1.58209	0.665928	-1.16589	0.0298023	-0.449604	1.34419	0.0580631	2.29786	1.30925	2.66936	1.65454	2.42015	2.45253	1.07391	2.11905	1.54458	1.48087	0.744544	-0.398735	1.51684	-1.5677	0.367391	0.470671	0.49328
-86	-0.10996	-0.428537	0.910512	0.693161	0.104308	2.02039	1.7568	2.08308	1.03794	1.10063	0.75739	-0.722449	0.669525	-0.09249	1.28561	0.36996	2.01268	1.263	2.52292	1.61549	2.22798	1.03589	1.62217	1.07648	1.66431	1.33854	0.944425	-0.999405	0.952647	0.240988	0.13668	0.331422	0.663359
-84	0.112016	-0.187549	0.760987	0.223004	0.659248	2.03683	1.29897	2.16015	1.4968	1.29332	1.03229	-0.59656	1.23885	0.553398	0.737351	0.78154	1.8051	0.992726	2.56043	1.46083	2.14885	0.43162	1.94537	0.635612	1.27739	1.38632	1.22292	-0.864781	1.24656	2.04917	-0.547232	0.00205533	1.4485
-82	0.201423	0.0354545	0.064743	-0.50407	2.45664	1.38632	0.940829	1.78763	1.64889	1.36371	0.23996	-0.667983	1.06518	0.804663	-0.0719366	0.804663	1.52557	0.567786	2.25984	1.0698	1.8498	0.450632	1.55691	-0.133083	0.820078	0.701382	1.09858	-0.273359	1.45004	3.21248	-0.809287	0.0262055	1.65814
-80	0.441896	0.490197	0.218379	-0.700868	2.28091	0.305217	0.912568	1.43873	1.68846	1.46956	-1.14071	0.403359	0.175731	0.177272	-0.260513	0.562647	1.22087	0.37664	1.86419	0.676718	1.48292	0.709604	0.925927	-0.19834	0.0077075	-0.70909	0.75071	0.398735	1.6083	1.55948	0.497904	0.295968	1.28253
-78	1.00352	1.33802	2.24802	1.24245	1.57027	0.681343	2.11185	2.05687	2.62312	2.24751	-0.565216	1.58774	-0.410553	0.46913	0.779485	1.02304	1.98134	1.39095	2.52241	1.47213	2.19458	2.3143	1.48703	1.96644	0.820592	-0.401304	1.20083	1.17822	2.57636	-0.8432	2.24134	0.261541	1.08933
-76	0.987073	1.39043	3.1426	2.48336	1.48755	1.09806	2.80861	2.38162	3.13233	2.68529	0.608892	1.87652	-0.250751	1.99059	1.15612	1.56565	2.54399	1.88371	3.04395	2.00344	2.74079	3.25873	1.86213	3.26438	1.31695	0.711659	1.77992	1.05284	3.20272	-1.20031	3.06861	0.252292	0.812884
-74	0.067826	0.360711	1.08727	1.10885	1.32312	0.534386	1.61857	1.61857	2.03272	1.83747	0.018498	1.10166	-0.188577	2.22079	-0.003083	1.10988	1.73573	0.725019	2.21616	1.04154	2.03067	1.92276	1.27174	1.22241	-0.172648	-0.0287747	1.39249	-0.136166	2.26395	-1.20545	2.44071	0.551857	0.355059
-72	-0.454228	-0.058577	-0.375612	0.439841	1.25838	1.02047	0.649999	1.34881	0.902805	1.00814	-1.58055	0.0657706	0.188063	0.820078	-0.563161	0.830354	1.26403	0.134624	1.60984	0.506126	1.62834	0.735295	1.35035	-0.77486	-0.524624	-0.883793	1.133	-0.592963	1.17976	-2.59537	1.263	0.653596	0.32577
-70	0.246126	-0.0657706	0.322173	0.994267	1.5045	1.9798	0.776916	1.94023	0.747627	1.01739	-1.16537	0.422885	1.23782	-0.336561	-0.0662845	1.36063	1.67201	0.784623	1.88012	1.01944	2.01474	0.754821	1.95514	-0.266166	0.599129	-0.399248	1.51427	0.331422	1.02715	-3.39387	0.749683	0.364822	0.776402
-68	1.27533	-0.769722	0.575493	0.91154	2.28193	2.3811	1.13609	2.29735	0.786679	0.871975	0.902805	1.23525	0.976283	-0.153122	0.318063	1.7049	2.03324	1.26711	2.10004	1.52043	2.31071	1.12375	2.24596	0.956757	1.50759	-0.0333992	1.64684	1.29486	0.902805	-2.21616	0.693161	0.119723	0.831382
-66	1.06363	-1.80201	-0.170079	0.0267193	2.88671	1.46494	1.12375	1.71004	0.640236	0.221976	0.983477	1.45466	-0.714742	0.756362	0.330395	1.27328	1.74703	1.01122	1.71723	1.30925	1.9279	1.12221	1.66739	0.768694	0.815453	-0.116126	1.23166	0.907429	0.564189	-0.40747	1.47624	0.304703	0.279011
-64	-0.00411067	-1.96849	-0.848339	-0.816481	0.0190119	-0.699841	-0.112529	0.268221	0.09249	-0.540552	-0.458339	1.54099	-0.335019	1.34059	-0.126403	0.174703	0.514347	0.250751	0.423912	0.274901	0.607865	-0.488655	0.0868378	-1.38838	-0.739406	0.170079	0.280553	-0.064743	0.146442	2.30762	2.31276	0.435217	-0.501501
-62	-0.358142	-0.606323	-0.843714	-0.0426482	-4.02948	-0.960354	-1.2702	-0.404387	-0.495849	-0.819564	-1.22087	1.68794	1.3483	1.5415	-0.388972	-0.292371	-0.200909	0.145415	-0.535928	-0.123834	-0.255375	-2.11494	-0.552371	-2.0651	-0.206047	0.990157	-0.168023	-0.0575493	-0.177272	3.12205	1.19826	0.098656	-0.848852
-60	0.0822133	1.31233	-0.298537	2.01834	-4.26533	1.22601	-1.00917	0.343754	-0.755849	-0.528734	-0.562133	1.24759	1.19209	0.991698	0.027747	0.523082	0.488655	0.972172	-0.221976	0.73992	0.234822	-1.77221	0.639208	-0.304703	1.75525	1.50348	0.710117	0.679287	-0.304189	1.23937	-1.07494	-0.344268	-0.670552
-58	0.0632015	1.22601	0.509722	2.61387	-2.59743	2.36158	-0.790789	0.624307	-1.28356	-0.649999	0.390513	-0.122806	0.255375	0.132569	0.0354545	1.04925	1.03692	1.37142	-0.0452173	1.31027	0.583201	-0.939287	1.39968	0.866323	2.50802	0.767667	1.28972	0.644861	-0.850394	-0.391027	-2.06612	-0.330909	0.006166
-56	-0.460908	-1.24245	1.50193	0.964979	-1.27533	1.16743	-1.3	-0.309841	-2.15913	-1.48035	-0.0781026	-0.653596	-0.0344268	-0.00411067	-0.674149	0.463477	0.613517	0.934149	-0.708576	0.91822	0.086324	-0.862726	0.47992	1.16126	1.2702	-0.552371	0.738892	-0.399248	-1.69719	-0.933635	-0.611975	0.125375	1.09755
-54	-0.257944	-2.38521	2.06407	-0.106877	-0.109446	-0.187035	-1.65249	-1.25941	-2.74233	-2.25008	-0.346837	-0.454742	-0.150553	0.248695	-1.0436	-0.373043	0.0781026	0.678774	-1.41767	0.491224	-0.44909	-0.954188	-0.670552	0.765098	0.20913	-0.832924	0.133597	-0.528734	-2.19664	0.0210672	1.003	0.240474	1.08778
-52	0.624821	-0.563675	2.04403	0.166996	-0.10996	-0.426482	-1.88371	-1.52095	-2.66114	-2.2994	0.933635	-0.582687	-0.377154	0.573952	-1.06209	-0.675691	0.009249	0.908457	-1.78917	0.537469	-0.70241	-1.02458	-0.888417	-0.0107905	0.80158	-0.230711	0.0421343	0.773833	-2.14628	0.830868	1.12529	-0.128972	0.0190118
-50	1.21367	1.69925	1.263	0.0991698	-0.973714	-0.164427	-2.28913	-1.51581	-2.44276	-2.11494	1.88988	-0.152095	-0.522568	0.345296	-1.31182	-0.797983	-0.073992	0.966006	-2.10363	0.485058	-0.91154	-1.36731	-0.460908	-0.224031	1.19312	-0.285177	0.118695	1.67972	-2.02707	0.485058	1.19826	-0.301106	-0.37664
-48	1.22755	2.4515	0.027747	0.286719	-0.6649	0.397193	-2.23004	-1.44387	-2.29992	-2.01268	1.92842	0.599643	-0.107391	-0.181383	-1.19261	-1.01996	-0.104308	0.915137	-2.10261	0.368418	-0.920275	-1.38889	0.251264	-0.519485	0.813398	-0.396165	0.234822	1.33905	-1.86162	1.54767	1.18233	-0.018498	0.307272
-46	0.976797	1.9351	-0.744544	0.88071	0.474268	0.4383	-2.04506	-1.72134	-2.42992	-2.07075	1.64684	0.443952	0.469644	-0.109446	-0.762015	-1.28407	-0.203992	0.68905	-2.08051	0.181383	-1.00763	-1.23217	0.16083	-1.56873	0.350434	0.1783	0.342213	0.619683	-1.8498	3.59118	0.188577	0.0976283	0.615058
-44	0.965492	0.733754	-0.717311	0.499446	0.558537	-0.0632015	-2.41861	-2.52343	-3.22636	-2.5332	1.25684	-0.174189	0.261541	0.465533	-0.782568	-1.77067	-0.729129	0.0344268	-2.57225	-0.343241	-1.51684	-1.56462	-1.11399	-2.1694	-0.10328	0.271818	-0.0698813	0.362766	-2.40936	3.47505	-1.15972	-0.202964	0.0930038
-42	1.00506	-0.714228	0.112529	-0.710631	0.0971144	0.13668	-2.58201	-2.82197	-3.78181	-2.51881	0.62071	0.298023	-0.703438	0.661303	-0.83909	-1.8796	-0.936718	-0.295968	-2.81272	-0.609406	-1.75114	-1.64581	-1.75525	-1.12632	-0.866836	0.434703	-0.587825	0.300592	-2.68324	0.765611	-0.862212	-0.354545	0.294426
-40	0.638695	-0.822133	1.19929	-0.781026	-0.563161	0.336047	-2.33177	-2.5445	-3.80905	-2.15656	-0.447035	0.701382	-1.37656	0.278498	-0.669011	-1.5862	-0.664386	0.165454	-2.59691	-0.252292	-1.63861	-1.33597	-1.34984	0.786679	-0.971145	0.876086	-0.542094	0.183438	-2.69814	-1.83182	0.603754	-0.146442	0.840631
-38	-0.0750196	0.43162	1.32929	0.110988	-1.66431	-0.518458	-2.58047	-2.79679	-4.20932	-2.85897	-0.846797	0.00102767	-0.615058	0.0827271	-0.837548	-1.84774	-0.877113	0.470157	-2.93399	-0.120237	-2.0394	-1.81434	-1.58158	1.70593	-0.0960868	-0.406442	-0.729643	-0.03083	-3.45142	-1.44798	0.509209	-0.100197	0.303675
-36	-0.55905	1.08624	0.601185	-0.000513833	-0.209644	-1.27585	-2.5666	-3.07683	-4.24221	-3.72889	-0.168023	0.489683	0.390513	-0.00513833	-0.903832	-2.17043	-1.0549	0.234822	-3.20375	-0.255889	-2.29015	-1.73933	-2.23055	1.93047	-0.0452173	-1.42486	-1.1849	-0.00565216	-4.02229	-0.0077075	-0.382806	-0.348379	-0.543635
-34	-0.266679	0.56162	0.598102	0.00565216	2.68272	-0.357628	-1.30411	-2.18944	-2.86976	-3.2726	0.442924	0.870947	0.359683	-0.613003	0.00976283	-1.66739	-0.27747	0.494307	-2.23877	0.33245	-1.3632	-0.103794	-1.40482	2.51059	0.212213	-0.00513833	-0.992212	0.492766	-3.15185	-0.882252	-1.12941	-0.46245	-0.421343
-32	0.173162	-0.593477	0.692133	1.19929	1.97929	0.26	-0.471185	-1.43925	-1.56103	-2.82968	0.86735	-1.28767	0.0991698	-1.17976	0.875572	-1.22087	0.125889	0.832924	-1.49577	0.721422	-0.76407	0.558023	-0.451659	1.96233	1.49012	1.1813	-0.721422	0.549288	-2.24545	-1.48755	-2.1545	-0.288774	0.100711
-30	0.249723	-1.49628	-0.310869	1.50502	-1.3298	-2.15039	-1.27944	-2.3513	-1.82925	-3.60968	1.27842	-2.44842	0.258972	-0.809801	0.456284	-1.76091	-1.10526	0.052411	-2.31996	-0.331936	-1.85185	-0.841145	-1.7866	0.0390513	0.901263	0.778457	-1.36937	-0.0318577	-2.74849	0.377154	-1.42897	-0.256917	-0.300592
-28	0.168537	-1.6196	-1.3596	0.228656	-2.26549	-4.67228	-2.11391	-3.37845	-2.35027	-4.16308	0.936204	-0.750196	0.480434	-0.45577	-0.183438	-2.34	-2.36672	-1.03589	-3.20067	-1.56411	-2.97664	-2.24442	-3.55727	-1.02921	-1.47727	-0.0904346	-2.31893	-0.681857	-3.35379	2.48233	1.39403	-0.511264	-0.753793
-26	0.149525	-1.12581	-1.52352	-0.473754	0.385375	-3.46735	-1.52814	-2.87592	-1.78249	-3.43343	-0.231225	0.406956	0.545691	-0.827785	0.00873516	-2.02913	-1.97055	-1.02715	-2.62415	-1.37193	-2.43917	-1.80612	-3.07889	-0.276956	-2.17557	-0.384861	-2.54913	-0.815453	-2.80502	2.66731	2.58407	-0.574979	-0.308814
-24	0.593477	-0.981421	-0.896639	0.628418	2.62517	-0.0883793	-0.27747	-1.47265	-0.69573	-2.27525	-1.40225	-1.09446	-0.086324	-1.32209	0.432647	-1.19518	-0.678774	-0.0822133	-1.24039	-0.208616	-1.06569	-0.104822	-1.14276	0.936204	-0.227628	0.208102	-1.9834	0.0940315	-1.68126	0.563161	-0.122806	-0.377154	-0.124861
-22	1.29178	-1.58312	-0.040079	1.71466	1.49114	1.4932	0.430592	-0.458339	0.106877	-1.39197	-1.33956	-2.45407	-0.542094	-1.53071	0.503556	-0.460908	-0.221462	0.421857	-0.473754	0.282094	-0.452687	0.876086	-0.0046245	0.919248	1.49371	0.576007	-1.24861	1.30257	-0.838062	-0.570355	-3.26952	-0.226087	-0.867864
-20	1.49628	-1.41715	0.358656	0.907943	-1.19826	0.108933	0.603754	-0.234308	0.515375	-0.651027	0.0811856	-1.1181	0.402845	-1.22035	0.480948	0.024664	-0.83652	-0.262055	-0.462964	-0.434189	-0.730671	0.60992	-0.257944	-0.0149012	0.419288	0.115099	-0.811343	1.65146	-0.410039	0.770236	-2.60051	-0.292371	-2.05636
-18	0.755335	0.234308	0.273873	-0.51743	-1.38786	-1.81589	0.980907	-0.303675	0.909998	0.113557	0.523596	0.875058	0.705493	-0.357628	0.502529	0.395138	-1.38992	-1.29229	-0.336561	-1.23114	-0.989643	0.724505	-0.944939	-0.368418	-1.97055	-0.5349	-0.573952	0.795414	0.0606323	0.4383	0.41158	-0.358142	-2.52857
-16	-0.519485	1.48087	-0.199367	-1.23628	1.14842	-1.25067	1.49628	0.145415	1.48189	1.13352	-0.551857	1.20134	-0.163399	0.179842	0.225059	0.896639	-1.21778	-1.60008	0.211185	-1.25684	-0.584228	1.54612	-0.727588	-0.384347	-2.39652	-0.858615	-0.133597	-0.580118	0.926441	-2.04865	1.70901	-0.0734781	-1.66482
-14	-1.42589	0.88739	-0.939287	-1.8277	3.16932	1.15407	1.75012	1.23063	2.08154	2.31379	-1.10217	-0.113557	-0.428023	-0.227628	-0.0719366	1.51375	-0.641778	-1.3632	0.923872	-0.88739	0.247668	1.95925	0.523082	-0.925927	-0.696244	-0.937746	0.508695	-1.33699	1.97415	-2.16735	0.252806	0.309328	-0.118182
-12	-1.43462	0	-1.46699	-1.99778	2.76494	1.87755	1.96593	2.05585	2.7413	3.20581	-0.556481	-0.92233	0.179328	-0.351462	-0.115099	2.03786	-0.233794	-1.1813	1.60419	-0.713714	0.816995	1.96952	1.19363	-1.43719	0.227628	-0.571382	0.776402	-0.905888	2.74901	-0.49996	-0.908457	0.266166	0.966006
-10	-0.403873	0.378181	-1.38427	-1.51632	-1.0102	0.768694	1.82822	2.12316	3.13798	3.3209	0.595533	-0.120237	1.18387	-0.151067	-0.156719	2.24956	-0.406442	-1.22498	1.83798	-0.888417	0.711145	0.953674	0.810315	-1.75885	-0.220434	0.0904346	0.485058	0.261541	2.89237	0.974741	-0.676718	-0.236877	0.662331
-8	0.13668	0.905374	-0.636639	-1.72545	-4.74576	-0.597074	1.21933	1.65608	2.67347	2.57122	0.878141	0.580118	1.3966	-0.7132	-0.238932	1.90889	-0.929524	-1.4151	1.46905	-1.25478	0.158774	-0.861184	0.309841	-1.653	-1.00249	-0.149012	0.0483003	0.495849	2.27936	1.42794	-0.859129	-0.319604	0.151067
-6	-1.02047	0.908457	-0.349407	-2.66782	-4.0377	-1.56308	1.12838	1.44695	2.05071	1.97723	-0.59656	0.354545	-0.156205	-1.01996	-0.211699	1.47676	-1.00095	-1.54612	1.40636	-1.37502	0.15415	-1.00506	0.496877	-0.874544	-1.96849	-1.00865	-0.0868378	-0.902805	1.79225	-1.01533	-1.02458	0.328339	0.484545
-4	-2.05276	1.49423	-1.05695	-2.36363	-1.46905	-0.939287	1.81023	1.89502	2.6817	2.50288	-1.59648	-0.0580631	-1.41612	0.118182	0.212727	1.44233	-0.395652	-1.33648	2.16683	-0.935176	0.952647	0.544149	1.17103	-0.299051	-1.55023	-0.716797	0.157747	-2.06715	2.56146	-2.95711	-0.598102	0.556995	0.578576
-2	-1.81486	1.42537	-0.793358	-0.448063	0.481975	1.04976	2.77984	2.72434	4.32236	4.01663	-1.10114	-0.235336	-1.08265	1.63656	0.895097	1.94486	0.657193	-0.539011	3.19758	0.0827271	2.03118	1.91454	1.8015	0.755335	0.540552	0.515375	0.773833	-1.87189	4.34035	-1.58312	-0.621738	0.15415	0.772805
0	-1.56565	-0.862212	0.0560078	0.681857	2.46845	1.6828	3.15134	3.14928	4.82643	4.89632	-1.69102	0.0827271	-1.38632	1.30668	0.896639	2.32664	1.22035	0.0508695	3.51359	0.731185	2.51727	2.5296	1.98597	1.74601	1.0364	0.636125	1.23269	-1.66842	5.22106	-1.21984	-0.787706	0.126403	1.73419
2	-1.61601	-3.1796	-0.583201	0.599643	3.06399	0.551343	2.50905	2.76031	3.61944	4.15742	-2.89853	0.419802	-1.74292	-0.577548	0.160316	1.94178	0.772291	-0.220434	2.89802	0.313438	1.99984	2.43557	1.63039	0.478893	-0.052411	-0.271304	1.02921	-1.89296	4.29924	-1.66122	-0.721422	0.428023	2.14525
4	-0.963437	-3.01517	-1.19569	1.21573	1.49731	0.309841	1.83644	2.51316	2.48541	3.23252	-1.55897	0.299565	0.109446	-1.67407	-0.102253	1.64786	0.432647	-0.346324	2.47719	0.024664	1.59186	1.97723	1.81846	-1.36577	-0.162371	-0.255889	0.759445	-1.29126	3.11845	0.752766	-0.745572	0.291343	1.47162
6	-0.187549	-1.48344	-0.886876	1.61806	0.153636	0.955216	1.6864	2.66011	1.89964	2.80193	0.480434	0.527193	1.51221	-0.943911	0.073992	1.88063	0.670038	-0.133597	2.56865	0.339644	1.783	1.65557	2.41913	-1.20854	-0.021581	0.428537	0.910512	-0.40747	2.53782	2.31636	0.483003	-0.0421343	1.19261
8	-0.413636	-0.888417	-1.17411	0.660276	-0.216838	1.37502	1.22138	2.46794	1.14739	2.29838	0.443438	0.188063	0.438814	0.446007	-0.484031	1.87087	0.701896	-0.309328	2.30094	0.327312	1.72853	0.74403	2.28604	-0.0169565	0.223517	-0.0611461	1.19929	-0.615572	1.97415	0.915137	1.69154	-0.0328853	1.85648
10	-1.21984	-0.798497	-2.18739	-0.803635	-0.846797	1.15561	0.398735	1.73933	0.454229	1.5862	-0.56573	-1.2666	-0.767667	1.00197	-1.36012	1.30565	0.174703	-0.93569	1.54201	-0.338102	1.14893	-0.535928	1.15561	-0.106363	0.271304	-1.11861	1.27431	-1.22446	1.3262	0.31498	0.878141	0.278498	2.24545
12	-1.09446	0.435731	-2.10877	-1.2517	-0.249209	0.552371	0.438814	1.20288	0.604782	1.40174	-1.02612	-1.56154	-0.883279	1.38529	-1.26814	1.03178	0.083241	-1.09035	1.29743	-0.601699	0.993753	-0.169051	0.0349407	-0.626876	-0.0950591	-0.737351	1.38478	-0.519485	1.48549	0.626363	0.0935176	0.426482	1.77735
14	-0.0164427	2.14834	0.015415	-0.448576	1.30462	0.875058	1.05952	1.42229	1.23885	2.01114	-0.669011	-0.889445	-0.397707	1.7794	-0.704979	1.38016	0.890987	-0.287233	1.79636	0.210672	1.54561	1.05747	0.354031	0.562647	0.656679	0.566244	1.63913	0.84988	2.42683	-0.165968	-0.347865	0.0447035	1.28047
16	0.269762	2.42786	2.53063	0.0642291	1.56205	1.52814	1.14174	1.68794	1.15458	2.32869	-0.379209	-0.875058	0.0775888	1.28458	-0.769208	1.48035	1.46031	0.403359	2.05893	1.00917	1.9464	1.30976	1.25427	2.37442	1.66019	0.690078	1.79944	0.684426	2.6113	-1.59751	-1.06055	-0.289288	1.63039
18	-0.300079	2.18019	3.10766	0.312924	0.838576	0.921817	0.44909	1.11039	0.0164427	1.62834	-1.11913	-0.75071	-1.13043	0.221462	-1.58415	0.856046	0.99735	0.32577	1.56411	0.83652	1.58569	0.793358	0.826758	2.56197	1.14071	-0.959327	1.62423	-0.587311	1.53431	-2.66936	-0.693675	-0.0899208	1.61857
20	-0.0328854	3.00747	1.89964	0.884821	0.363794	0.443952	-0.377154	0.578062	-1.14071	0.845255	-0.938259	-0.241502	-2.63339	-0.547746	-2.2213	0.398734	0.444979	0.052411	0.954702	0.41826	1.04205	0.139249	0.220434	1.23885	0.753793	-2.14012	1.56822	-0.807232	0.573952	-0.846283	-0.811343	-0.0349407	0.156205
22	1.42486	4.30284	0.90075	1.41767	0.31498	0.690592	-1.21522	0.647944	-1.66687	0.594505	1.45004	-0.351462	-0.72656	-0.391027	-2.46537	0.441897	0.407984	-0.00411067	0.517944	0.364822	0.764584	-0.956244	0.438814	-0.421857	1.65763	-1.43	1.88474	0.421343	0.383833	4.30644	-2.01423	-0.475296	-1.28767
24	2.12162	4.49707	1.12067	1.80458	2.1879	-0.170079	-1.6494	0.474782	-1.7347	0.595533	2.66679	-0.978852	1.71312	0.320632	-2.66217	0.41415	0.55905	0.101225	0.25743	0.526165	0.679287	-1.36423	0.13	0.0231225	1.71261	-0.610434	2.07434	1.32877	0.411066	5.38703	-0.830868	-0.590394	-0.792845
26	0.763556	3.12513	1.32569	1.31952	4.02691	-1.62269	-1.20442	-0.144901	-1.84209	0.288774	0.720394	-0.986046	0.637667	0.299565	-2.42426	0.0863239	0.531303	-0.160316	0.122292	0.378695	0.573952	-0.274901	-0.679287	1.87035	-0.0498418	-0.701382	2.02913	0.767667	0.100197	0.402845	1.82411	-0.171106	0.964465
28	-0.878655	1.7162	0.561106	-0.173676	1.36269	-1.94743	-1.27225	-0.873516	-2.73719	-0.784623	-0.956757	-0.298537	-0.999405	-0.343754	-2.23466	-0.516402	-0.0883793	-0.873003	-0.417746	-0.377667	-0.0231225	-0.124861	-1.21059	1.44644	-1.94846	-0.90075	1.90067	-0.128972	-0.948536	-1.70644	2.32458	-0.0822133	1.82565
30	-1.24759	1.1849	0.003083	-1.7347	-0.993239	-1.06723	-1.88268	-1.14225	-3.8296	-1.56	-0.331422	0.067826	-0.387944	-0.570355	-2.65806	-0.840117	-0.439841	-1.11707	-0.871461	-0.647944	-0.401818	-0.586284	-1.19055	0.40079	-2.03118	-0.620197	1.81126	-0.550829	-1.76039	0.899722	1.49012	-0.355573	2.0317
32	-1.31695	1.14071	-0.297509	-2.6781	1.30257	-0.580118	-2.08	-1.16178	-4.06031	-1.38735	0.304189	0.377667	0.798497	-0.283122	-3.32964	-0.865809	-0.142332	-0.995295	-0.931066	-0.344268	-0.217351	-0.0226087	-1.20186	0.436758	-1.3149	-1.0513	1.47778	-1.01328	-1.6011	2.40474	1.38273	-0.292371	2.38881
34	-1.44284	1.52814	-0.595019	-1.39917	4.30181	-0.303162	-1.79944	-1.25838	-3.75201	-1.12118	-0.0703951	0.238932	0.454742	0.0313438	-3.63023	-1.11039	0.432647	-0.52411	-0.7949	0.157747	0.126917	0.947508	-1.19877	0.810829	-0.0601185	-2.13755	0.952133	-0.98399	-1.20545	1.45672	0.472726	0.0077075	2.21925
36	-1.32055	2.10158	-0.362766	1.13557	4.36707	0.872489	-1.32415	-1.04873	-3.91746	-1.13917	-0.769208	-1.07802	-1.12221	-0.0873516	-3.34043	-1.29075	0.984504	0.27079	-0.531817	0.877113	0.488141	1.66174	-0.448063	1.58312	1.94023	-1.39095	1.05439	-0.17162	-1.25478	-0.242015	-1.9762	0.177272	1.8015
38	-1.0662	2.34102	0.573952	2.05996	2.24494	1.12478	-1.39095	-0.926441	-4.57414	-1.25324	-0.804149	-1.48446	-1.45672	-0.133083	-2.90521	-1.09858	0.94237	0.531303	-0.628932	1.07186	0.362252	1.01277	0.0287747	2.33177	2.09181	0.436758	1.70952	0.240474	-1.66687	-1.73367	-2.53166	0.0909485	1.72391
40	-0.765098	1.71158	1.12684	1.25889	-0.218379	0.0852963	-2.05174	-1.37091	-5.02837	-1.40636	0.107905	-0.182925	0.741975	0.275415	-2.69762	-0.927983	0.272845	-0.0416205	-1.1849	0.438814	-0.263083	-0.893556	-0.722963	1.87498	0.494821	0.594505	1.82925	-0.46245	-2.11134	-0.874544	-1.03589	-0.217351	1.71672
42	-0.859129	0.41415	0.0149012	0.436244	-2.07434	-0.354031	-2.72434	-2.25984	-5.53296	-1.89707	0.853991	0.482489	2.72537	0.709604	-3.19501	-1.36937	-0.505098	-1.01533	-1.8868	-0.437272	-0.942884	-1.79071	-1.94743	-0.406442	-0.517944	-1.01328	0.93158	-1.41715	-2.74901	2.33126	0.219407	-0.157233	1.9094
44	-0.7132	0.0483003	-1.2928	0.934149	-2.63596	0.225573	-2.96122	-2.80399	-6.14699	-2.5481	0.888931	-0.395652	2.30249	0.378695	-4.02229	-1.94589	-0.688023	-1.36885	-2.22336	-0.690078	-1.12838	-1.15458	-2.24442	-2.13755	-0.374584	-2.26703	0.110988	-1.03178	-3.41339	4.2792	1.25221	0.194229	1.84877
46	0.198853	0.949564	-1.09909	1.37039	-1.68537	1.61909	-2.24648	-1.96387	-5.86181	-2.50185	1.03692	-0.569841	1.29743	-0.712687	-3.81161	-1.55383	0.0046245	-0.896125	-1.63091	-0.123834	-0.437786	0.000513833	-0.882765	-1.27174	0.0996837	-1.14379	0.49739	0.0868378	-3.30241	4.78738	1.51889	0.126917	1.40842
48	0.559564	1.82257	-0.198853	0.218893	0.569327	2.26241	-1.06107	-0.791303	-4.93177	-1.93561	0.685967	0.665414	0.795928	-1.06723	-2.85691	-0.659762	0.779485	-0.631501	-0.711145	0.327312	0.365849	1.1068	0.265138	0.679801	-0.423912	0.284664	1.36525	0.10328	-2.75466	3.87893	1.5266	-0.175731	1.43514
50	0.162885	2.39806	0.179328	-0.95573	0.845769	0.626363	-0.922844	-0.862726	-4.64454	-1.87857	-0.753793	0.83241	0.606323	-0.791303	-2.32355	-0.543635	0.594505	-0.775374	-0.633556	0.102767	0.200909	0.592963	-0.522568	1.6751	-1.07545	0.0755335	1.44593	-0.511778	-2.86	1.86778	1.51992	-0.359169	1.98288
52	-0.326798	3.00181	0.677746	-0.662845	-1.30462	-1.12735	-1.38632	-1.1217	-4.49039	-1.91095	-1.11656	0.0529248	0.965492	-0.832924	-2.07691	-0.756876	0.237905	-0.492252	-0.723991	0.0241502	-0.155691	-0.722449	-1.42897	1.913	-0.328339	0.669525	1.04873	-0.633042	-2.9828	1.1181	0.830868	-0.295968	2.85794
54	-0.446521	3.85889	1.42383	0.298023	-2.24391	-0.555967	-1.10012	-0.242529	-3.4843	-1.07134	0.180355	0.351976	1.9094	-0.631501	-1.68691	-0.182925	0.702924	0.218893	-0.0179842	0.52411	0.333992	-0.621738	-0.67158	1.80458	1.04719	1.96593	1.26352	-0.0488141	-2.19047	1.78249	0.16083	-0.362252	2.82454
56	-0.0873516	4.72932	1.09292	0.749683	-1.40174	1.47213	-0.105336	1.24348	-2.11751	0.0642291	1.38529	1.01739	2.78086	0.1783	-0.900236	0.908971	1.4449	0.596046	1.05593	1.01893	1.13968	0.340671	0.936718	1.31901	2.11853	1.93612	1.98083	0.523082	-1.20699	3.23818	-0.356086	-0.878141	1.50142
58	-0.343241	4.53406	0.342727	0.562647	0.803635	2.72486	1.22035	2.41399	-1.18901	0.534386	1.43257	0.406442	2.6226	1.02869	0.0791303	1.56873	2.01423	0.617114	2.04043	1.28818	1.77478	1.60573	2.06407	1.63348	2.40217	1.27688	2.36877	0.199881	-0.854505	3.15237	-0.626876	-0.933121	1.10166
60	-1.03486	3.59889	0.413636	0.626363	3.07169	2.49106	2.01577	2.83225	-0.709604	0.653082	0.488141	-0.827271	2.0913	0.965492	0.283636	1.44387	2.15604	0.59656	2.59229	1.3632	1.95	2.64264	2.13703	2.32509	1.75063	0.822647	2.21257	-0.0816995	-0.825216	1.3745	-0.568299	-0.366363	2.01012
62	-0.892014	3.09739	0.683398	1.03178	4.51454	2.06098	2.13035	2.9196	0.018498	1.15304	-0.20245	-1.09395	1.33854	0.568813	0.107391	1.33802	2.0543	0.614031	2.84304	1.29948	1.89091	2.97561	1.74087	2.24083	0.909999	0.901777	1.98494	0.409525	-0.414663	0.396165	0.276442	-0.273873	2.56557
64	-0.238932	3.03624	0.927469	1.14071	5.10134	2.41142	2.52343	3.45861	1.12118	1.9279	-0.296996	-0.963951	0.490197	0.621738	0.730671	2.02039	2.37853	0.730671	3.41699	1.47316	2.2177	3.11434	1.92379	2.2028	0.806204	1.16435	2.25264	0.551857	0.384347	0.271304	1.89245	-0.797469	2.34154
66	0.266166	3.26079	1.83284	0.890987	3.54391	2.80296	3.17497	4.49244	1.97312	2.63083	0.304703	-0.416719	1.45723	-0.250751	1.73213	2.98023	2.81735	0.939801	4.23193	1.79636	2.73256	3.16059	2.89031	2.45972	1.07186	1.16126	2.77213	-0.0416205	1.0883	0.689564	2.55735	-1.23731	2.12932
68	0.483517	4.0413	2.67296	0.562133	1.04925	2.27834	3.63486	5.219	2.55735	3.27363	1.04514	0.431106	2.33794	-1.48035	2.23055	3.34608	2.74798	1.02099	4.62296	1.79893	2.84664	3.00592	3.65849	2.03889	1.07186	1.45106	2.86719	-0.334505	1.6381	1.85545	1.41818	-1.06826	1.69
70	0.368418	4.91995	3.04189	1.4228	1.44952	2.17608	4.13482	5.45382	3.49612	3.78387	0.636125	0.185494	0.920275	-0.47992	2.55015	3.27363	2.87695	1.45415	4.9256	2.14166	2.95917	3.33272	3.68161	2.50134	2.25008	2.28039	2.68118	0.202964	2.42015	2.23363	-0.296482	-0.485572	0.837548
72	0.190118	4.90916	3.04446	2.8749	4.56798	2.95557	4.829	5.77651	4.83825	4.37426	0.126403	0.0693675	-0.102767	1.36269	3.0162	3.43343	3.54802	2.21411	5.64857	2.90881	3.52592	4.46983	3.62818	4.03873	3.74225	3.35225	2.91138	0.845255	3.49509	1.85956	-0.629446	-0.394624	0.410553
74	-0.210672	3.76845	2.17043	2.65703	5.65114	2.9345	5.35414	6.24975	5.80426	5.17173	0.0796441	0.307786	0.906915	1.19569	3.23972	3.78387	3.72426	2.09027	6.19529	2.90007	3.90205	5.22671	3.86608	3.98478	3.05628	3.80134	3.39746	0.704979	4.36399	1.65608	0.177786	-0.896125	0.999919
76	-0.717825	2.29632	0.925927	1.60778	3.19964	2.3179	5.32228	6.35509	6.03908	5.55762	0.121778	-0.670552	2.14782	-0.324229	3.22636	3.8075	3.18011	1.28869	6.11153	2.14936	3.71656	4.6543	3.99916	2.68426	1.91197	3.19039	3.63434	0.192687	4.68513	1.61087	0.160316	-1.04103	2.24083
78	-0.299051	2.19664	0.370988	1.20288	0.980394	1.48292	4.86549	5.83663	6.06529	5.08592	0.914623	-1.49628	1.79225	-0.965492	3.09071	3.41648	2.58253	0.811856	5.67631	1.5194	3.26027	3.60865	3.45296	1.39917	1.87035	2.34462	3.39798	0.372015	4.60703	2.22336	-0.529762	-0.794386	2.53988
80	0.864267	4.01406	1.42075	1.92533	3.05628	1.84877	5.18098	5.96612	6.7307	5.17224	1.90375	-0.434703	1.36988	0.0966006	3.20837	3.56703	3.10612	1.31644	6.0843	2.08462	3.73248	4.22576	3.50897	1.78711	2.84561	2.22387	3.36304	0.968575	5.06639	2.47616	-0.549801	-0.86992	2.11442
82	1.15715	5.53501	2.43506	2.41707	6.35612	3.47197	5.95121	6.96501	7.50864	6.28623	1.83952	0.965492	1.54715	1.07545	3.28391	4.37118	4.07778	1.74857	7.01999	2.86873	4.70209	5.47849	4.59675	3.05628	2.90727	2.42375	3.85837	0.700868	5.94865	2.14371	-0.133083	-1.1145	2.16221
84	0.100711	5.12343	1.51838	1.3596	6.10588	3.92877	5.42454	7.20805	6.79185	6.58117	0.409525	0.894584	0.262055	0.545691	2.33691	4.69438	3.78078	0.995295	6.79442	2.30557	4.51608	4.98932	5.09979	2.75055	1.16024	1.87446	4.03256	-0.228656	5.77343	1.5045	-0.109446	-0.785137	2.36106
86	-0.798497	4.06493	-0.0313438	0.472213	3.64667	3.23972	4.07829	6.82422	5.22414	6.03548	-1.03178	0.539525	-0.590908	-0.16751	1.04257	4.72726	2.97561	0.273873	5.90754	1.52249	3.77565	3.49766	4.83003	1.92687	0.421857	0.901263	4.13122	-0.337075	4.90711	0.869919	-0.146956	-0.174703	2.12419
88	-0.411067	3.80391	-0.730671	0.790275	1.82976	2.4443	3.44577	6.86687	4.58391	6.16754	-0.64075	0.760473	1.12067	0.269249	0.62328	5.10134	2.7783	0.290316	5.72462	1.41921	3.57885	2.58869	4.38968	1.40122	1.0436	0.334505	4.82592	0.392055	4.6841	1.84363	-0.0750196	-0.217865	1.54304
90	0.316521	4.07624	-0.563161	1.38067	3.03675	2.38316	4.09936	7.46497	4.83928	7.22449	0.316007	1.11964	2.19201	1.59597	0.871461	5.5905	3.39541	0.663359	6.43833	1.88628	4.19648	3.53774	4.35268	1.38889	1.69411	0.146442	5.6239	0.605295	5.22877	3.26233	0.0303162	-0.621738	1.74035
92	0.236363	4.50221	-0.366877	1.41407	6.14596	2.94169	5.14193	8.0903	5.03505	8.15659	-0.563161	1.20956	0.871461	2.22079	0.903319	5.90446	4.26533	1.09292	7.23631	2.57482	5.03043	5.59359	4.7956	2.77059	1.99316	0.181383	6.00979	-0.0113043	5.7313	2.23415	0.447549	-0.454742	3.02391
94	-0.340671	4.98213	0.156719	1.61446	6.52003	3.59375	5.40707	8.41505	5.11521	8.37394	-1.8498	0.197312	0.200909	1.58363	0.68237	6.03754	4.57517	1.4783	7.47884	2.98691	5.27553	5.9543	5.48157	4.17849	2.25162	0.665414	6.08944	-0.377153	5.97434	-0.0251778	0.628418	0.0560078	4.43644
96	-1.16126	4.76272	0.706521	1.74035	2.98691	3.33632	4.57003	8.06924	5.13114	8.2609	-1.60008	-0.858615	1.59802	1.46597	0.378695	6.00311	3.69806	1.06877	6.88691	2.34411	4.54588	3.81624	5.4122	2.93861	1.63656	0.566758	5.79193	-0.561106	6.14339	0.139249	1.66174	0.220948	4.8064
98	-1.86316	4.1641	0.444466	1.06877	-0.373043	2.55735	3.94932	7.75734	5.31509	8.68995	-0.338102	-1.13865	3.1611	2.03581	0.327826	6.29959	2.63185	0.125889	6.33454	1.28561	3.77822	2.07691	4.92715	0.284664	0.590908	-0.0611461	5.52216	-0.963437	6.5154	3.20632	2.89339	0.0190118	3.77513
100	-1.98597	3.71861	0.429564	0.207075	-0.117154	3.8743	4.46881	8.52244	5.98205	9.92623	0.0313438	-1.7234	2.73822	1.89502	0.6166	7.16283	2.94015	0.150039	6.80983	1.41253	4.17541	2.71972	5.74003	0.101225	1.04925	0.365849	5.93786	-1.13043	7.49837	4.23039	1.16126	-0.103794	2.76905
102	-2.1581	2.9828	0.501501	-0.742489	2.40936	5.25703	4.8028	9.14983	6.39106	10.8347	-1.52968	-1.64529	1.09909	1.53122	0.68494	7.75477	3.42161	0.47992	7.29746	1.8647	4.643	3.76434	6.54212	2.04146	1.24913	0.896125	6.6156	-1.38221	8.24086	1.43771	-0.120751	0.070909	2.94272
104	-2.58407	2.22593	-0.271304	-1.2517	3.89229	3.78592	4.28434	8.74082	6.13414	10.735	-2.47924	-0.905888	0.882252	1.17719	0.508181	7.7743	2.82968	-0.00359686	6.87457	1.36114	4.13893	3.55624	6.1028	2.47565	0.492252	0.786165	6.8977	-1.89656	8.06769	0.179328	1.21008	0.133083	3.70268
106	-2.69249	1.55383	-0.853477	-1.43668	2.76596	2.45407	4.11786	8.53682	6.04216	10.6065	-1.58261	-0.640236	1.63759	0.674663	0.62328	8.03378	2.12521	-0.630987	6.42137	0.562647	3.60916	3.17857	5.95738	0.983477	0.386916	1.47521	7.17671	-2.17249	7.98908	1.60778	1.26557	-0.046245	4.11632
108	-2.67399	1.08265	-0.25743	-1.22601	1.20442	2.7526	4.8958	8.88469	6.74663	11.3115	-1.12684	-0.490197	0.791303	1.3781	1.07751	8.64319	2.03221	-0.665928	6.63513	0.339644	3.69035	3.87584	6.07505	0.293913	1.04308	2.20897	7.5292	-2.19869	8.90679	1.54921	-0.161344	0.0457311	4.35936
110	-2.89596	1.28253	0.842173	-0.245098	0.776916	1.69925	5.20359	8.45512	7.60422	12.1737	-1.33648	-0.286719	-1.05644	2.40936	0.870947	8.73979	1.63348	-0.614031	6.59197	0.133083	3.36252	4.19391	4.83055	0.830868	0.832924	0.948022	7.27639	-2.45047	10.1004	-0.474782	0.247668	0.441896	4.73703
112	-2.58612	2.15656	1.16846	0.887904	0.272332	0.34581	4.66149	7.7075	7.95414	12.6634	-0.265652	0.223517	-0.530276	1.67099	0.193201	8.54504	0.95984	-0.721936	6.17679	-0.282608	2.60256	3.24588	3.7145	0.656679	-0.0971145	-1.09446	6.97169	-2.39909	10.8357	0.281581	2.13087	0.310355	4.23655
114	-1.81589	2.83019	0.685967	1.75936	0.518458	1.76091	4.80023	8.26295	8.2501	13.2559	0.622252	0.494821	1.31336	0.616086	0.679801	9.03062	1.30103	-0.410553	6.52157	0.0118182	2.73411	2.90881	4.8141	0.34581	0.313438	-1.47984	7.59805	-1.53482	11.4795	3.08711	2.2064	-0.295968	2.94529
116	-1.98751	2.29221	-0.119723	1.7645	1.48087	3.49869	5.33924	9.04449	8.469	13.6279	-0.749169	-0.39411	1.18284	0.78154	1.48601	9.39441	1.83438	-0.151581	7.10272	0.437786	3.18371	3.10869	6.14236	1.00403	0.688536	-0.219921	8.07026	-1.14276	11.8372	2.11134	0.828299	-0.275415	2.89596
118	-2.9196	1.39865	-0.940829	1.13249	0.878141	3.78078	5.219	8.87801	8.46232	13.8165	-2.10826	-1.91917	-0.119209	0.998892	1.32158	9.03421	1.59031	-0.337588	7.07754	0.28826	2.96533	2.60873	6.17576	1.15304	0.625849	0.829841	7.75631	-1.57593	12.0098	-0.702924	-0.384861	0.439841	4.21395
120	-3.40466	1.51992	-1.52608	0.720908	0.214782	4.26481	5.28015	8.71718	8.89599	14.4187	-2.37751	-2.786	-1.01893	0.987073	1.3113	8.73208	1.47984	-0.459367	7.06983	0.288774	2.86051	2.52292	6.00465	0.681343	1.95154	0.960354	7.68643	-1.83336	12.8433	-1.51324	-0.974228	0.774347	4.85778
122	-3.27003	2.17608	-2.12008	0.0811856	1.34316	4.34908	5.81145	8.64165	9.86046	15.0825	-2.09798	-2.29272	-0.731698	1.35549	1.69051	8.39398	1.69616	-0.45577	7.32572	0.405414	3.05011	3.26798	5.64086	0.340158	2.88517	0.894584	7.71829	-2.08822	14.1304	-0.0626876	-0.334505	0.426995	4.57414
124	-3.1092	2.18996	-2.71869	-1.55794	1.45826	3.30292	5.89572	8.24394	10.6852	15.2485	-1.96695	-0.393082	0.247154	1.58929	1.76193	7.949	1.41407	-0.816481	7.2805	0.0256917	2.88363	3.15134	4.99137	0.13	1.00249	0.875572	7.78354	-2.70225	14.9659	1.78454	0.639208	0.146956	4.06802
126	-2.83122	1.81023	-2.79268	-2.39446	0.0842686	2.48747	5.52011	7.66022	11.0438	14.9048	-2.46486	0.723477	-0.151067	1.66893	1.62782	7.37351	0.785137	-1.21933	6.92185	-0.464505	2.40011	2.27423	4.45236	0.188577	-1.34881	0.685967	7.83339	-2.57841	15.0589	1.35857	0.180869	0.36996	3.66055
128	-2.2845	1.78146	-2.10158	-0.783082	-0.138221	2.10004	5.30584	6.93469	11.0227	14.3472	-2.11237	-0.868892	-1.19518	1.89553	1.36834	6.3741	0.47324	-1.133	6.65979	-0.498418	2.08565	2.20794	3.79774	0.431106	-1.31079	0.43162	7.27023	-1.77992	14.7671	-0.122806	-0.089407	0.727588	4.33213
130	-1.74909	2.42324	-1.57336	0.817508	0.64075	2.47	5.49185	6.686	11.348	14.3061	-1.31541	-2.29067	-1.08933	1.42126	1.44952	5.66501	0.59245	-0.918734	6.8386	-0.205533	2.27114	2.82917	3.72169	0.548774	-0.0333992	0.355059	7.01896	-1.63348	14.9978	-0.851935	0.113043	0.583714	4.9662
132	-1.28099	3.4658	-1.44438	0.287233	1.2332	3.18628	5.71126	6.86121	12.072	14.6067	-0.749169	-1.58261	-0.227114	0.991698	1.86932	5.40398	0.877113	-0.838062	7.14639	0.00616596	2.58407	3.15082	4.22165	0.539525	0.826757	0.182411	7.37299	-1.85853	15.6704	-0.625335	-1.20031	0.0811856	4.40304
134	-1.42537	3.40055	-1.3966	-1.81486	2.10672	1.87857	5.16865	6.06786	11.7339	13.6222	-0.58577	-0.646916	0.241502	1.68743	1.53585	4.46521	0.615058	-1.16383	6.71837	-0.374584	2.18636	2.85383	3.53106	0.393082	0.101739	-0.429051	7.1171	-2.04351	15.082	-0.207075	-1.67201	0.0251778	4.33418
136	-2.35181	1.9094	-1.53996	-3.35019	3.7443	-0.0524109	4.38146	4.70877	10.2571	11.6661	-1.56308	-0.595533	-0.909485	1.83644	0.734268	2.98897	0.151067	-1.67972	5.96869	-0.952133	1.55897	2.83739	2.24494	0.301106	-1.22652	-0.238932	6.31963	-2.22798	13.186	-0.91154	-0.894584	0.438814	5.24469
138	-3.10509	0.921303	-1.23937	-2.95403	4.33264	-0.528734	4.05363	4.15485	8.79169	10.437	-2.77727	-0.388458	-2.76905	0.807232	0.335533	2.1283	0.247668	-1.71106	5.73027	-1.06261	1.53893	3.29984	1.92019	0.563675	-1.67869	0.459881	6.0288	-2.09901	11.6861	-1.47059	0.128458	0.769208	5.73438
140	-3.15082	1.23217	-0.71988	-2.24288	1.54355	-0.810829	3.35841	3.94059	7.51789	10.1246	-2.81015	0.212727	-2.81683	-0.0667983	-0.19577	1.58055	0.25743	-1.59699	5.58485	-1.06004	1.48909	2.72845	1.90581	0.266166	-1.80664	-0.332964	5.94608	-2.06972	11.0541	0.164427	1.69514	0.618141	5.63932
142	-2.6149	1.79122	-0.381264	-1.68794	-2.10672	-0.405414	2.21051	3.66517	6.25849	9.82706	-2.03118	-0.525651	-1.25067	-0.743003	-1.10885	0.696758	0.178814	-1.20648	5.27604	-0.773833	1.33237	1.30462	2.02604	-0.157747	-0.766639	-1.52763	5.30635	-2.3477	10.6158	1.86881	1.25067	0.339644	5.56635
144	-2.30403	1.76707	-0.349407	-0.873516	-2.61901	1.00146	1.27379	3.35893	4.88193	8.98489	-1.58004	-1.76759	0.146956	-1.37605	-1.94537	-0.330395	0.426482	-0.646916	4.97545	-0.23328	1.34367	0.232253	2.39343	0.0082214	0.909485	-1.34984	4.68256	-2.63237	9.86457	2.35901	-0.886362	0.369446	5.31509
146	-2.44842	1.91146	-0.901777	-0.396679	-0.94905	1.29589	0.796955	2.73565	3.82446	8.00346	-1.33391	-0.674149	0.649999	-1.3262	-2.46845	-1.31695	0.563161	-0.655137	4.68153	-0.165454	1.30154	-0.123834	2.09849	-0.26411	0.808259	-0.782568	4.46264	-2.75826	9.13236	3.65027	-0.939287	0.335019	5.12805
148	-2.17557	3.30497	-0.747627	0.635612	1.13352	1.47676	1.0436	2.50751	3.70268	7.59086	-1.20083	1.01996	-0.180355	-0.928496	-2.62826	-2.02142	1.05901	-0.451145	4.81975	0.216838	1.74344	0.538497	2.01268	-0.0626876	0.480948	-1.35498	4.25557	-2.40268	8.9037	3.68778	-0.122806	-0.0395652	5.37264
150	-1.53944	4.65893	0.310869	2.30762	2.81426	3.13952	1.28201	2.87438	3.76588	7.48192	-1.42794	0.322687	-1.21933	-1.19312	-2.75723	-2.50442	2.07383	0.387944	5.23185	1.28869	2.64059	1.51221	2.84047	0.966006	1.67253	-2.30403	3.94264	-1.55075	8.77627	1.79379	-1.2964	-0.233794	5.88185
152	-1.42948	4.41537	0.306758	1.95873	3.23663	3.61276	0.630987	2.44996	2.98177	6.83449	-1.56411	-0.277984	-1.31798	-1.36166	-3.41802	-3.40671	2.30403	0.506639	4.9847	1.53071	2.79525	1.77529	2.59383	1.16537	1.38889	-2.59177	3.41596	-1.04205	8.09647	1.47162	-0.921303	0.133083	6.91054
154	-1.50604	3.46169	-0.593477	0.543635	2.94735	2.31739	0.0662845	1.56565	2.06869	6.09355	-1.30051	0.368932	-1.02201	-0.578062	-4.0675	-4.35679	2.0764	0.0452172	4.5613	1.18798	2.57225	1.89502	1.45877	1.13197	-0.0411067	-2.60565	3.15802	-1.11605	7.4588	1.46854	1.57182	0.513833	8.41967
156	-1.1813	3.57268	-0.69573	1.35549	2.59948	2.26549	0.377154	1.80201	2.08976	6.22766	-1.08162	0.252806	-0.835493	0.238932	-4.06031	-4.47292	2.65549	0.395651	4.97134	1.71569	3.09379	2.37494	1.61138	1.93921	0.797983	-2.54245	3.79569	-1.09858	7.76762	-0.148498	2.07332	0.367905	9.25876
158	-1.03435	4.93537	-0.027747	2.91498	2.88569	3.76691	0.495335	2.54758	2.18739	6.51643	-1.40585	-0.0775888	-1.16178	0.638181	-4.26533	-4.19904	3.56908	1.29948	5.54991	2.69762	3.76177	2.37391	2.61027	2.79474	2.78292	-2.39806	4.51916	-0.791303	8.24034	-1.09806	0.890473	0.120751	8.63651
160	-1.11091	6.05707	-0.217865	2.39806	3.16418	3.85837	-0.846797	1.96747	0.665928	5.34438	-1.78865	0.485572	-0.831896	0.958299	-5.50521	-4.83157	3.40723	1.38684	4.8845	2.656	3.24743	0.880196	2.37134	2.00395	2.3734	-2.76596	4.09063	-0.289802	7.11299	0.135652	0.889959	0.113557	7.21062
162	-0.526679	6.37461	-1.20083	1.25016	3.14877	2.40114	-2.3698	0.830354	-1.7162	3.49972	-1.60778	1.4413	0.0190118	0.579604	-6.64746	-5.90548	2.83225	1.04616	3.75355	2.13344	2.42838	-0.295454	1.48549	0.75071	0.759445	-3.55264	3.21351	0.521027	5.01912	1.69565	2.19715	0.0914623	5.98461
164	0.574465	6.69165	-1.09498	1.90632	3.6066	2.47359	-2.22849	1.11707	-2.89545	3.04241	-0.663872	1.56359	-0.388458	-0.515888	-6.35252	-5.94094	3.41905	1.57233	3.89845	2.65087	2.97766	0.675177	2.11699	1.19312	1.55743	-3.4211	3.32039	1.65917	4.23604	2.34719	1.90735	-0.191146	4.84802
166	0.632015	6.47944	0.171106	2.27782	2.4479	3.1945	-1.89245	1.54304	-3.51205	3.23509	0.545691	1.77324	-1.20751	-0.720394	-5.74928	-5.72153	3.98683	1.96387	4.20367	3.05525	3.52798	1.44027	2.76442	2.25727	2.25367	-2.71047	3.79723	1.76348	4.18312	1.8385	1.46802	-0.27747	4.36142
168	0.0626876	5.69224	1.59288	1.87806	-0.0549802	3.30138	-2.433	1.19363	-4.57723	2.68786	0.8432	2.15964	-1.31027	-0.197826	-5.92039	-5.88031	3.81316	1.92996	3.74482	2.9083	3.28339	0.926441	2.36106	3.16316	1.65454	-2.51162	3.97861	0.901777	3.41699	0.175731	2.47308	-0.027747	4.83723
170	0.488655	5.30635	2.65703	2.4962	-0.67158	3.9632	-2.60873	1.28356	-5.18098	2.0245	0.774347	1.72185	-0.680315	0.32166	-6.19169	-5.70252	4.12557	2.40114	3.60659	3.3728	3.52387	0.881224	2.55067	4.00636	1.95925	-2.41091	4.48782	0.951105	2.64521	0.533359	2.79114	0.0251778	5.15426
172	0.985532	4.90762	3.47197	3.03675	1.39043	4.1898	-1.89707	1.83952	-5.03248	2.0651	1.34162	2.00652	-0.0513832	1.75114	-6.17011	-5.24572	5.02991	3.02083	4.14817	4.22782	4.43541	1.86881	3.18833	5.10082	2.23363	-2.20794	5.20205	1.67458	2.63596	2.08	3.46786	-0.123834	5.73181
174	0.762015	4.56695	3.64205	3.09071	3.7145	4.09833	-1.32158	2.47668	-5.13422	2.31996	1.86881	2.60462	0.29494	2.4813	-6.15418	-4.70671	5.82481	3.44679	4.7175	4.88553	5.19485	2.52241	3.84553	5.64548	2.81221	-1.61755	5.59667	2.05071	2.62055	2.3734	4.37118	-0.152095	6.62074
176	0.355059	4.59932	2.8528	2.75928	3.80802	4.32288	-2.34154	2.62106	-6.20608	1.86265	2.07794	2.39806	1.13814	1.2296	-6.70038	-4.74474	5.76829	3.33015	4.40509	4.73292	4.9775	1.28972	4.19904	4.309	3.67082	-1.3781	5.51189	1.57438	1.63759	3.09019	3.20478	-0.0149012	6.60995
178	0.166996	4.60189	3.01774	2.75774	4.83157	4.60806	-3.35944	2.56197	-7.26046	1.25427	1.33751	2.26292	1.25786	0.613517	-7.21884	-5.19794	5.8356	3.30497	4.09371	4.66869	4.88861	0.586797	4.32956	3.97964	4.00122	-2.15193	5.30738	0.574466	0.494307	2.53731	0.888417	0.0935176	6.47841
180	0.591422	5.02632	4.52584	4.36347	8.66528	5.87311	-2.36877	3.50229	-7.19675	1.57952	0.129486	1.83952	0.0755334	1.24502	-6.60892	-4.73651	7.26766	4.37375	5.09517	5.92604	6.2071	2.39549	5.37726	5.8839	5.37264	-2.37648	5.81248	0.480434	0.316007	-0.0596046	-0.5349	-0.06166	7.05236
182	1.52403	6.38849	4.89889	5.65062	9.37386	7.00611	-1.12581	4.75193	-6.74303	2.22695	1.01739	1.54201	0.0837548	1.27276	-5.82173	-3.4843	8.55481	5.36082	6.21378	7.04619	7.47216	3.80545	6.7158	6.53699	7.03181	-1.66687	6.88896	1.46442	0.44909	1.16794	0.366363	-0.552371	7.62117
184	1.60213	7.37351	3.83885	4.61422	5.32485	6.14493	-1.23885	4.76889	-7.15307	1.61549	2.68015	2.64059	1.55486	0.944939	-6.07865	-2.98332	8.28556	5.02477	6.12489	6.70193	7.35758	3.34454	6.61252	5.60592	6.06118	-1.31284	7.32264	1.78968	-0.384347	4.96825	3.18011	-0.708576	8.23572
186	0.628932	7.16489	3.39284	3.64822	2.38264	5.34027	-1.54253	4.06596	-8.23161	0.137194	2.53628	3.99865	2.40834	1.24502	-6.43576	-3.51616	7.70287	4.45031	5.60284	6.12438	6.94908	2.94426	5.73746	5.54323	4.08857	-1.25221	6.81702	1.23937	-1.89604	5.37264	5.25651	-0.187549	9.15188
188	0.871975	7.72856	4.24066	4.8064	2.90418	7.72034	-0.95984	4.8028	-8.34876	-0.0056521	2.68683	3.8111	2.72434	1.30051	-5.75288	-3.14774	8.43097	5.09157	6.16548	6.78876	7.71572	3.37845	7.02359	6.70347	4.86343	-0.971145	7.06623	2.04351	-2.34257	4.72983	4.28383	0.0313438	8.83228
190	2.2696	9.44425	5.58382	6.43319	6.02264	11.2422	0.186521	6.67726	-7.24864	1.03537	3.18114	2.29478	2.86411	1.22857	-4.72726	-1.62782	9.89591	6.38797	7.55283	8.14169	9.18734	4.46264	9.58967	8.03584	7.32058	-0.603754	8.41505	3.48071	-1.66687	5.03711	1.62063	-0.381778	7.24196
192	2.58921	10.1333	6.30936	6.87303	9.68884	11.4554	1.2815	7.29129	-6.37975	1.59083	2.11596	1.33751	1.89656	2.42786	-4.20367	-0.809287	10.6163	6.93778	8.32718	8.73465	9.98069	6.13671	9.7767	8.79734	8.09287	0.360197	9.30192	3.10201	-1.18439	4.51813	1.77889	-0.411067	6.95268
194	1.77427	9.31837	5.22466	5.25035	8.30817	8.45872	1.10474	6.38181	-6.63564	1.34573	1.4151	2.00344	0.778971	3.18628	-4.49553	-1.11605	9.69655	5.86952	7.71777	7.61963	9.19299	5.98873	7.88374	7.58932	6.20042	1.02458	9.15085	1.6083	-1.58363	4.15331	3.93185	-0.0652568	7.46651
196	1.06877	8.17457	3.30395	3.18731	3.48841	6.58323	0.332964	5.776	-7.05904	1.10885	2.66525	3.31679	1.58569	2.49569	-4.86806	-1.30205	8.39346	4.41588	6.84066	6.17782	8.03327	4.25865	6.91928	5.48363	4.5726	0.29083	8.91757	0.902291	-2.1062	5.79707	3.90102	-0.177272	6.98762
198	0.526165	6.98556	3.07632	3.09173	3.5547	7.24813	1.22909	6.22714	-6.31963	1.55075	3.64719	3.75972	2.78703	2.46845	-4.1158	-0.818536	8.58975	4.38813	7.19623	6.36125	8.38884	4.84288	7.4439	6.46865	4.84288	-0.0210672	9.11437	0.98656	-1.65763	6.11667	4.03256	-0.415691	6.79596
200	0.0878655	5.70766	3.82138	3.76486	7.63196	7.95619	2.87747	6.59865	-5.21849	1.97106	2.563	3.09019	3.28391	2.85486	-2.87181	-0.455256	9.31888	4.95643	7.93769	7.0724	9.2603	6.9424	7.85497	8.94378	4.33315	1.16846	9.05477	1.05027	-1.10012	3.76383	5.46667	-0.255375	7.15667
202	0.490711	5.21695	3.41134	4.64505	9.97556	8.73979	3.46837	6.62845	-4.6877	1.8611	1.45774	2.29221	4.16616	2.23826	-2.04711	-0.443438	9.50745	5.19485	8.11394	7.22706	9.46635	7.64275	8.08722	8.78449	3.99505	1.82719	8.85078	1.07545	-1.1664	4.25762	3.43703	-0.101739	6.84117
204	1.14225	5.8726	2.72383	5.79707	11.309	9.80548	3.67853	6.7754	-4.06493	2.04763	1.98956	1.91865	4.12043	1.89193	-1.40122	-0.34324	9.63694	5.31355	8.1756	7.31955	9.45761	7.80872	8.2018	7.62837	5.52525	1.30257	8.92323	1.0436	-0.864781	6.8458	-0.0940315	-0.268735	6.3854
206	1.34059	6.52722	3.29778	5.2673	12.5298	8.99002	4.253	6.76102	-2.78292	3.00644	3.23715	1.69668	2.67758	1.93561	-0.682884	-0.0262055	9.40571	4.93742	8.36007	7.03489	9.2824	8.41299	7.57236	7.46805	5.59102	1.32209	8.86414	0.99735	0.285177	7.11402	1.04154	-0.576521	6.68394
208	1.43462	6.34532	4.58288	3.37023	10.3358	7.33548	4.73908	6.72145	-1.33905	4.20264	4.04695	1.09292	2.73924	0.810829	-0.0051384	0.268221	8.562	4.31055	8.46026	6.33351	8.81738	8.30457	7.22912	7.59754	4.09525	2.31996	8.59951	1.1068	1.74755	6.12643	3.60865	-0.805177	7.09861
210	0.873516	5.32639	4.44466	1.77016	5.39679	6.90438	4.43746	6.37872	-0.634584	4.91944	3.64924	-0.636639	4.48474	-0.454742	0.100197	0.0781027	7.34679	3.64102	8.10623	5.39062	8.00706	6.90027	7.09038	7.48449	3.64822	3.07426	7.986	0.589367	2.73205	5.41015	2.14371	-0.846797	6.98608
212	-0.265138	4.25248	2.55529	0.527707	2.3328	5.70355	3.53003	5.37829	-0.320632	5.19588	2.14679	-1.92944	5.51805	-0.413122	-0.443438	-0.431106	5.8875	2.53217	7.18955	3.97244	6.74406	4.93794	5.56327	6.54418	2.72486	2.61952	7.24762	-0.521541	3.22276	6.18193	0.40079	-0.892528	6.70347
214	-0.853991	3.94213	1.51016	0.106363	4.23964	3.33221	3.49304	4.84391	0.906402	6.11153	0.653082	-0.751224	5.34643	0.0991698	-0.580631	-0.409525	5.2077	1.78557	6.81651	3.16727	6.08687	4.49655	3.84964	6.17268	1.34008	1.98648	7.23631	-0.901777	4.3347	6.72145	1.64735	-1.10474	7.10426
216	-0.713714	4.40766	2.02656	0.298023	8.86105	2.60411	4.57928	5.32999	2.52498	7.65252	0.756362	1.53944	4.62861	0.344782	-0.144387	0.124348	5.62133	1.96849	7.40691	3.54391	6.46351	6.14442	3.84964	6.90951	1.19877	2.49826	7.87809	-0.310355	6.06683	5.81351	2.21257	-1.15356	7.89762
218	0.0426482	5.65371	2.31482	0.462964	9.85892	3.62458	4.89991	5.50932	2.76339	8.26963	1.8868	2.14834	4.4164	-0.0128458	-0.429051	0.305217	5.59924	2.19612	7.48912	3.67288	6.43936	7.0873	4.4462	5.95327	1.54767	2.3215	8.09082	0.547746	6.7528	6.05809	0.142846	-0.996836	7.41615
220	0.750196	7.31339	2.14885	0.9732	6.72556	3.47351	4.36964	4.86446	2.20897	8.20335	1.70284	1.03126	4.78327	-0.271304	-0.937232	0.0303162	4.63632	1.97774	6.85762	3.07118	5.55402	6.65876	3.96011	4.26019	1.41561	0.970117	7.39971	0.779485	6.74868	5.69379	-0.688023	-1.07494	6.31347
222	0.772291	8.079	2.76237	1.8647	4.28794	2.25932	4.79972	4.73651	3.01003	9.40058	0.804149	0.31498	4.97904	0.332964	0.058577	0.260513	4.09268	1.86213	6.99019	2.78189	5.11881	6.50872	3.40414	4.75861	1.20854	1.48446	6.9424	0.514347	8.11805	4.16924	0.827271	-1.3519	6.2888
224	0.602212	7.93153	3.84707	2.25727	4.48628	2.46383	5.69533	5.48722	4.70928	11.2216	1.03846	0.530276	4.36604	0.3083	1.44438	0.904346	4.31723	2.043	7.73884	2.96071	5.39165	6.48817	4.00225	5.95687	1.30359	2.91498	7.09706	0.617628	10.1431	4.07367	1.31541	-1.58672	6.33967
226	0.049328	7.64841	3.86916	1.76142	5.97382	3.12462	5.57612	5.77754	5.50469	11.6501	1.31901	1.21419	3.17549	-0.364308	1.41818	0.992726	4.2011	1.9464	7.8339	2.81221	5.35209	6.19066	4.46213	5.75442	1.04514	2.53834	6.90849	0.427509	10.8367	4.44003	1.30976	-1.42126	6.14647
228	-0.961382	6.9239	2.25727	1.41099	6.8124	2.88466	5.24521	5.51703	5.78114	11.2093	0.506639	1.30359	2.98743	-0.400276	0.915137	0.891501	3.73711	1.56873	7.49785	2.3179	4.97596	6.22509	4.15845	4.44568	1.25375	2.40885	6.87612	-0.203992	10.7741	4.87576	1.3447	-0.860157	6.6341
230	-1.54767	5.97331	-0.0724505	1.10474	6.21995	1.86213	5.27912	5.43841	5.91422	11.3233	0.0159288	0.865295	3.15339	-0.205019	0.701382	1.20391	3.26952	1.05233	7.3139	1.71106	4.50837	6.40031	3.67648	2.88517	1.32518	3.40209	7.6073	-0.405414	10.9852	5.98821	0.394624	-0.717825	7.20857
232	-1.80458	5.18355	-0.927469	0.890987	5.47952	1.15972	5.07564	5.609	5.34027	11.8598	0.0313439	-0.0786165	2.16735	-0.226087	0.205533	1.59185	2.9309	0.71577	7.21113	1.39403	4.14098	6.12849	3.45399	3.0347	0.852963	3.06399	8.23109	-0.523596	11.049	5.59153	-0.678774	-0.915137	7.7003
234	-2.32047	3.57885	-0.186521	0.67826	4.90043	1.55486	4.31106	5.40552	4.22782	11.5592	-0.163913	-1.06158	1.38992	-0.552371	-0.563675	1.31952	2.54861	0.454229	6.77129	1.21984	3.7258	5.08541	3.39387	3.93391	0.245098	1.45774	8.23726	-1.19672	10.3491	4.07675	-0.425968	-0.75739	8.18433
236	-2.38059	1.9315	0.216838	-0.406956	4.97956	2.38213	3.70422	4.88604	3.59837	10.5027	-0.043162	-0.320632	1.0215	-1.37605	-0.768694	0.614031	2.07794	0.0611461	6.26722	0.86735	3.29213	4.40201	3.21916	3.44114	-0.980907	1.05644	8.05433	-1.72442	9.54753	3.82754	0.974741	-0.531817	7.98754
238	-1.42948	2.40063	0.692647	-0.838576	6.41521	3.37845	4.15074	4.96311	4.1898	10.2448	0.0570354	0.474268	-0.0354545	-1.78095	-0.00924903	0.452173	2.4217	0.456284	6.55548	1.21573	3.61739	5.23596	3.27003	4.00482	-1.18593	2.40782	8.04817	-1.30308	9.77208	2.433	1.78557	-0.632015	7.68592
240	-0.0590908	4.46213	1.38632	0.268221	6.2626	3.66569	4.61217	5.19845	4.94513	10.7103	0.273359	-0.0914622	-0.0287747	-1.08522	0.680829	0.469644	2.953	1.22344	6.93726	1.8313	3.93853	5.64394	3.25308	5.51805	0.172134	2.99359	7.93204	-0.239446	10.3866	0.180355	1.52814	-0.940829	7.67924
242	0.547746	5.75853	1.43514	1.24861	4.60343	2.31533	4.34395	5.07462	4.80999	10.8527	0.82573	-0.308814	1.49114	-0.321146	0.397707	0.259486	2.71561	1.30051	6.78054	1.74344	3.6477	4.78533	3.09225	5.20616	1.18747	1.79585	7.82311	0.14336	10.4329	1.04308	0.702924	-0.99735	7.95876
244	-0.507153	5.45845	0.895097	0.993753	3.92312	1.01277	3.93339	5.07462	4.01869	10.5392	0.485058	-0.533873	2.1879	-0.745058	-0.44498	0.247154	2.2362	0.905374	6.61046	1.2332	3.4175	4.216	3.53671	3.29521	1.09035	1.01585	8.0641	-0.840631	10.0064	3.3579	-0.114071	-0.606837	9.00441
246	-1.46751	5.72256	-0.162885	0.440869	3.76023	1.58723	3.43497	5.27758	3.1611	9.98224	-0.419288	-1.30771	2.30403	-1.52352	-0.999405	0.528734	2.13703	0.652568	6.56114	0.976283	3.47094	4.07932	4.35011	1.66893	1.10834	1.78968	8.39603	-1.25735	9.37591	4.27098	-0.571896	-0.566244	9.35176
248	-0.96652	7.26252	-1.41458	-0.139249	3.64616	1.83438	2.7079	4.89118	2.28861	8.89342	-0.306758	-1.14944	2.65857	-1.0549	-1.16692	0.675177	2.09798	0.584228	6.1994	0.907943	3.33169	3.69754	3.89023	1.23731	1.01431	2.25676	8.65809	-0.614031	8.31228	4.50837	-0.213241	-0.86735	8.40785
250	-0.361739	7.99422	-2.10312	-1.12478	3.9113	0.476323	2.18739	3.9226	1.35498	7.36323	0.14747	-0.0616599	1.92893	0.364308	-1.36782	0.290316	1.96644	0.535414	5.62442	0.789762	3.07015	3.44422	2.29015	2.17043	0.201423	1.58363	8.89034	-0.555454	6.97888	3.07786	1.06569	-0.624821	8.43868
252	-0.20245	7.91252	-1.33288	-1.29743	4.59624	0.629959	2.30146	3.76999	0.774347	6.296	-0.224031	0.516402	1.37039	1.0364	-1.74138	-0.0292885	2.42529	0.895097	5.72359	1.15253	3.4915	3.7998	2.16427	4.12608	-0.0786165	1.35601	9.2937	-0.609406	6.11461	0.84988	2.2845	-0.281581	9.47303
254	0.00256917	8.60876	0.139763	0.124861	4.7247	3.63691	2.61644	4.65944	0.448576	5.78216	0.183952	0.0513833	3.15339	0.447035	-2.24288	0.156719	3.39181	1.64478	6.43679	2.01936	4.41331	4.16821	4.04592	4.54434	1.47162	1.73521	9.6801	0.494307	5.60798	2.89134	1.25581	-0.630987	9.18579
256	0.19834	9.58299	1.17873	2.0132	4.09628	6.2888	2.78086	5.10596	0.124348	5.256	1.31952	0.472727	3.76691	0.0303161	-2.63802	0.203478	4.10193	2.22747	6.84631	2.73154	5.01501	4.54126	5.27604	3.35225	3.51513	1.12941	9.72224	2.05893	5.08643	6.21584	-0.388458	-1.17308	8.16943
258	-0.190632	9.05374	1.88782	3.06861	4.29667	6.38181	2.70636	4.81102	-0.455256	4.61011	0.858101	1.69925	1.6494	-0.738892	-2.84253	0.0426482	4.27047	2.39806	6.68446	2.89288	5.16402	4.91122	5.00422	3.21351	3.65695	-0.324743	9.80805	1.81229	4.346	4.94307	-0.773319	-1.02201	8.6324
260	-0.901777	7.75528	2.16015	2.96841	5.31458	5.17841	2.00498	4.33829	-1.71261	3.95189	-0.387944	2.1062	0.942884	-1.37502	-3.17549	-0.0673121	4.00636	2.13138	6.13979	2.62723	5.03711	4.44055	4.2977	3.97861	2.62158	-0.506639	9.93651	-0.0637153	3.21968	2.43865	-0.983477	-0.31909	10.2109
262	-0.857588	7.64943	1.54869	2.01628	5.8577	3.40517	1.28356	3.75715	-3.03881	3.49458	-0.845769	2.63185	1.52352	0.036996	-3.60454	-0.279011	3.54802	1.46186	5.63007	2.11648	4.77659	3.84553	3.43138	4.04849	0.932607	0.680315	9.88769	-0.860671	2.24083	2.28193	1.5194	0.102253	11.0957
264	0.13	8.85129	0.791817	1.8313	5.50572	2.62363	1.26917	3.59683	-3.82292	3.15905	-0.170593	2.71869	0.953161	1.82514	-3.75663	-0.289802	3.57011	1.17257	5.66039	1.91814	4.86497	4.03051	3.24126	3.20581	0.080158	1.15921	9.93394	0.35249	1.62988	4.20675	4.85983	-0.0729643	10.5973
266	1.1664	9.75872	0.691619	2.3066	4.39841	3.62715	1.22241	3.9709	-4.3275	2.40885	0.474268	1.87549	0.584228	1.47778	-3.96114	-0.049328	4.0043	1.55948	5.85153	2.17865	5.23647	3.86659	4.21549	2.28707	1.03537	-0.036996	10.0501	2.16015	0.939801	5.53398	4.15948	-0.395138	9.30089
268	1.21419	8.91603	1.31027	2.22181	4.62964	5.20359	1.17719	4.69335	-4.24991	1.72597	0.0169565	0.872489	1.50399	-0.131541	-4.32545	0.348379	4.67126	2.22798	6.1177	2.83996	5.81711	3.73814	5.72616	2.97869	2.25984	-1.56154	10.5274	2.67604	0.57241	3.23304	0.681343	-0.397707	9.02599
270	0.498418	7.64532	2.29118	2.87952	5.86746	6.11975	1.55435	5.18509	-3.8964	1.6751	-0.0256917	0.0914623	1.95565	0.0811856	-4.52019	0.60324	5.40552	2.85743	6.51027	3.65438	6.46299	4.58442	6.45015	4.7396	3.18628	-1.91197	11.1841	1.92636	0.680829	0.257944	-1.48909	-0.232766	10.3697
272	0.111502	8.23418	2.50442	4.35885	4.54999	5.51292	1.59802	4.83466	-4.21703	1.81794	0.632529	0.188063	1.27533	1.83438	-4.54588	0.458339	5.31715	2.90418	6.56319	3.67185	6.4075	4.74422	5.62493	4.95952	3.2094	-1.63707	11.4559	1.39043	0.566758	0.846283	0.282094	-0.318063	11.238
274	0.518972	9.94678	1.68743	4.67896	2.34154	5.24726	1.36423	4.50478	-4.5762	2.01782	1.05284	0.978338	1.75114	2.75877	-4.36193	0.343754	4.98624	2.7079	6.59248	3.35225	6.1773	4.08343	4.7843	4.27663	2.96019	-0.857074	11.2982	1.5749	0.494308	4.60343	3.13387	-0.503556	10.7355
276	0.972686	10.7263	0.356086	3.1796	1.99778	6.25438	1.21778	4.57723	-4.8064	1.82719	0.88739	2.89083	3.19296	1.913	-4.42359	0.276956	4.94513	2.51316	6.63667	3.21865	6.23896	3.65746	4.92149	3.52027	2.43814	-0.354031	10.826	1.86521	0.327826	7.56722	4.28691	-0.368932	9.83117
278	0.975255	10.2905	0.206047	1.78095	2.34154	6.87406	1.15047	4.75707	-4.94359	1.46494	0.23996	4.52225	3.27209	0.681857	-4.77145	0.255889	4.96363	2.41245	6.66031	3.1575	6.36639	3.20683	5.31766	3.40003	1.52146	-1.36525	10.8475	1.88063	0.0344268	6.10331	3.8409	-0.140276	9.53417
280	0.841145	9.65544	1.56359	2.28861	3.49766	5.85307	1.94589	5.24572	-4.00893	2.0877	-0.165968	4.14972	2.40217	1.62063	-4.44877	0.645374	5.45074	2.84047	7.40331	3.58039	6.90438	3.62355	5.35466	4.61011	1.92996	-1.69051	11.5058	2.08616	0.588853	3.14569	2.76391	-0.193715	10.1071
282	0.713714	9.28034	1.95154	3.36766	5.44098	3.83525	3.05936	5.95687	-2.57841	3.54545	0.38075	2.81169	1.81589	3.07015	-3.79312	1.28921	6.00517	3.13284	8.47927	4.01406	7.5739	4.75501	5.349	4.61217	3.25616	-0.324229	11.8135	2.18842	1.78403	3.52541	2.11185	-0.282094	10.9873
284	0.477865	8.9669	1.04205	3.18474	6.1511	2.05379	2.88774	6.13979	-2.07383	4.5207	0.73992	1.8647	1.41253	2.14731	-4.0079	1.4485	5.62339	2.5964	8.62006	3.50177	7.45418	4.76889	5.31252	3.21351	3.01466	0.429565	11.3609	1.3596	2.43403	3.92825	1.7645	-0.152095	11.2622
286	0.495335	9.15188	0.568299	2.39343	5.75442	1.70027	2.05328	5.92758	-2.33486	4.71802	-0.180869	1.63502	1.43873	0.324743	-4.78276	1.24656	4.94975	1.94691	8.19821	2.69197	6.94343	4.08086	5.29299	2.75723	2.02296	-0.251778	10.7931	0.484545	2.433	2.69197	1.88936	-0.0837548	10.475
288	0.989643	10.4719	0.923358	2.16632	5.25497	3.55367	2.07383	6.47995	-1.97055	5.1779	-0.493794	1.31079	1.37245	-0.0796442	-4.8994	1.66842	5.07462	2.00446	8.47927	2.6596	7.09398	3.97399	6.26363	2.79834	2.32766	-1.21419	11.012	0.728102	2.8677	3.80082	2.04865	-0.395652	9.1452
290	0.623793	11.4873	1.04925	1.99624	6.01288	5.11726	3.02699	7.24967	-0.798497	6.0175	0.149012	1.09909	-0.0282608	1.37348	-4.22576	2.40166	5.55043	2.2696	9.23821	2.95608	7.63607	4.85675	7.0241	3.13233	2.44842	-1.69616	11.7421	1.08881	3.91078	4.31414	2.21102	-0.485058	8.75623
292	-0.458853	10.5654	0.605295	1.25427	6.92698	5.10904	3.89999	7.35038	0.0061661	6.53442	0.0287746	0.880196	-0.939287	2.57841	-3.52438	2.63031	5.65833	2.12316	9.69141	2.90727	7.90789	5.73284	6.5858	4.28331	1.81075	-1.49269	11.9857	0.958299	4.59778	1.44952	2.32509	0.0328853	9.7505
294	-0.500987	9.14829	0.263083	-0.101739	5.03145	4.58391	3.88458	7.28153	0.376126	6.87817	-0.646402	1.06209	-0.277984	1.4711	-3.23201	2.53371	5.12703	1.57541	9.62358	2.35181	7.68386	5.15118	6.29651	4.87165	0.791817	-0.755849	11.758	0.870433	4.90197	-0.0709089	2.11648	0.505098	11.0906
296	0.292885	9.26287	0.500987	-0.853477	3.31885	4.09319	3.42727	7.12687	1.08265	7.35501	-0.758932	2.20332	0.257944	0.909485	-3.14569	2.2547	4.39225	0.978338	9.33481	1.63913	7.16592	4.1713	5.9805	4.05671	0.0570356	-0.201423	11.3357	0.574465	5.40861	1.67458	2.58921	0.378181	11.8757
298	0.537469	10.1898	0.980908	0.0883794	4.49758	4.26019	3.34608	6.91517	1.90992	7.79639	-0.249209	2.00806	0.0390513	2.1766	-2.87747	2.08154	4.1343	0.741461	9.29627	1.36217	6.85299	4.18774	5.2262	2.94581	0.776402	-0.080158	11.256	0.0436758	6.0175	3.66312	3.2947	-0.0745058	11.5828
300	-0.0328853	9.87125	0.943398	0.851935	5.11315	4.26533	3.51462	7.03335	2.48901	8.10675	-0.391541	0.760987	-0.255889	2.43814	-2.45458	2.39138	4.01869	0.696244	9.4124	1.20597	6.76102	4.26584	4.89991	2.87747	1.29332	0.0421343	11.8675	-0.355059	6.63975	2.94272	2.7562	-0.208616	10.6369
302	-0.590394	8.58101	-0.236877	0.341185	2.76905	3.31936	3.49304	7.15975	2.93861	8.33335	-1.15818	0.826244	0.306244	1.24296	-2.17095	2.76391	3.4175	0.232253	9.30192	0.535928	6.42497	3.54031	5.04687	2.72897	-0.131027	0.368418	12.0196	-0.552884	7.206	0.673635	1.58569	0.0662845	9.60662
304	-0.649485	7.61963	-1.93561	-0.29494	0.115099	2.67039	3.63177	7.21216	3.35533	8.66117	-1.15099	1.01277	1.07545	-0.51075	-1.90016	2.98897	2.68375	-0.631501	9.21971	-0.329367	6.04371	3.12256	5.27912	1.4634	-2.17814	0.196284	11.3855	-0.564189	7.55181	0.452173	1.18593	0.217865	9.08406
306	-0.285691	7.49169	-2.21051	0.136166	0.905374	4.12197	4.34035	7.81181	3.71912	9.15034	-0.794386	-0.258458	1.04925	-2.13138	-1.4968	3.45245	3.02956	-0.833438	9.77516	-0.1783	6.45477	4.09165	6.14493	1.21008	-1.3817	-0.782568	11.1224	-0.141818	7.80872	2.25316	-0.134624	-0.142332	9.0635
308	-0.372529	7.64327	-1.53071	0.65822	4.95695	6.32631	4.88655	8.34722	3.57885	9.36255	-0.752252	-1.52454	1.09241	-2.39395	-1.49269	3.85118	3.99608	-0.395138	10.4293	0.577548	7.19983	5.61414	6.99327	2.32818	1.04205	-0.740434	11.386	0.137707	7.75426	3.473	-2.09849	-0.417233	9.23923
310	-1.46494	7.15667	-1.89039	-0.629446	8.01374	5.59821	4.123	7.61398	2.37442	8.80761	-1.17822	-1.01585	1.18798	-0.950591	-2.33075	3.52438	3.71964	-0.732212	9.96477	0.229683	6.90129	5.87311	6.09457	2.50596	0.519485	-0.0919762	11.4883	-0.53079	6.90489	2.61798	-1.63142	-0.0226087	10.2099
312	-2.15142	6.73635	-2.76751	-1.61344	6.91876	3.18936	2.90624	6.67623	1.49577	8.26912	-1.48703	0.0488141	0.593477	0.732212	-2.86565	3.04343	2.73102	-1.47624	9.02702	-0.745572	6.08019	4.93177	4.76632	1.09806	-1.18747	-1.10012	11.5741	-1.29691	6.21635	1.72442	-0.281581	0.225573	11.3804
314	-2.28707	6.84888	-2.85229	-0.644347	4.20727	2.01114	3.22019	6.80829	2.41502	8.55224	-1.28921	0.231225	0.196284	1.40636	-1.93047	3.20324	2.52446	-1.62782	9.10769	-1.00968	6.09817	4.79612	4.73754	0.507153	-1.31233	-2.01166	11.8891	-1.67458	6.85813	1.86984	-0.202964	0.00513833	11.6959
316	-2.86513	7.18185	-2.26446	0.101225	2.60102	1.05541	4.13893	6.87406	3.46067	8.79785	-1.80869	0.0729643	0.0966006	1.66225	-1.00917	3.35893	2.54502	-1.64016	9.53469	-0.993753	6.32169	5.19639	4.52893	1.80253	-1.39711	-1.42589	11.7925	-2.14371	7.72086	0.826758	-0.102253	-0.0452173	11.2303
318	-3.33735	7.75528	-1.97106	-0.714228	0.173162	-0.305731	3.49972	5.91628	3.04343	8.29018	-2.50031	0.650513	-0.345296	2.04814	-1.45723	2.8194	1.77324	-2.18071	8.99516	-1.71569	5.58794	3.80031	3.20272	1.8796	-2.78189	-0.699841	10.9534	-2.78343	7.53228	-0.117668	1.72185	0.152608	10.4909
320	-2.53936	8.67505	-1.84312	-1.21676	-1.70284	0.84988	2.43865	5.76367	2.26755	7.93358	-0.992212	0.823674	0.0971145	1.21522	-2.07383	2.64984	1.4449	-2.30454	8.61801	-2.02553	5.16659	1.79636	3.52952	0.543122	-2.51264	-0.460908	10.6163	-2.80861	7.10015	2.24648	1.89245	0.0421343	9.71145
322	-0.871975	10.0192	-1.24759	-0.578062	0.442924	3.99814	2.74181	7.19675	2.25881	8.59951	0.82573	0.131027	1.10166	-0.752252	-1.7645	3.49561	2.53936	-1.4783	9.4422	-1.04051	6.10639	1.95154	6.05193	0.583201	-0.260513	-0.700355	11.4821	-1.44952	7.42437	5.23853	-0.601699	-0.463991	8.6473
324	-0.531817	10.6718	-1.18644	-0.616086	2.8713	4.76837	3.45553	7.88991	2.58818	9.31477	-0.0806719	0.403359	1.22344	-1.22498	-1.15407	3.98632	3.18371	-1.11142	10.0819	-0.516916	6.80366	3.18268	7.04157	1.26146	-0.0344268	-0.916678	12.2118	-0.0596047	7.90378	4.80948	-0.380236	-0.491224	8.09236
326	-1.86984	9.60971	-2.49055	-1.21984	1.67561	3.69446	3.49098	7.24196	2.60462	9.07429	-1.51375	0.170593	1.40585	-0.378181	-1.49166	3.5881	2.59588	-1.61292	9.79366	-1.08778	6.4743	3.58193	6.0771	0.64743	-0.870433	-0.561106	12.0586	-0.441896	7.82568	3.99197	1.60162	0.0786165	8.82611
328	-3.03007	7.93307	-3.66158	-1.35549	1.5749	3.39901	3.52233	6.8273	2.36466	8.53117	-2.06304	-1.35138	0.970117	0.0287747	-2.48181	3.16778	2.34308	-1.93407	9.65698	-1.33854	6.27185	4.17746	5.52216	0.166996	-0.815453	-0.643319	11.6707	-1.96233	7.49837	5.10545	1.70438	0.369446	9.82911
330	-3.03675	7.39303	-2.84458	-0.860671	5.89778	4.13327	4.4796	7.36837	2.6745	8.73208	-3.01671	-1.40636	-0.728102	-0.0200395	-2.4217	3.48584	3.36766	-1.37707	10.5063	-0.363794	7.10015	6.05295	6.18861	2.12778	-0.335019	-1.61498	11.9045	-2.68529	7.9007	4.24529	1.21933	0.10996	10.3301
332	-2.35952	7.89453	-1.41921	-0.0601185	8.79323	4.87628	5.29145	8.06769	3.61482	9.5722	-2.87181	-0.531304	-1.53174	0.0544663	-1.38221	4.1528	4.30181	-0.577035	11.4354	0.707548	7.96595	6.99532	6.99738	4.16256	0.409011	-1.41407	12.5452	-2.2881	9.04398	2.31585	0.518971	-0.163399	10.6944
334	-1.64375	8.37959	-1.23731	0.43573	6.91928	5.1373	5.0926	8.40323	4.42873	10.3707	-1.21573	-0.867864	-0.396679	0.42494	-0.576521	4.5094	4.10039	-0.255375	11.6455	0.820592	7.99833	5.85821	7.20343	3.6847	0.956244	0.276956	12.9085	-1.69051	9.99097	3.34711	-0.630987	-0.098656	10.7448
336	-1.36628	8.60825	-1.66174	-0.0328854	3.44217	4.4909	4.56849	8.43354	4.18055	10.6944	-0.838062	-1.05695	1.52711	0.350434	-0.60324	4.569	3.34505	-0.518972	11.4174	0.232253	7.51943	4.56592	6.90489	2.47102	0.242015	0.622766	13.0807	-1.49423	10.0069	4.50991	-0.364308	0.160316	10.2967
338	-1.73059	8.89548	-1.71106	-1.03075	1.19826	3.16984	4.08035	8.01271	2.89905	10.3013	-1.3894	0.668497	2.5332	0.104308	-1.23217	4.383	2.65395	-1.13814	10.8737	-0.546719	6.86121	4.07007	6.11872	2.11083	-1.02869	-0.447549	13.2132	-1.91351	9.13184	3.66106	1.09755	0.256403	10.1307
340	-2.38727	9.34714	-1.4896	-1.31182	1.98699	2.85537	3.9375	7.7152	2.09695	9.69809	-1.32774	2.62415	2.21257	0.275928	-1.4896	4.18363	2.60565	-1.46237	10.5382	-0.760473	6.73532	4.2643	5.63161	2.42221	-1.39403	-0.44241	13.3591	-2.62106	8.43354	2.14371	1.9911	0.118695	10.5423
342	-2.75363	9.13595	-1.88423	-0.896125	3.81727	3.35995	3.72735	7.56517	1.69822	8.98437	-1.85648	1.59186	1.54561	-0.163913	-1.42229	3.91489	2.79782	-1.51478	10.3846	-0.629445	6.85762	4.1862	5.58074	2.14988	-1.0811	0.378695	13.1855	-3.03521	7.90841	1.50399	1.32312	0.0590908	11.0099
344	-2.05585	8.21362	-2.3143	0.0411067	4.56335	4.31363	3.23715	7.45264	0.912054	8.2722	-2.35849	-1.06723	1.00609	-0.484545	-1.36012	3.65849	3.00592	-1.18079	10.2946	-0.349406	6.87663	3.62766	5.95944	1.86521	0.255375	0.202964	12.9116	-2.38213	7.08062	1.61292	0.009249	0.0714228	11.1209
346	-0.791817	7.03797	-1.39917	0.945967	6.18244	5.61568	3.53466	8.00449	0.361225	8.36572	-1.66071	-1.85597	0.214268	0.729643	-1.00917	4.07213	3.8111	-0.412608	10.8126	0.399762	7.47062	4.45031	7.06675	3.47762	1.18336	-0.468616	13.4429	-1.28869	6.68086	0.637667	-0.366363	-0.0765611	10.882
348	-0.418774	5.86592	-0.00719366	0.931579	7.9192	6.05193	4.29873	8.77627	0.611975	9.21868	-0.913595	-1.02304	-0.58577	2.0168	-0.56162	4.84288	4.56438	0.0380235	11.4862	0.940829	8.21568	5.94967	7.86062	5.11007	0.45577	0.282094	14.2815	-1.00506	7.15307	1.00711	0.243043	-0.248695	10.4981
350	-1.32774	5.5494	0.220948	0.439841	7.66228	5.95019	4.35474	8.97564	1.12118	9.75975	-0.718853	0.0143873	-0.67826	1.85083	-0.543122	5.14964	4.63786	0.00924919	11.589	0.886362	8.32769	5.97382	7.9526	5.01861	0.188063	1.78608	14.4166	-1.38067	7.72856	3.04292	0.68494	-0.179842	9.94421
352	-2.79166	5.4158	-0.80569	0.00719363	5.06485	5.31458	3.43395	8.39192	0.83241	9.25054	-0.711145	0.551343	0.690078	0.769208	-1.16024	4.6764	3.92774	-0.484544	10.829	0.304189	7.62683	4.2864	7.43414	3.80905	0.305731	1.87755	13.9691	-2.33691	7.36323	3.34916	0.575493	0.0632015	9.82089
354	-3.30857	5.67683	-1.80767	0.591936	2.58664	4.98007	2.76751	7.84623	0.404387	8.83485	-0.389485	0.0138735	3.23407	0.535928	-1.57182	4.21754	3.42521	-0.783596	10.1713	0.0426481	7.11402	3.09636	6.86224	2.6262	0.848339	0.700355	13.6197	-2.72434	6.92442	3.7741	0.347351	-0.0477865	10.2284
356	-2.32201	8.16738	-1.61857	2.22747	4.55308	5.99695	3.98837	8.49829	1.51735	9.69449	-0.340158	-0.374584	3.66466	1.55486	-0.659762	4.7992	4.43952	-0.0354544	10.9806	0.991698	8.00038	5.13885	7.49631	3.12873	2.27217	0.180355	13.9788	-1.13454	7.82928	4.32391	0.481975	-0.535414	10.1451
358	-1.79996	11.031	-1.22909	2.03786	6.92185	6.00208	5.31971	9.22896	2.72691	10.2772	-1.07597	0.703951	1.47984	1.94075	0.525137	5.45126	5.15015	0.292885	11.7914	1.37296	8.70485	7.44339	8.24548	3.70731	1.64889	0.999919	14.6067	0.102253	8.56406	3.19347	1.15767	-0.600671	10.1785
360	-2.44122	11.5612	-1.58055	0.691106	3.80956	5.0294	4.59829	9.03473	2.12008	9.64208	-1.4264	0.919248	0.683398	0.845255	0.50407	5.34386	4.32442	-0.378695	11.2046	0.423912	7.95157	6.44706	8.29481	2.64419	0.326798	1.87498	14.7706	-0.675691	7.79433	2.51008	0.318577	-0.326284	10.4642
362	-2.9047	10.4719	-1.52865	0.808773	-0.164941	4.5577	3.51565	8.57382	0.942884	9.02394	-0.930038	-0.0539525	1.51632	0.0924899	0.119209	5.14398	3.49869	-0.660789	10.4668	-0.144387	7.12738	4.60394	7.85137	2.22798	0.850908	1.83593	14.6828	-1.81126	6.8607	1.91506	-0.851421	-0.231225	10.3229
364	-2.9047	9.46892	-1.40893	0.983477	-0.852963	3.82395	3.28082	8.16532	0.456284	8.94121	-0.518972	0.408497	1.62988	0.940828	0.289802	5.19742	3.0311	-0.794386	10.0809	-0.413121	6.70347	3.67905	6.73789	2.62517	0.583201	1.29743	14.6864	-2.44019	6.54366	1.51221	0.6166	-0.187549	10.4493
366	-2.47154	9.64157	-1.88936	0.721936	0.597074	3.46529	3.38513	8.07283	0.529248	9.12979	-0.424426	1.80099	1.49577	2.16889	0.456284	5.21952	2.81889	-0.894583	9.97299	-0.620197	6.60327	3.25565	6.26928	2.35438	-0.322173	0.930038	14.6735	-2.41296	6.66699	3.29521	2.93707	-0.196798	10.9924
368	-1.78197	10.2823	-1.95102	0.77743	3.94727	4.38402	3.92312	8.43971	0.757904	9.51362	-0.710631	1.33699	1.69616	2.08513	0.134624	5.11367	3.43703	-0.387944	10.4339	-0.0292882	7.21679	3.98786	7.09809	2.64573	0.574466	1.00403	14.4839	-1.92174	6.97991	4.43438	2.86924	-0.0858101	11.8855
370	-1.39865	10.3548	-1.39968	0.802094	7.32058	5.39422	4.70774	8.9186	0.948536	9.81267	-1.79174	-0.916165	0.969089	0.822133	-0.356086	5.1707	4.3496	0.196798	11.0012	0.820078	7.99679	5.55248	8.0754	3.98478	1.98905	0.449604	14.3745	-1.66174	7.21268	1.83438	0.712686	0.170593	12.8551
372	-1.12941	10.0372	-0.707548	0.81237	7.76299	5.91062	5.23853	9.31374	1.3966	9.81678	-2.29272	-1.57593	0.25743	0.458853	-0.19834	5.48311	4.71493	0.346837	11.2915	1.09806	8.28145	6.47378	8.5584	5.06691	2.05276	-0.769722	14.5631	-1.58415	7.42078	-0.729129	-0.495849	0.13668	13.633
374	-0.876085	9.30449	-0.873516	0.0806718	5.48671	6.04422	5.01244	9.16781	1.52454	9.4756	-1.09395	0.0996837	0.788734	1.14944	0.23996	5.62545	4.1975	-0.173676	11.0505	0.501501	7.8154	6.08224	8.25935	4.24991	0.664386	-1.04051	14.8472	-1.38735	7.35347	1.48755	-0.0272332	-0.197312	13.8838
376	-1.13403	8.44125	-1.57695	-1.41818	4.01047	5.51343	4.39944	8.53785	1.34727	9.27212	-0.106363	2.00292	0.89818	1.69462	0.291857	5.38137	3.35584	-0.747627	10.4324	-0.23996	7.03335	5.50418	7.50505	2.65292	-0.44498	-0.080158	14.9875	-1.14636	7.28359	4.46829	1.3745	-0.268735	13.5246
378	-1.60521	7.77481	-1.22857	-1.75782	4.92509	5.52576	4.5613	8.3354	1.90581	9.65492	-0.140276	2.28091	0.430592	1.96284	0.288774	5.15272	3.25924	-0.467074	10.3044	-0.0868379	6.90643	5.74722	7.3473	2.69762	0.29083	1.05644	14.8637	-1.10166	7.79947	4.68051	2.24648	-0.0251778	13.5549
380	-1.41561	7.4439	-0.21581	-0.123834	6.61509	6.88125	5.5828	8.94738	2.81324	10.2638	0.247668	0.913595	0.669011	1.5045	0.6166	5.423	4.0115	0.379723	10.9051	0.821619	7.56619	6.57193	8.22339	3.97707	1.75217	1.66379	14.8503	-1.09344	8.40991	4.63169	1.2481	-0.0827271	13.8427
382	-0.531817	8.33078	0.697785	2.48747	8.11394	8.86722	6.62074	10.0084	3.23304	10.7715	0.437272	-0.208102	1.56976	0.249723	1.17925	6.07197	5.14964	1.42229	11.8115	2.04351	8.60259	7.57647	9.732	5.5309	2.84766	2.02604	15.379	-0.29494	8.68481	4.77659	-0.370474	-0.393082	13.7276
384	-0.091976	9.76694	0.808773	3.64308	7.24659	9.26441	6.34841	9.98069	3.10612	10.6276	-0.596046	-0.098656	2.1396	-0.495849	1.24553	5.92295	5.16865	1.59083	11.7976	2.17351	8.57022	7.10528	9.74947	5.2894	2.55683	1.90735	15.3667	0.792845	8.49263	4.61011	-0.397193	-0.378181	13.7795
386	-1.1551	9.57888	0.165968	2.11905	5.53347	6.85402	5.31869	8.68584	3.0758	9.93188	-1.76142	0.331936	1.46905	0.561106	1.08778	4.94102	3.90616	0.601185	10.8424	1.00095	7.40074	5.62236	7.94026	3.86197	1.06107	0.813912	14.6314	0.0375098	8.18639	2.93193	1.10012	0.137707	15.1704
388	-2.47205	8.50497	-0.13411	0.859643	7.2507	4.87885	5.83509	8.51422	3.99402	10.1991	-2.19561	0.429565	0.59656	2.40474	1.76707	4.86497	3.84347	0.288774	10.9657	0.792331	7.3843	6.25386	7.53074	4.5207	1.24502	0.213241	14.8775	-2.09027	8.81686	0.564189	1.97209	0.418774	17.2802
390	-2.62877	8.25062	-0.420316	1.80304	9.34303	5.72975	7.22038	9.50797	4.95746	11.1882	-1.98494	0.229683	0.977824	3.00541	2.57585	5.55608	4.94051	0.81905	12.034	1.66636	8.50188	8.01066	8.9186	5.90805	3.20272	1.54201	15.7608	-2.98383	9.68832	1.36782	1.10012	0.006166	18.2647
392	-2.40474	7.91097	-1.0066	1.89861	8.20848	6.84169	7.37196	9.64259	4.69592	11.2108	-1.79019	0.283122	1.59648	2.23928	2.23723	5.4826	4.99292	0.681857	12.2477	1.64889	8.73722	7.95362	9.31014	5.66963	3.24486	2.86719	15.8934	-2.48695	9.48896	3.91284	-0.0159288	-0.287747	18.4589
394	-2.60462	7.34268	-1.2779	0.730671	6.49485	5.86284	6.85299	8.94738	4.19134	10.4688	-1.9762	0.636639	1.69873	1.19672	1.37348	4.86394	4.13327	0.0220947	11.8017	0.821105	8.14271	7.0426	8.1756	4.84339	0.936204	2.3626	15.5876	-1.9983	8.8888	4.20161	0.479406	-0.199367	18.7544
396	-2.7562	7.84109	-0.812884	1.12941	6.98813	4.86703	7.24453	8.89188	4.77505	10.2895	-1.40379	0.503043	1.93664	0.615058	1.50913	4.68205	4.14304	0.0935176	11.9564	0.778971	8.24805	7.33291	7.59445	4.98726	0.12743	1.44387	15.5815	-1.75166	9.10461	2.50391	1.68589	-0.255889	19.1197
398	-1.88114	9.56038	-0.036996	2.37134	7.60524	6.30473	8.36058	9.88615	6.24307	11.1337	0.0883793	0.618141	3.20581	0.432134	2.92217	5.089	5.18869	0.800552	12.8905	1.61087	9.1935	8.2388	8.61082	5.29197	1.74087	1.96079	15.8363	-1.13095	10.3311	2.39292	1.97415	-0.662845	19.1202
400	-0.624821	10.6394	0.100711	2.42683	6.46505	8.56971	8.80556	10.5125	7.0539	12.0463	0.663359	0.886362	4.36039	0.577035	3.88612	5.23339	5.73489	0.999405	13.5498	1.98031	9.66828	8.38833	9.49872	4.54434	3.01826	3.3245	15.7289	-0.762528	11.3439	5.01707	1.41253	-0.871975	18.9877
402	-0.613003	9.88615	-0.25332	1.58106	6.47327	8.6175	8.38113	10.1857	6.38797	12.1285	0.0873515	0.605809	3.41031	0.805176	3.41545	4.81924	5.35311	0.5683	13.4229	1.58774	9.34868	8.07951	9.08971	4.19545	2.36569	3.09996	15.3389	-1.47316	11.0371	6.6526	1.30976	-0.399762	20.411
404	-1.28612	9.05168	-0.269763	1.51221	8.49829	7.35963	8.23058	10.1184	5.59616	11.9687	-0.498418	0.637667	1.68435	0.912568	3.06913	4.75553	5.19742	0.397193	13.4902	1.43873	9.3384	8.45667	8.75418	5.16043	1.45518	1.94537	15.5172	-2.01731	10.4324	5.12189	1.54972	-0.126403	22.7397
406	-1.68948	9.18528	-0.157747	1.59083	9.11386	6.63975	8.36777	10.2946	5.43533	11.905	-1.78968	1.05439	1.38838	1.4932	3.37434	4.99651	5.293	0.286205	13.8283	1.44644	9.58504	8.87801	8.75931	6.02778	1.04616	2.23517	15.9299	-1.88063	10.3018	2.22336	1.67047	-0.549801	23.5957
408	-2.18174	9.39287	-0.796441	0.776916	6.42959	6.23588	8.23418	10.0927	5.49288	11.6573	-2.99719	0.0267193	2.29324	1.68023	3.60454	4.80999	4.84031	-0.322173	13.7445	0.896125	9.29062	8.28042	8.58358	5.15786	0.511778	3.40003	15.9874	-2.15656	10.2818	1.78506	1.39043	-0.744544	23.2664
410	-2.71253	8.96022	-2.20691	0.0904347	3.65798	6.22252	8.04868	9.90362	5.66707	11.6327	-2.0913	-1.64529	2.81067	0.857074	3.6143	4.29359	4.19031	-0.882252	13.5652	0.239446	8.86105	7.36991	8.58255	2.9864	0.500473	4.10604	15.751	-2.67347	10.586	5.40501	0.579604	-0.505612	22.8861
412	-2.65857	8.28042	-2.11134	0.177786	6.1141	6.91825	8.42327	10.3671	6.23999	12.4861	-1.02561	-1.16383	3.03007	0.952647	3.52695	4.22987	4.69489	-0.438813	14.1499	0.656165	9.3718	7.72291	9.19556	3.48019	1.2034	3.44474	15.5517	-2.35438	11.5731	7.24505	0.324229	-0.406956	22.8281
414	-2.28604	7.66999	0.126917	0.845256	11.2005	8.21722	9.53469	11.5397	6.81291	13.7985	-1.42023	-0.320118	3.64359	2.14268	3.60968	4.96979	6.28829	0.81905	15.4499	2.05019	10.7915	9.49718	10.548	6.79287	2.42992	2.46743	15.9848	-1.7049	12.5601	4.11426	-0.0107906	-0.469644	23.7396
416	-2.31996	6.62948	1.2183	1.06107	10.6091	8.1905	9.90311	12.0355	6.34687	14.0323	-1.62217	-0.821105	3.473	2.43917	3.66928	5.39936	6.71837	1.08624	15.9042	2.34513	11.3038	10.381	11.032	7.03129	2.9196	2.83893	16.7155	-2.09079	12.3387	2.68735	-0.302134	-0.466047	25.2492
418	-3.1426	4.90351	-0.0395654	0.364308	6.63359	6.31501	8.92734	11.3043	5.27193	13.0462	-1.69102	-1.52608	2.043	1.61395	3.44577	4.85315	5.63264	0.0750195	15.172	1.26557	10.5207	9.56089	10.009	4.21446	1.9911	3.66826	16.7648	-3.23098	11.3146	4.24066	0.412608	-0.236363	26.263
420	-4.20059	3.39695	-1.66687	0.115612	6.12952	5.54786	8.30765	10.8676	4.82746	12.2534	-1.87241	-2.05739	1.39197	1.39197	3.36355	4.46264	5.10236	-0.600157	14.8457	0.765611	10.2094	8.89342	9.61896	2.59229	1.56925	4.26687	16.456	-3.88201	10.8342	5.18047	1.33854	-0.0298023	26.5883
422	-4.31414	3.18679	-2.01371	0.382806	6.54367	6.52208	8.4505	11.1574	4.76786	12.1393	-1.56822	-1.62525	2.83173	2.22644	3.56035	4.70003	5.49082	-0.524623	15.193	1.0847	10.6204	8.67864	10.1215	2.84612	2.06766	4.23964	16.6174	-3.96063	10.7782	5.37829	2.52806	-0.283122	26.5672
424	-3.38719	4.43849	-1.36885	-0.0333992	5.39062	7.35347	8.33335	11.1445	4.3424	11.9574	-0.653596	0.40079	4.30798	3.03418	3.48687	4.75142	5.58742	-0.392569	15.2059	1.14276	10.6641	8.22544	9.81267	3.55213	1.8534	3.40209	17.0377	-3.97399	10.3717	5.47027	3.58964	-0.601185	26.0606
426	-2.42324	6.78054	-0.606837	-0.46913	6.17422	8.0456	8.40785	10.9565	4.08395	11.477	0.207075	2.5445	3.43035	3.15699	3.13181	4.45853	5.57406	-0.120237	15.1226	1.18798	10.6744	8.47568	9.25516	4.25197	1.18644	2.67964	17.3768	-3.63486	10.0398	5.53604	3.42984	-0.357114	25.0119
428	-2.02604	8.94172	0.557509	0.317549	8.94943	8.63548	9.25619	11.2802	4.5947	11.4729	-0.283122	3.15339	1.80458	2.55581	3.13438	4.38608	6.26311	0.598102	15.5969	1.88936	11.349	9.89489	9.70991	6.06786	1.20494	2.71715	17.7149	-2.55272	10.4868	3.96371	3.3358	0.0621738	24.4117
430	-1.88731	9.53572	1.28253	1.65197	9.43295	9.3235	10.234	12.0833	5.55197	12.1573	-1.36834	2.05328	2.42478	1.81486	3.89383	4.97442	7.2173	1.24039	16.3342	2.69043	12.1994	11.0669	10.8948	7.69362	2.19407	3.68881	18.1738	-1.27225	11.5114	2.04506	3.0383	-0.12332	24.6902
432	-2.03478	8.54659	0.425454	1.93869	7.26149	10.3578	10.326	12.479	5.98975	12.4589	-1.75577	-0.197312	4.62244	1.1479	4.38608	5.4862	7.35655	1.04976	16.5208	2.65241	12.3078	10.5346	11.5356	7.33291	3.02751	4.61114	18.2822	-1.00711	11.9929	2.74181	1.4634	-0.581145	25.5026
434	-3.0311	7.10477	-1.92379	1.00146	5.54272	9.50129	9.02342	11.385	5.00782	11.2324	-1.50964	-2.03581	5.14809	1.01379	3.43241	4.76837	6.21327	-0.162885	15.5018	1.44336	11.2478	8.6175	10.2946	4.95489	2.526	3.96217	17.459	-2.41039	10.7843	5.38446	0.0210671	-0.68494	26.4696
436	-4.53149	6.16446	-3.48482	-0.0169565	7.4886	6.84991	8.16686	10.0614	3.62047	9.63797	-2.16272	-1.81023	2.75004	1.80561	2.59948	3.87276	5.39833	-1.20442	14.5841	0.525137	10.5207	8.44947	8.55789	3.57011	1.37193	2.62209	16.771	-4.44723	9.08406	5.33924	-0.133597	-0.409011	26.9387
438	-5.09363	5.98564	-2.34976	-0.424426	11.1733	5.5792	8.9592	10.1374	3.10355	9.32145	-2.99205	-0.396679	0.953674	2.37442	3.15802	4.00944	5.97177	-1.09703	14.8842	0.883279	11.0808	10.4164	8.42995	4.99908	0.298023	2.39652	17.0382	-5.01141	8.47516	3.20221	1.12838	-0.26411	26.17
440	-4.03205	6.3926	-0.965493	-0.907943	11.553	5.92244	9.46943	10.6995	3.07992	9.73714	-1.67869	0.967034	2.36928	1.99316	3.65078	4.33264	6.42651	-0.791303	15.1663	1.23012	11.4456	10.7252	9.26287	6.03754	-0.302134	2.77419	17.2391	-3.85735	8.55635	3.99403	1.64786	-0.664386	24.0715
442	-3.09841	5.88031	-1.13249	-1.65352	9.82963	5.80837	9.30809	10.9446	3.70885	10.5182	-0.249723	1.30462	3.92003	0.945453	3.72529	4.52738	6.21995	-0.919248	15.0671	1.08984	11.236	9.75975	9.77773	5.88956	-0.256403	3.57165	17.255	-3.46683	9.35176	5.06485	0.658734	-0.889959	23.2299
444	-3.37588	4.69438	-1.82257	-1.74601	7.89505	5.14141	9.13647	10.7977	5.02323	11.4672	-0.472726	0.423912	3.5177	0.539525	3.95908	4.58339	5.80786	-1.1181	14.9191	0.838062	10.9354	9.2824	9.44939	5.15529	-0.368418	4.91481	17.2766	-4.46059	10.6651	4.75964	0.903319	-0.686995	24.3357
446	-3.6513	5.32074	-2.40268	-1.13711	6.42754	5.63007	8.77576	10.4668	5.77857	11.7303	-0.974228	-0.305731	2.59486	1.16178	4.09422	4.41023	5.54323	-1.25941	14.6427	0.644347	10.5952	8.7439	8.97255	3.84501	-0.405414	5.08284	17.1872	-4.77043	11.1065	6.09766	2.12984	-0.892528	24.1671
448	-3.66157	6.9537	-2.06972	-0.13668	8.32975	8.1941	9.00698	11.0937	5.65165	11.7272	-0.929524	-1.10731	2.26292	1.64838	4.25762	4.9477	6.38592	-0.783596	15.0697	1.31233	11.1527	9.30141	9.92109	3.79877	1.33802	4.28485	17.9287	-4.13584	10.79	6.87252	1.63348	-1.25478	22.9118
450	-4.01304	6.84015	-1.42126	-0.208102	9.78698	9.98378	8.98386	11.6429	4.70877	11.2432	-0.829327	-2.58766	3.15134	1.36371	4.09371	5.53861	7.01023	-0.447035	15.2896	1.79379	11.5854	9.5388	10.8054	4.03051	2.83739	3.83628	18.9666	-4.0562	9.87947	5.65884	-0.454229	-1.00711	23.0886
452	-4.73806	5.18252	-1.83644	-1.72391	5.30327	7.91971	7.64121	10.6178	3.00747	9.82192	-1.58055	-3.62972	4.46418	0.690078	3.46992	4.89529	5.66141	-1.54612	14.024	0.543635	10.2386	7.30105	9.53263	2.71407	1.13917	3.61379	18.8834	-4.91173	8.21208	5.28888	-1.28253	-0.516916	24.1671
454	-5.25497	3.41699	-2.24494	-2.67861	1.34522	5.23082	7.05442	9.81473	2.16992	9.212	-3.07837	-3.54442	4.1492	0.399248	3.24897	4.24991	4.36964	-2.70071	13.0699	-0.67569	9.06453	5.94865	8.22698	2.48849	-0.982963	3.65746	18.4379	-5.71126	7.47936	4.43232	-0.7132	-0.515888	24.4343
456	-5.60489	1.69	-2.45509	-3.22841	4.25968	5.21438	8.06564	10.1831	2.89956	10.0377	-3.8147	-2.84355	2.30094	0.692647	3.39078	4.4092	4.57414	-3.1426	13.5297	-0.798497	9.43398	7.42951	8.36058	3.5213	-1.76348	3.61995	18.2729	-6.2256	8.36366	2.4998	0.141818	-0.870947	24.2108
458	-6.36331	0.764584	-3.71707	-4.0675	8.49983	5.41118	8.61955	10.2726	3.78695	10.7782	-3.65901	-2.17865	0.728615	1.07391	3.05988	4.41896	4.71339	-3.73659	13.966	-1.10114	9.76077	8.56252	8.34414	2.84766	-2.80758	3.21248	17.9086	-6.83501	9.28548	1.7198	1.20699	-0.880196	24.368
460	-6.44706	2.21462	-4.73651	-3.28648	8.83999	5.31355	8.26449	10.3224	4.09474	11.0659	-3.51616	-2.45458	1.46751	0.778457	2.50596	4.37889	4.65379	-3.67956	14.0831	-1.14739	9.7433	8.16943	8.41196	1.7681	-2.39806	2.76751	17.8192	-6.5226	9.61022	2.33845	0.295454	-0.710117	23.8516
462	-5.47746	5.02888	-4.6173	-1.35755	6.94343	6.23999	8.27837	11.1122	4.41794	11.7216	-3.31782	-2.96533	3.75869	0.667983	2.73154	4.94719	5.00885	-2.91857	14.4428	-0.582173	10.0686	7.9639	9.26801	1.93664	-0.359169	2.35798	18.5047	-5.37624	10.1081	3.48122	-1.41561	-0.864267	22.0902
464	-5.17738	6.1994	-4.88964	-1.32209	3.74584	6.45426	8.59489	11.5602	5.01604	12.4281	-2.60719	-1.79944	4.15999	1.68846	3.53055	5.38908	4.7879	-3.20324	14.4772	-0.840117	10.0295	8.05177	9.55935	1.30308	0.0220947	2.47873	19.0935	-5.2375	10.6415	4.56952	-0.943398	-1.12324	20.8709
466	-6.03189	4.60497	-5.10288	-2.99565	1.21778	5.76829	8.54042	11.3886	5.56481	12.6136	-2.27217	-0.547746	1.97106	1.8611	4.0598	5.26525	4.13327	-4.15177	14.2316	-1.67767	9.55884	8.04406	9.31323	0.492252	-1.26197	3.21762	19.2477	-6.32631	10.8203	4.73138	0.0477864	-1.0364	21.5209
468	-6.87457	2.72743	-4.49604	-3.85015	1.913	5.50572	7.87603	11.051	5.5643	12.575	-3.25154	-1.31336	0.303162	0.721936	3.63126	4.87679	3.89486	-4.46213	14.1135	-1.97158	9.23923	7.63864	9.14366	0.840631	-2.19664	3.54288	18.9825	-7.25584	10.8023	3.84399	0.193201	-0.699327	22.2336
470	-7.19161	2.53885	-4.07624	-2.74695	4.79972	6.01801	7.4475	10.8809	5.1856	12.8839	-3.77205	-3.04857	1.14739	0.50407	2.81426	4.84339	4.18877	-4.03976	14.2697	-1.49525	9.3754	7.34062	8.93248	1.27071	-1.05387	3.23304	18.6383	-7.54564	10.9585	4.22679	-0.213755	-0.584228	21.7603
472	-7.34011	2.82351	-3.87738	-1.37605	8.93402	6.72659	8.43097	11.551	5.76624	14.0261	-3.04754	-3.74482	2.44585	1.50964	3.08711	5.74928	5.13422	-3.30652	15.2028	-0.435216	10.3609	8.72232	9.27212	2.39498	0.538497	2.75158	19.0416	-7.5626	12.0144	4.70106	-0.0251777	-0.709604	21.2691
474	-7.48398	2.83944	-4.06802	-1.98134	10.6117	6.03189	9.40571	12.2606	6.86173	14.9603	-3.37126	-2.54553	2.06355	1.96336	3.71296	6.59094	5.58331	-3.26798	15.9427	-0.156719	11.049	9.84453	9.70734	3.31422	-0.508695	2.30197	19.6551	-7.23169	13.1012	2.67964	1.80715	-0.670552	21.1668
476	-7.8709	2.98075	-4.73908	-3.56241	7.40331	4.96568	9.03832	12.1069	6.84734	14.7963	-4.55821	-1.51735	1.2517	1.1145	3.40826	6.29394	4.86394	-3.94161	15.6287	-0.93158	10.5608	8.78809	9.67188	2.65857	-1.77529	2.19972	19.5842	-6.81137	13.0565	0.645888	1.99316	-0.271818	21.0605
478	-8.33437	3.4026	-5.00114	-4.15897	3.5511	5.41734	8.36674	11.7324	5.87363	14.1551	-4.76169	-1.80047	1.45466	-0.10585	2.77213	5.52833	4.1677	-4.49193	15.1935	-1.61292	9.96168	7.49169	9.74485	1.82	-1.53739	2.16118	19.0504	-7.09347	12.3094	0.452687	-0.608892	0.00102767	20.7989
480	-8.26192	4.48063	-5.38497	-3.89948	1.47881	5.80991	8.01837	11.4169	5.03865	13.5303	-3.97142	-1.65865	2.16118	-0.114071	2.51932	5.00165	3.74379	-4.9739	14.9638	-2.173	9.63283	6.72248	9.70168	0.576007	-2.40063	1.77067	18.3906	-7.69825	11.5916	2.47	-0.953161	-0.279525	20.1623
482	-7.61192	5.55505	-5.63572	-3.25411	1.74755	5.71331	8.18125	11.5571	5.32537	13.6685	-3.0013	-0.87403	2.25624	1.06004	2.81169	5.00062	3.87276	-4.98161	15.2521	-2.17249	9.82963	6.70398	10.0485	0.0662848	-3.30549	1.64375	17.9282	-7.6556	11.8408	4.74576	1.67253	-0.599129	19.7564
484	-6.87509	4.99189	-4.55256	-2.41604	4.37015	6.54778	8.92168	12.4923	6.50102	14.617	-3.37948	-1.19929	1.43925	1.8647	3.04446	5.50007	5.01809	-4.01355	16.3142	-1.02972	10.8804	8.01528	11.3382	2.01166	-1.83336	2.03992	18.1496	-7.30311	12.9753	3.59529	2.02296	-0.474268	20.6679
486	-6.54366	3.48893	-4.33624	-2.01217	5.66758	7.07497	9.22536	12.8171	7.27279	15.1283	-4.46881	-2.74695	0.881224	2.28604	2.57328	5.78782	5.73746	-3.41082	16.7664	-0.278498	11.4806	8.85334	11.2961	2.57122	0.0364822	1.87446	18.7929	-7.27485	13.6412	2.70996	-0.118182	-0.320118	21.9787
488	-6.71323	2.74592	-5.72616	-2.39087	5.50367	6.19631	9.21406	12.4404	7.6037	15.1411	-4.41126	-3.29418	1.02715	2.59486	2.32098	5.91422	5.50572	-3.75098	16.5413	-0.57241	11.348	8.86825	9.74433	1.02304	-0.0914623	1.57387	19.3921	-7.5477	13.8365	3.88818	-0.961896	-0.498418	22.4201
490	-7.2841	2.23774	-6.08378	-2.85177	6.64438	5.42145	9.90927	12.7847	8.46386	15.5573	-4.19339	-2.43865	0.863754	2.33794	3.20375	6.20762	5.65062	-3.85015	17.0731	-0.604782	11.7056	9.39081	9.46172	1.06055	-1.35138	2.15759	19.686	-8.0307	14.5584	3.67185	0.13	-0.644861	22.2767
492	-7.57339	1.35344	-4.87268	-2.63083	7.38019	6.42137	10.624	13.541	9.39133	16.0167	-4.44312	-2.16632	0.91822	2.10774	4.36193	6.1922	6.29702	-3.2464	18.0258	0.0303164	12.4533	9.68884	10.7329	2.19869	-1.14636	2.81169	19.5791	-8.38987	15.3055	3.27158	1.14944	-0.429565	22.0902
494	-6.96604	0.765097	-4.13584	-2.53679	6.34378	7.85754	10.5228	13.8894	9.26595	16.0357	-3.96217	-2.43197	1.8015	2.0466	4.68667	5.93786	6.5375	-2.72486	18.3392	0.430079	12.7266	9.15548	11.628	2.36158	-0.0195255	3.27106	19.6973	-8.24034	15.2932	4.60754	1.27174	-0.0138735	21.7372
496	-6.02367	1.38427	-4.13225	-2.28913	7.37916	8.88418	10.7735	14.5405	8.8405	16.494	-3.04241	-2.38881	1.7311	1.72751	4.61474	6.33556	7.11094	-2.2994	18.8083	0.948022	13.2795	9.77722	12.2472	2.99154	0.607351	3.88715	20.447	-7.35809	15.3759	5.50469	0.679801	-0.0256917	20.7912
498	-5.69687	3.38667	-3.06861	-0.731698	12.0468	10.7335	12.1753	16.1344	9.20635	17.6389	-2.79371	-2.21719	1.23885	1.49269	4.99446	7.40536	8.93093	-1.00095	20.3303	2.57019	14.9407	12.2816	13.9665	5.71485	2.13806	4.12402	21.2408	-6.11718	16.196	3.64102	-0.812884	-0.604268	19.6603
500	-6.61046	5.25189	-2.33332	0.0539526	13.7456	10.92	12.6881	16.5917	9.02034	17.8069	-3.12462	-1.80561	2.3698	1.23269	4.86086	7.51275	9.62872	-0.32834	20.9217	3.1945	15.6092	13.445	14.6119	6.22303	3.05525	3.49869	20.968	-5.71691	16.1832	2.63905	-1.18593	-0.840631	18.8212
502	-7.67769	5.14809	-2.88106	-1.14688	9.45504	8.96279	11.6183	15.3061	7.92279	16.9159	-3.58553	-1.76604	3.69549	1.18593	3.92569	6.51181	8.18433	-1.31901	19.8689	1.83182	14.4516	11.9857	13.057	3.23663	1.83901	2.9715	20.1166	-6.41829	15.1288	4.25351	-0.0457312	-0.527707	18.5843
504	-7.31801	3.81984	-2.95146	-2.61541	5.37367	8.07078	10.9051	14.6268	7.79947	16.7895	-3.62252	-2.27988	3.68418	2.11442	3.69343	6.25386	7.14023	-2.19201	19.2343	0.869405	13.6114	10.2463	12.0602	1.74292	0.649999	3.45296	20.2671	-6.99584	15.0574	5.82224	0.450632	-0.489169	19.3746
506	-6.39928	3.59323	-2.73	-3.12822	5.92861	7.36631	11.3352	14.8637	8.96793	17.5931	-3.70988	-2.21513	2.7783	3.46324	4.35885	6.77386	7.37042	-2.16581	19.5349	0.959326	13.7743	9.89129	11.8212	3.1462	-0.379209	4.08651	20.8899	-6.89256	16.1503	5.3526	1.20802	-0.72656	20.6258
508	-6.31604	4.79817	-2.61541	-2.48079	8.22236	6.51592	12.1701	15.0836	9.90927	18.1424	-4.39584	-1.72134	2.42735	4.02742	4.98007	7.00611	7.97675	-1.52711	20.0107	1.46648	14.1859	10.4668	11.5515	5.15991	-0.903319	3.85323	20.9505	-6.74612	16.8681	2.4181	2.7598	-0.639722	21.1453
510	-6.68343	5.94248	-2.48798	-1.33442	7.64841	7.64892	12.3808	15.3914	9.74382	17.9518	-4.46778	-2.21719	3.25154	3.21968	5.11572	6.90489	8.37702	-0.756876	20.2163	2.09798	14.4469	10.4781	12.1953	5.31098	0.458339	3.09276	20.6674	-6.86995	16.5547	1.62217	2.38316	-0.420316	20.7224
512	-6.90746	6.07145	-2.66988	-0.659248	5.8428	9.8399	11.8464	15.7022	9.1005	17.4117	-3.38359	-3.58347	3.52438	1.98648	4.71442	6.79698	8.49726	-0.531818	20.0965	2.33486	14.4608	10.0506	13.2846	3.71347	2.00652	2.84818	20.4156	-6.98094	15.8584	4.94205	0.349406	-0.566758	19.9532
514	-7.25584	5.51343	-3.00798	-0.958299	6.69987	10.7453	11.3172	15.6118	8.62161	16.8769	-2.3626	-3.21094	3.50075	2.25881	4.2864	6.71785	8.50137	-0.864267	19.9008	2.23877	14.375	10.012	13.4131	2.99924	1.84672	3.65438	20.6217	-7.08833	15.3097	7.54102	0.375098	-0.896639	19.5215
516	-7.53074	4.94616	-3.3913	-1.42537	8.62675	10.1343	11.1404	15.3081	8.28761	16.7479	-2.80913	-1.94434	4.33572	2.86667	4.52122	6.61252	8.44947	-1.13609	19.7317	2.16581	14.2748	10.2587	12.9337	3.71861	1.28407	5.20307	21.1042	-7.19315	15.1365	6.53904	1.11502	-0.967548	19.4861
518	-7.41513	4.37683	-3.62098	-1.03846	9.23461	9.64516	11.5515	15.3184	8.06307	17.1261	-3.8075	-2.05122	4.22576	2.07897	5.03094	6.56627	8.55532	-0.834979	19.7625	2.34873	14.4367	11.0479	13.0575	4.64402	1.60008	6.40853	21.3266	-7.24145	15.3138	3.54545	0.477351	-0.64075	19.6351
520	-7.25892	3.88355	-3.32501	-0.345296	8.40631	10.0059	12.0073	15.4422	7.45675	17.1122	-4.10964	-1.86778	2.48644	1.89964	4.88809	6.65414	8.67916	-0.355059	19.7831	2.56454	14.6807	11.8521	13.3258	5.16094	2.03478	6.33659	21.5019	-7.32829	14.9304	1.1479	0.75739	-0.218893	19.6356
522	-7.22758	4.02691	-3.25565	-0.0426482	6.94086	10.3512	11.5695	15.2115	6.42137	16.3286	-4.1415	-0.80158	1.69873	3.11023	4.28434	6.79955	8.4135	-0.343241	19.4034	2.36415	14.4346	11.3768	13.0015	4.45236	2.40782	5.11726	21.8441	-7.25841	13.7214	1.43616	1.6977	-0.441383	18.5052
524	-7.47011	4.82952	-3.89999	-0.0518971	6.94445	9.99046	10.6297	14.8534	5.64292	15.4952	-3.99146	-0.246126	2.43351	3.59221	3.87687	6.85864	8.05793	-0.641264	18.8875	1.96336	13.9357	10.4375	12.6439	2.99411	2.57996	3.64051	22.1082	-7.1058	12.7163	3.72324	1.51016	-1.00711	16.9693
526	-8.23623	5.1594	-4.63015	-0.7132	8.3724	9.21251	9.87074	14.6072	5.11213	14.6638	-4.13636	-0.975769	2.92628	2.25984	3.53414	6.60687	7.81592	-0.951619	18.3649	1.70593	13.5272	10.2967	12.5416	2.17351	2.02502	2.97355	22.1637	-7.48398	12.0124	4.93639	0.194743	-0.980394	16.9185
528	-9.11951	4.18774	-5.10134	-2.01423	9.14777	8.54299	9.66058	14.3709	4.85778	13.7877	-4.52584	-2.02964	3.12513	1.24964	3.54391	6.28572	7.49991	-1.38118	17.8578	1.45209	13.2225	10.6343	12.3793	2.26498	1.1032	3.62201	22.1179	-8.3056	11.311	4.64557	-0.701382	-0.566244	18.3192
530	-8.90576	3.40414	-5.26165	-2.38059	9.05374	8.29635	10.0197	14.1592	4.99651	13.2708	-4.12248	-2.55375	3.04086	1.98288	4.26738	6.20813	7.37196	-1.55691	17.6615	1.43976	13.131	10.7705	12.1938	3.0383	1.14277	4.66972	22.0234	-8.46951	10.9457	4.80691	-0.401818	-0.605295	19.0288
532	-7.52303	3.93904	-4.83311	-1.86008	8.53939	8.18947	10.3157	14.0646	5.12086	13.0755	-3.82497	-2.49312	3.09071	2.71047	4.86189	6.28315	7.45161	-1.27328	17.719	1.65197	13.1248	10.476	11.9862	4.12762	1.49936	4.88193	22.1051	-7.79177	10.9991	4.97853	0.070395	-1.0251	18.183
534	-7.01588	4.37118	-3.99505	-2.39138	8.16018	7.43517	10.2885	13.8267	5.11675	13.1423	-5.05149	-1.95873	3.53826	2.37391	4.52584	6.21841	7.26406	-1.1366	17.6589	1.52608	12.9085	10.0963	11.4482	4.96517	0.239446	4.42616	22.2628	-7.50864	11.2031	3.24794	0.33913	-1.01431	17.6779
536	-7.65406	4.34549	-3.80699	-3.51667	8.27991	6.49588	10.306	13.4629	5.33102	13.4604	-6.10999	-1.48652	3.29675	1.88063	3.9113	5.86129	6.95781	-1.38581	17.4565	1.16743	12.6259	10.2839	10.8809	4.94153	-1.13711	4.1158	21.989	-7.70647	11.4816	1.26557	1.36937	-0.738378	17.8382
538	-7.522	5.35568	-4.05723	-2.77521	7.46805	6.72556	10.55	13.5811	5.79861	14.0307	-4.84802	-1.53842	3.12976	2.03375	4.13841	5.80991	7.14279	-1.27482	17.4955	1.26917	12.6814	10.6584	11.0387	4.64043	-0.426482	4.53612	21.6663	-7.33189	11.9523	1.33545	2.28656	-0.806718	17.4698
540	-6.58837	7.09192	-3.90873	-0.223517	6.14544	8.75623	10.6009	14.469	6.23639	14.8051	-2.85588	-2.58509	3.60094	2.15142	4.88141	6.46299	7.85548	-0.500987	17.8932	2.04557	13.1079	10.2525	12.3109	4.736	1.70182	5.57047	22.0707	-6.52619	12.4748	2.72897	0.637667	-1.01996	16.9812
542	-6.51797	7.14382	-4.10501	-0.245099	5.25343	9.63129	9.85429	14.7809	6.00054	14.9859	-2.94735	-2.96122	3.3466	2.05071	4.55976	6.75485	7.75169	-0.609406	17.6738	2.03478	12.9214	9.1154	12.9537	3.94675	1.55743	5.70766	22.4555	-6.67007	12.3685	4.15742	-0.862212	-0.801066	17.327
544	-7.24556	5.63367	-4.67434	-3.50331	6.1511	7.55386	9.08046	13.8694	5.21027	14.2203	-4.90454	-1.44387	2.51573	2.13498	3.45039	6.259	6.86019	-1.74344	16.8193	1.08522	12.1532	9.01109	11.9148	2.69711	-1.37348	4.74987	22.0892	-7.4177	11.5705	5.43276	0.470671	-0.323201	17.961
546	-7.16438	5.22877	-4.48936	-4.57825	8.83331	6.49896	9.51876	13.2487	4.79252	13.4085	-5.72718	-0.157747	2.67656	2.32766	3.49715	5.77549	6.99944	-1.82668	16.7448	1.24861	12.221	10.6482	11.1296	2.91806	-1.32672	4.3496	21.693	-6.91979	10.9323	6.28469	1.87087	-0.519485	17.6019
548	-6.31193	5.94454	-3.8075	-2.47051	8.47927	8.29532	10.1497	13.4778	4.95232	13.3633	-4.37683	-1.25941	3.69806	2.20897	4.33264	5.56944	7.63556	-0.95573	17.1569	2.08	12.6192	11.5088	11.5165	3.50486	2.01834	4.66098	21.6329	-5.82481	11.0356	5.56224	1.29332	-1.25118	16.3902
550	-6.07351	6.42446	-3.3543	-0.935176	5.82019	10.5017	10.0413	13.9932	5.45228	14.0153	-3.19245	-3.69908	4.18877	1.49474	4.48011	5.70406	7.71572	-0.450632	17.2946	2.28039	12.6136	10.7232	12.4235	3.5475	3.33478	4.57568	21.9813	-5.92655	11.7575	4.20161	-0.859129	-1.51016	15.5424
552	-6.8494	6.56833	-3.1426	-0.777429	5.0407	11.1975	9.79417	14.2383	6.02983	14.5754	-3.66928	-5.12857	3.56806	1.06209	4.17592	5.96303	7.58777	-0.401817	17.3362	2.14782	12.5067	9.93137	12.9594	3.77822	2.06869	4.18055	22.4093	-7.00149	12.3865	3.67545	-2.79628	-1.20956	15.4479
554	-7.81078	6.04782	-3.20683	-1.25427	5.91987	9.86817	9.58145	13.8108	6.30473	14.6078	-4.75604	-5.07513	2.31328	1.63142	4.25505	5.91628	7.31904	-0.800038	17.0901	1.88423	12.1501	9.37232	12.2626	3.89383	0.562647	4.39636	22.3281	-7.88888	12.3967	3.41082	-2.23774	-0.958813	15.6884
556	-8.06153	5.18612	-3.3692	-2.12676	8.02402	8.22493	9.59018	13.3761	6.16394	14.5641	-4.99086	-3.49766	2.00189	2.66834	4.58956	5.86643	7.36169	-1.13865	17.0392	1.86059	12.0833	9.52904	11.3393	4.05466	-0.0328852	4.91944	22.1729	-7.86319	12.201	3.5696	0.0816994	-0.943398	15.9237
558	-7.69773	4.34395	-3.93648	-2.73205	9.82757	7.89659	9.68216	13.4475	5.7945	14.8672	-5.01244	-2.10106	2.67553	3.00798	4.24066	5.97485	7.67358	-1.11553	17.3619	2.03683	12.462	10.1847	11.3742	4.0192	0.0133597	4.4575	22.1544	-7.64635	12.3305	3.90154	1.59442	-0.924386	15.9571
560	-7.33651	3.14158	-4.89477	-2.21051	9.65749	8.45461	9.58915	13.837	5.5679	15.3759	-5.53707	-3.13079	2.4145	1.97312	3.38822	6.15161	7.84212	-0.837034	17.5669	2.19664	12.7749	10.2839	12.0782	3.62458	0.626363	3.11075	22.1637	-8.06924	12.6336	3.5177	0.509723	-0.720908	16.01
562	-7.00509	2.70636	-4.74576	-1.21265	9.41445	9.11026	9.955	14.6114	6.09457	15.7952	-5.1075	-4.47703	1.31901	1.00557	3.15956	6.62691	8.27169	-0.187549	18.0027	2.72177	13.2569	10.7211	12.9784	3.84399	1.61087	2.58561	22.6621	-8.07643	13.0986	3.71758	-1.36937	-0.602212	16.1076
564	-6.88999	3.57011	-3.99248	-1.32107	9.81113	8.81378	10.7453	15.194	7.19418	16.2022	-4.15897	-3.92671	0.977824	1.82154	3.67853	7.04619	8.69457	0.226601	18.5982	3.17241	13.6921	11.6455	13.259	4.70209	1.7794	3.56395	23.2623	-7.42078	13.9357	4.07213	-0.379209	-0.741461	16.0295
566	-7.54307	4.60908	-4.51968	-2.45098	9.01777	7.51789	10.9868	14.968	7.912	16.9565	-4.77968	-2.24699	1.83233	3.61071	4.15845	6.92493	8.36315	-0.184466	18.6537	2.85075	13.4799	11.5381	12.3125	5.16402	0.659762	4.53766	23.1903	-7.50916	14.9053	2.84355	2.29786	-0.804663	16.0861
568	-9.02342	4.70877	-5.59821	-3.43189	7.62837	6.93418	10.382	14.3909	7.72394	17.4395	-6.33865	-1.53688	2.57893	4.49553	3.98426	6.58888	7.66793	-0.859643	18.2113	2.20383	12.8787	10.291	11.0623	4.94924	-0.56573	3.96576	22.9822	-8.70588	15.2131	1.38838	3.35173	-0.487628	16.9236
570	-10.1785	4.21652	-5.37264	-3.34197	7.69465	8.30149	9.90876	14.6088	7.27691	17.1692	-6.63718	-2.30608	2.93501	3.68316	3.48841	6.87046	7.73576	-0.899208	18.1445	2.28193	12.9101	9.79828	11.4461	5.0073	-0.253833	2.62569	23.5926	-9.43449	14.8806	0.985018	1.92893	-0.205533	17.5952
572	-9.89797	4.77197	-4.476	-1.78146	8.48647	10.3553	10.1009	15.5866	7.61655	17.03	-5.52576	-3.18063	3.38256	2.24237	3.39233	7.55335	8.43663	-0.364822	18.6979	2.88055	13.5637	10.4072	13.0961	4.41383	1.27225	2.00138	24.3999	-8.61852	15.0003	3.03573	-0.0390514	-0.640236	16.3625
574	-9.18425	5.73592	-4.3311	-0.282094	9.14726	10.7833	10.4586	15.9196	8.339	17.3311	-4.80023	-3.98067	2.68992	1.96336	3.65901	7.60884	8.7958	-0.107391	19.1069	3.11794	13.9023	10.9852	13.558	3.11743	2.12573	2.31996	24.3711	-7.79896	15.5563	6.40596	-0.151581	-1.12786	14.9829
576	-8.85797	5.61414	-3.92312	-0.500987	10.4103	9.48998	10.6646	15.4299	8.3724	17.5751	-5.14193	-4.06802	1.02304	2.47925	3.80956	7.35141	8.83845	-0.110988	19.1238	3.09996	13.9819	11.5546	12.5648	3.88612	1.30308	3.24126	24.0792	-7.96596	15.7644	5.32074	1.14174	-0.799011	15.3811
578	-8.50394	4.84442	-3.03573	-1.53071	10.6543	8.8369	10.6153	15.2793	7.86113	17.7858	-5.56019	-3.16881	0.761501	2.63442	3.80339	7.53999	8.93967	-0.0842684	19.1757	3.12873	14.1171	11.8911	12.1064	5.17122	0.556995	4.02948	24.405	-8.22955	15.6966	1.24193	0.895611	-0.413636	15.6776
580	-8.46026	4.17027	-3.56652	-2.57739	7.49837	8.91912	10.1765	15.3765	7.08884	17.7385	-6.14442	-2.15707	2.34	2.53422	3.70782	7.81592	8.57999	-0.716797	19.0113	2.60924	13.8242	10.885	12.3531	3.88407	0.366877	3.95395	24.7945	-8.43046	15.1971	0.291343	-0.804663	-0.656165	14.7383
582	-8.952	3.81932	-5.39833	-3.28442	4.45031	8.06667	9.39236	15.042	5.90446	16.8661	-7.09449	-1.94075	3.36869	2.32253	3.18422	7.66896	7.74963	-1.71672	18.3916	1.75269	13.0863	9.23769	12.0694	2.40988	-0.508695	3.14003	24.7072	-8.75983	13.9634	1.44747	-0.603754	-0.948536	14.3945
584	-9.65081	3.24229	-6.30679	-3.38154	5.71588	7.34319	8.94635	14.5872	4.77505	15.5707	-7.4069	-3.04909	2.42581	2.21	2.31893	7.16129	7.56517	-1.94589	17.9775	1.73727	12.8479	8.89034	11.497	3.19347	-0.934148	2.13652	24.496	-9.33635	12.7934	0.65822	1.18387	-0.64743	15.6683
586	-10.0454	2.64059	-5.7909	-3.92568	6.92596	7.54358	8.97666	14.2717	4.56284	14.9109	-6.43268	-3.94418	1.1068	2.21668	1.93047	6.48457	7.69311	-1.82257	17.886	2.00087	12.9758	9.04809	11.1641	3.79312	-0.610948	1.53636	24.0608	-9.93394	12.5884	-0.261027	2.69505	-0.154664	16.5788
588	-9.35382	3.44731	-5.04636	-4.0079	5.72205	8.6473	9.38876	14.6725	5.38497	15.2757	-5.03454	-3.50177	1.11091	1.95205	2.44687	6.44809	7.89145	-1.63193	18.2226	2.15502	13.3073	9.0784	11.8454	2.87901	0.0066796	2.02245	23.6045	-9.41291	13.2625	2.28604	3.05525	-0.251264	15.7762
590	-7.85856	4.90711	-4.33572	-1.97672	6.18809	11.0176	10.1256	15.916	6.50821	16.2608	-4.77813	-3.57988	1.71877	2.10569	3.22584	7.26457	8.93453	-0.721935	19.2035	3.09019	14.2887	9.90465	13.6937	3.23252	1.94537	3.41391	23.8162	-8.15916	14.1109	4.62244	0.441383	-0.705493	14.7167
592	-7.27639	4.79304	-3.61328	-0.608378	7.72497	12.0812	10.3013	16.5994	7.18904	17.1065	-5.86489	-4.84185	2.27011	2.84407	3.4062	8.04406	9.74176	-0.0169564	19.7641	3.93288	14.8996	10.4858	14.6355	4.88193	3.44731	3.8779	24.4615	-7.94129	14.6715	3.49561	-2.59023	-0.678774	15.154
594	-8.08722	3.89897	-3.89537	-1.7717	7.52098	10.2849	9.5239	15.9319	6.98762	17.0577	-6.84785	-5.40707	3.00335	3.31988	2.9309	7.97829	9.10101	-0.736837	19.1958	3.33169	14.2784	9.81216	13.4347	4.42153	2.47308	2.50442	24.5638	-8.58358	14.5199	3.14363	-1.48344	-0.356086	15.9956
596	-9.09587	4.29308	-5.24778	-3.4694	7.51892	8.73825	9.09125	15.1524	6.28623	16.4509	-7.02513	-4.35731	2.3811	3.25205	2.59023	7.44185	8.19769	-2.02347	18.5463	2.21822	13.6176	9.49975	12.1347	2.41553	0.825216	1.14842	24.239	-8.88983	13.9054	5.53604	2.09233	-0.443438	15.4623
598	-9.62615	5.05612	-5.35774	-4.05414	11.0197	10.3512	10.4175	16.067	6.52157	16.7628	-7.11608	-2.03838	0.126917	2.80039	3.35533	8.00192	9.03884	-1.87035	19.3443	2.71818	14.6062	11.4009	13.3047	3.76331	0.636639	1.86727	24.8762	-9.02085	14.2131	5.03968	3.7777	-0.590908	15.3266
600	-9.57579	4.50889	-4.40612	-3.25513	13.4563	12.945	11.8844	17.4544	7.20445	17.2299	-7.0724	-1.54664	-0.412608	2.42426	4.27304	9.05066	10.5038	-0.640236	20.5266	4.06288	15.9484	13.1089	15.2583	6.95422	1.91968	3.82138	25.8859	-9.28599	14.672	1.28099	1.97672	-0.36328	16.5516
602	-9.35536	3.58707	-4.99446	-2.31842	8.28196	11.9204	10.8496	16.5896	6.40031	15.9972	-6.56268	-3.39746	1.41561	2.82351	3.49612	8.46489	9.56089	-0.755849	19.6762	3.41391	14.9669	10.8763	14.3724	5.52216	2.06818	3.79877	25.2672	-9.64362	13.4933	1.8462	0.412608	-0.0786165	17.051
604	-9.33583	3.82395	-6.1809	-2.06304	1.95565	8.74544	8.96331	14.8842	5.22363	14.506	-5.69892	-3.39027	2.48695	3.72991	2.27885	7.33857	7.54924	-1.88577	18.0566	1.78814	13.0776	7.5405	12.4003	1.82257	0.421343	1.96798	24.0474	-9.84247	12.1732	6.0622	1.5266	-0.120751	16.1642
606	-9.37386	4.57466	-5.85205	-1.81434	3.25411	8.58615	9.03678	15.0147	5.44252	14.6771	-5.00987	-2.36723	2.34565	3.83371	2.59383	7.48347	7.69003	-1.90735	18.2154	1.99213	13.1968	7.86062	12.7842	2.09284	-0.03751	1.77786	24.0417	-9.63745	12.3998	6.53544	2.19407	-0.428023	15.4566
608	-9.81627	4.22885	-5.36545	-1.88474	8.07386	10.2556	9.30757	15.3811	5.37058	14.9454	-5.66912	-3.07683	2.06664	2.88055	2.89391	7.53074	8.63188	-1.49114	18.6213	2.83122	13.9074	9.33994	13.6906	4.19339	0.244071	2.4145	24.1517	-9.55319	12.5786	3.32553	1.86316	-0.47992	15.7937
610	-10.2844	3.51051	-5.78268	-2.45407	10.272	10.6518	8.43046	14.6273	3.95446	14.1088	-6.78928	-3.84964	0.976283	2.20845	2.20845	6.94959	8.40374	-1.70541	17.8578	2.65189	13.503	9.17655	13.1706	3.86762	-0.265652	2.19869	23.9128	-9.61844	11.6265	2.01936	1.80355	-0.114585	16.212
612	-9.73251	3.48995	-5.98564	-2.37185	9.62255	10.0012	7.8709	13.9845	2.77521	13.3509	-6.44501	-4.16205	0.0143874	2.92268	1.92893	6.84991	7.79742	-1.99727	17.0526	2.15604	12.8278	8.99054	12.2647	1.74498	-0.333478	2.38419	24.2082	-9.45247	10.5999	5.05509	1.47778	0.052411	15.5126
614	-8.84307	3.67853	-5.17276	-1.56873	8.30354	9.22536	8.22287	14.208	3.14312	13.5488	-5.43584	-4.11786	0.964979	3.83936	2.55067	7.46343	7.85856	-1.87652	17.0819	2.173	12.7235	9.62101	12.0782	1.59134	0.692133	2.90162	25.019	-9.33378	10.6019	7.22347	1.32826	-0.206047	14.3519
616	-8.96382	3.49663	-4.44877	-1.85648	7.21833	8.45153	8.72951	14.6103	4.18723	14.2306	-5.37161	-2.43249	2.07178	4.0562	3.10766	8.05433	8.09698	-1.70849	17.441	2.31585	12.8782	10.1862	12.2159	3.50537	0.961382	3.01055	25.6572	-9.50951	11.3382	5.15323	1.99008	-0.118182	14.3796
618	-9.76848	2.94272	-5.34541	-3.48893	5.42043	7.32521	8.1237	14.0528	4.12402	14.0179	-6.13928	-1.34624	1.88525	3.90256	2.46126	7.62734	7.41821	-2.13087	16.9313	1.69976	12.2739	9.22536	11.6954	3.58193	-0.25332	2.37391	25.5041	-9.61844	11.2637	3.40363	2.07178	0.366363	15.062
620	-10.029	2.54707	-6.1922	-4.40406	5.72513	7.43106	7.62939	13.7373	3.76588	13.52	-6.93572	-2.23466	1.83027	3.35019	1.56925	7.07189	7.11813	-2.29015	16.4889	1.43976	11.9297	8.57588	11.7997	2.9792	-0.512292	1.33751	25.4784	-9.36153	10.9179	3.59015	0.91154	0.285177	15.3097
622	-9.67445	3.2315	-5.87311	-4.11015	8.55686	8.81943	8.79991	14.5564	4.3681	13.9069	-7.3288	-2.25932	2.02347	3.26438	1.92842	7.48141	7.9752	-1.82257	17.1574	2.1098	12.7199	10.2962	13.0262	3.20015	0.162371	1.19723	26.1932	-9.09331	11.4343	3.87636	0.809287	-0.302648	15.1314
624	-9.54394	4.63786	-5.5124	-2.91241	10.0804	9.76026	9.99868	15.2084	4.89066	14.3139	-7.10888	-1.83747	1.39249	3.74533	2.59794	8.00912	8.63805	-1.32723	17.7093	2.72177	13.3735	11.9399	13.6567	3.58707	1.18798	2.11751	26.7722	-9.10204	11.9178	2.92628	2.13241	-0.413122	14.8904
626	-9.97299	4.77351	-6.15778	-1.86881	8.8256	9.88461	9.35639	14.8703	4.54845	13.9567	-6.68446	-2.56762	0.99735	3.52798	2.25213	7.84264	8.31228	-1.3447	17.2227	2.49877	12.9635	11.0664	13.1099	3.68984	2.20229	2.77881	26.8904	-9.65595	11.6075	1.33134	2.08102	0.132569	15.1971
628	-10.8378	3.53723	-7.54461	-2.27217	6.16703	8.85129	7.74809	14.134	4.17438	13.6135	-7.38687	-2.76699	1.46905	2.88003	1.51118	7.48038	7.2507	-2.24185	16.3193	1.26814	11.8752	8.62726	12.2775	2.75466	0.545691	2.34205	26.725	-10.42	11.2324	0.892014	1.45723	0.659762	15.8348
630	-11.4821	2.91395	-7.88323	-2.57328	5.88031	7.78406	7.42335	14.1926	4.6692	14.5019	-8.70279	-2.20897	1.64838	3.38924	1.61292	7.79074	6.87817	-2.93347	16.271	0.591936	11.4914	7.66639	12.2631	2.19869	-1.63553	1.92996	26.6017	-10.5403	11.8762	1.19723	2.23004	0.422371	15.9889
632	-11.182	3.41237	-7.21062	-1.87755	8.22955	8.87441	8.38011	15.1396	5.2709	15.9365	-8.67402	-2.65035	1.50707	3.89845	2.48952	8.54761	7.56619	-2.5296	17.0361	1.31747	12.3135	8.53066	13.4023	2.79834	-0.183439	2.41758	26.7877	-10.1862	12.7816	2.14577	1.68794	-0.340671	15.4047
634	-10.9328	3.67648	-7.19469	-2.88158	8.95765	10.0978	8.34979	15.1992	4.71596	15.9776	-7.74603	-2.95917	1.28972	2.48233	2.68735	8.47311	7.41924	-2.40936	16.9169	1.44798	12.4486	8.45101	13.7605	2.92731	1.18644	2.37596	26.5328	-10.2489	12.445	3.36098	-0.262569	-0.436244	14.729
636	-11.663	3.12667	-7.58469	-5.40707	7.29489	8.55173	7.44493	13.8756	3.84399	14.9238	-6.72197	-1.96952	1.20802	1.66533	2.29015	7.51481	6.11256	-3.20015	15.8749	0.242529	11.3398	7.66588	12.1054	2.48438	-0.553912	1.47162	25.7569	-10.8794	11.5751	3.72426	0.126403	0.202964	15.0599
638	-12.0057	2.79474	-7.04465	-5.99438	7.29335	6.52157	7.68746	13.1654	4.03667	14.6432	-6.52003	-1.45004	1.27276	3.436	2.52549	7.16181	5.56687	-3.55367	15.5712	-0.472213	10.8403	8.43406	10.6744	3.16881	-2.2249	1.72597	25.7559	-11.2	11.6496	1.72494	2.08257	0.497904	15.9905
640	-11.4307	2.66217	-6.79287	-5.07256	6.88279	6.07299	8.22133	13.2733	4.52173	14.9104	-7.56517	-2.0096	2.08513	4.89529	2.73513	7.37402	5.5345	-3.73043	15.6611	-0.791817	10.791	8.9854	10.3486	3.08865	-2.68992	2.97047	26.3442	-11.0505	12.1814	-0.219407	3.45604	0.0806718	16.1076
642	-11.2298	1.66533	-7.78765	-4.78893	2.1134	7.07189	7.80667	13.297	4.51865	15.0327	-7.8709	-2.91395	3.82497	3.90616	2.42067	7.24299	4.9107	-4.42308	15.3975	-1.53944	10.2669	7.70544	10.4853	0.56162	-2.37288	3.44217	26.1711	-11.3747	12.3983	2.37494	3.26695	-0.16751	16.3656
644	-11.8099	0.499446	-8.65603	-4.60138	-0.871975	8.61287	7.50607	13.4229	4.58545	15.5748	-7.30157	-4.18466	4.22885	2.61592	2.136	7.16078	4.51968	-4.74987	15.303	-1.8981	9.95449	6.87406	11.033	-1.34676	-1.61446	2.73513	25.5529	-12.184	12.7467	5.80272	1.39865	0.216838	17.1641
646	-12.1311	0.78565	-8.2424	-3.67596	1.63296	9.14931	7.80564	13.9331	4.9996	16.4201	-7.47833	-4.85007	2.49312	2.58201	2.21308	7.57185	5.04584	-4.253	15.6395	-1.36063	10.3347	7.45366	11.7169	-0.415691	-1.27482	1.72288	25.7245	-12.1866	13.3715	4.9847	0.181383	0.343241	16.9555
648	-11.5438	2.41604	-7.45932	-3.3543	5.20051	8.6473	8.16378	14.6889	5.66141	16.9246	-7.76042	-3.4545	0.831896	2.57071	3.05525	8.20797	5.84434	-3.62304	16.2592	-0.681343	10.9611	8.11702	12.4276	1.22549	-1.31182	2.26806	26.5806	-11.0695	13.9156	2.79166	0.635098	-0.0642291	15.9833
650	-10.4889	4.09114	-8.18947	-4.48268	6.00568	7.26868	7.50453	14.4916	5.68145	16.4694	-7.6705	-1.74189	0.691619	1.99059	3.39901	8.07643	5.53861	-3.96422	16.0583	-1.09909	10.6713	7.25532	12.0576	0.347351	-1.783	3.16984	26.6525	-9.97196	13.6305	3.33375	1.62012	-0.402331	14.8503
652	-10.1277	4.71802	-9.04192	-6.06529	4.48782	5.349	6.33556	13.2235	5.20256	15.8148	-8.28094	-0.623793	0.927469	2.12264	2.37545	7.15615	4.30181	-4.99394	15.0923	-2.35798	9.64568	5.73592	10.4473	-0.992726	-3.3913	2.63956	25.8278	-10.0835	13.0997	3.21454	3.46375	-0.32166	14.7234
654	-10.5521	4.2458	-8.56406	-6.07659	3.29881	5.15375	6.45323	12.7287	5.40655	16.1883	-8.60619	-0.402331	1.56873	3.0126	1.7681	6.83141	3.97142	-5.32485	15.0301	-2.74541	9.52133	5.79707	9.85121	-0.523082	-3.76588	2.62363	25.5437	-10.7931	13.4614	2.01371	4.10347	-0.218893	15.8281
656	-10.4539	3.75252	-8.47722	-4.08549	2.47205	7.50762	7.22963	13.4732	5.66141	16.7869	-7.37299	-2.77316	2.54091	2.78909	2.14268	7.3139	4.7175	-4.74268	15.712	-2.00189	10.2314	6.64335	11.0284	-0.411066	-1.46956	2.94015	25.7466	-10.5747	13.8833	4.1528	2.0281	-0.64075	15.8327
658	-10.289	2.99565	-8.82252	-3.2726	3.00284	9.12311	7.63299	14.0898	5.28529	16.6091	-7.08216	-5.03197	1.55743	1.53636	2.20177	7.50916	5.36031	-4.16719	16.0855	-1.34059	10.8275	7.41204	12.146	-0.0308303	-0.437272	1.62268	25.4157	-10.4406	13.6705	5.33718	0.146956	-0.720908	15.489
660	-10.9647	1.75166	-8.60876	-4.32545	5.66604	7.9192	7.9043	13.8514	4.77145	15.9134	-9.02908	-5.09054	-0.476323	0.779485	1.80099	7.21936	5.48774	-4.00173	16.0506	-1.18901	11.0695	8.20643	11.9081	1.89091	-1.56103	0.213241	24.8772	-11.2411	13.2281	2.24802	-0.809801	-0.0662845	16.5238
662	-11.5957	1.61703	-8.74493	-4.94153	6.41469	5.67375	7.78868	13.167	4.35936	15.602	-9.90876	-4.26327	-0.801066	1.31541	1.70695	7.08165	5.01398	-4.35268	15.6935	-1.57644	10.7319	8.17714	10.5182	2.13087	-2.57122	0.403873	25.1701	-11.6476	12.9322	1.04616	-0.503556	0.295968	17.3527
664	-11.6203	2.3143	-9.11591	-4.62964	5.00268	4.3609	7.26509	12.5627	3.993	15.6298	-8.77833	-2.69043	-0.0966005	3.00798	1.86059	7.13149	4.32339	-4.92766	15.2439	-2.24853	10.1004	7.60627	9.07172	0.199367	-3.12256	1.12786	25.9923	-11.1409	12.8016	3.00695	1.5528	0.126403	17.3861
666	-11.0233	2.32869	-8.63548	-4.06596	4.82232	5.07205	6.87406	12.5252	3.94675	15.4654	-7.48244	-1.76193	0.580632	4.32339	1.86676	7.09809	4.28023	-4.85058	15.1252	-2.31328	9.97864	7.33137	9.03062	-0.590394	-2.63288	1.61446	26.483	-10.0722	12.8083	3.95754	2.30094	-0.0652568	17.03
668	-10.3501	1.91454	-7.57339	-3.53055	6.49999	6.99532	7.01023	13.1927	4.53612	15.4838	-6.61509	-3.15802	1.64529	3.79671	1.85905	7.31133	5.02323	-3.9745	15.5979	-1.45363	10.5963	7.52817	10.5017	0.970631	-1.0698	2.05276	26.7537	-9.21406	13.1726	3.40466	0.28415	-0.107391	16.7499
670	-10.3255	2.29221	-7.59702	-3.38565	8.69406	7.47319	7.18287	13.6633	5.11161	15.4612	-7.14434	-4.59572	1.28869	1.95565	1.74806	7.58829	5.52628	-3.51205	15.9771	-0.871461	11.0346	7.86627	11.6244	2.6262	-0.899208	1.97312	26.7943	-9.25311	13.3725	2.05431	-0.993753	-0.179842	16.8548
672	-10.959	3.14466	-9.27983	-4.26327	9.11283	6.31655	6.71374	13.2291	5.0479	15.0455	-8.1458	-4.08857	-1.10063	0.858615	1.57901	7.50453	4.93948	-4.40715	15.508	-1.70079	10.457	7.45932	10.9734	1.66276	-2.83636	1.55794	26.4717	-10.0567	13.0622	1.37245	0.707548	-0.33913	16.7746
674	-11.5674	3.07324	-10.1477	-5.45485	6.59916	5.49082	5.8839	12.4974	4.89529	14.896	-7.73268	-3.07581	-2.28091	1.32877	1.56668	7.36374	3.9298	-5.54786	14.7588	-2.91138	9.4607	6.10588	9.67548	-0.508695	-4.15999	0.864781	26.1099	-10.8614	12.9727	2.28245	2.50596	-0.396165	17.1764
676	-11.8993	1.64221	-9.30706	-6.23485	3.6775	5.84999	5.71382	12.4291	5.05971	15.1766	-7.5626	-2.85075	-1.27585	1.45672	1.55691	7.50196	3.55521	-5.78525	14.5821	-3.18885	9.18425	5.48671	9.69038	-0.710117	-3.72323	-0.0632015	26.094	-11.6455	13.2852	1.69925	1.42126	-0.073992	19.0324
678	-12.3567	0.0200398	-8.77473	-6.79133	2.96173	6.32837	6.36537	12.853	5.17584	15.5604	-8.72078	-2.86051	0.0220947	1.25221	1.55229	7.82362	3.76742	-5.60181	14.9022	-2.89083	9.51619	6.3109	10.5099	0.665414	-3.13901	-0.0745058	26.6155	-12.5879	13.4563	-0.862726	-0.274901	0.402845	20.856
680	-12.2416	0.4383	-8.7773	-6.12438	2.42683	6.09971	7.02153	13.1814	5.29865	16.1909	-8.81789	-2.24083	0.699327	2.38162	1.81075	8.27734	4.02383	-5.22311	15.2567	-2.55015	9.75872	6.95268	10.6785	1.04514	-2.85383	1.10063	27.4603	-12.1856	13.6135	-0.407984	-0.012332	0.331936	20.354
682	-11.6959	2.14834	-8.75315	-5.34541	2.11905	5.59821	7.25789	13.2893	5.37469	16.7165	-7.92433	-0.957271	0.599643	3.49663	1.73624	8.66836	4.15126	-4.88398	15.3811	-2.36004	9.83374	7.16694	10.3003	0.573438	-3.41185	2.02502	27.9217	-10.7818	13.7517	1.60213	1.9983	0.100711	18.813
684	-11.7544	2.56506	-9.36718	-6.02932	4.21549	5.4194	6.89204	13.0894	4.9441	16.3656	-8.34876	-0.755849	-0.500474	2.74027	0.814426	8.51781	4.09833	-5.00833	15.0836	-2.44174	9.64002	7.29694	9.98018	0.471185	-4.51146	0.708062	27.5188	-10.3409	13.4018	1.08881	3.09533	0.423912	18.6881
686	-11.6239	2.4366	-9.91955	-6.18193	6.7677	6.56473	6.389	13.0719	4.51248	15.8019	-9.15651	-2.39498	-1.42383	1.44182	0.235336	8.23007	4.20572	-4.8326	14.8261	-2.2064	9.49975	7.15718	10.3393	0.847825	-3.60916	-1.11039	27.0456	-10.3131	13.038	0.601185	0.611975	0.663359	19.372
688	-11.0109	3.05525	-9.34508	-5.44509	6.90386	7.98908	6.14596	13.4059	4.70466	15.8327	-8.63599	-3.46478	-0.484031	1.57798	0.642291	8.43714	4.32853	-4.34292	14.7789	-1.8128	9.48947	6.66853	10.957	0.89407	-1.80612	-0.649485	27.2183	-10.0136	13.1397	1.69976	-1.5564	0.338616	19.5652
690	-11.0721	3.03007	-8.60773	-5.95327	4.93228	7.75374	5.88493	13.353	5.12035	15.9936	-7.2954	-2.91652	0.968575	2.26703	1.19672	8.6175	3.91952	-4.66098	14.4469	-2.20126	9.13493	6.17371	10.8285	0.0781025	-2.11802	0.848339	27.3642	-10.381	13.3263	2.86411	-0.552371	-0.0318577	19.6397
692	-11.6352	2.02039	-9.06196	-7.29797	2.40114	6.03086	5.16043	12.3603	4.85058	15.322	-7.22501	-2.52292	0.725019	2.32715	0.927469	7.88888	2.89545	-5.73027	13.4804	-3.28442	8.21208	5.39833	9.74382	-0.896125	-3.8111	1.11348	26.6381	-11.3418	12.8052	3.33992	0.256917	0.0596046	19.5287
694	-11.6368	1.56	-10.0187	-7.06264	1.77581	4.1415	4.4611	11.3192	4.19288	14.5235	-8.70742	-2.37031	-0.49328	2.15502	0.258458	7.07497	2.20332	-6.32015	12.7282	-3.88972	7.46188	4.56643	8.63856	-1.01636	-4.63066	-0.0544664	25.6978	-11.8757	12.0771	2.91652	0.20245	0.402331	19.0123
696	-10.9709	1.86521	-9.87793	-5.776	3.71296	3.55316	4.91224	11.6517	4.51402	15.2285	-8.7701	-1.72648	-0.580118	1.71415	0.602726	7.60113	2.59075	-6.12335	13.1711	-3.56292	7.76813	4.98418	8.79323	-0.531817	-4.46367	-0.565216	25.7626	-11.4158	12.6989	2.75672	0.282094	0.323715	18.5869
698	-10.2155	1.92122	-8.72951	-5.033	5.61363	5.13987	6.036	12.8602	5.33821	16.7885	-7.23837	-1.8051	0.296996	1.60367	1.41047	8.97615	3.52027	-5.5494	14.1073	-2.82917	8.68635	6.25181	10.0716	-0.35249	-3.65027	0.542608	26.8056	-10.2988	13.9896	3.16778	0.0077076	-0.195257	18.5782
700	-10.5048	0.649999	-8.2907	-5.20873	5.47849	6.73841	6.41367	13.1803	4.84339	17.3203	-7.56619	-2.64162	0.0154152	2.47257	1.35601	9.37694	3.87893	-5.21798	14.208	-2.50442	9.02599	6.95062	10.6096	-0.291857	-3.11332	1.20854	27.3097	-10.1924	13.9228	1.7681	0.275414	-0.118182	19.5246
702	-11.6686	-0.897666	-9.82192	-6.30473	2.19458	5.70714	5.21335	12.0124	3.12462	16.3723	-9.33378	-2.67604	-0.403359	2.60411	0.546205	8.26758	2.73616	-6.03651	12.9368	-3.56446	7.88271	5.44047	9.37591	-1.5713	-4.55924	0.0493279	26.5364	-11.5114	12.4599	1.13352	1.66431	0.545177	20.4788
704	-11.9297	-0.502529	-11.2504	-6.25592	0.193201	5.34181	4.19236	11.5135	2.42529	15.7012	-9.09639	-2.49106	0.41826	1.54201	0.135138	7.56362	1.97774	-6.62691	12.1265	-4.29102	7.07343	3.87225	8.99825	-2.92166	-5.16454	-0.763556	26.0565	-12.2945	11.6681	4.12608	2.21308	0.624821	20.3904
706	-11.3269	1.05079	-11.014	-5.21592	3.18525	7.9788	4.97493	12.6907	3.2464	16.3497	-7.3956	-2.57328	0.786165	1.3262	0.650513	8.27066	3.05577	-5.96612	12.9912	-3.26849	8.05588	5.05869	10.7776	-1.53122	-3.38976	0.0991698	26.6284	-11.9173	12.3207	5.87311	1.17308	0.143359	19.9768
708	-11.7046	0.91565	-10.3414	-5.96098	5.0962	9.0671	5.57817	13.2708	3.62561	16.6045	-7.79896	-2.67245	-0.115099	2.1062	1.10063	8.75366	3.566	-5.83252	13.5652	-2.78703	8.61287	6.13671	11.682	0.382292	-2.99976	0.744544	26.9711	-12.0021	12.5848	2.24288	-0.00513817	0.0652568	20.0626
710	-13.0061	-0.3083	-9.48485	-7.18904	2.60154	6.73019	4.73292	12.408	3.04292	15.8975	-9.26801	-3.50897	-1.1145	2.20126	0.822133	8.17817	2.62774	-6.36999	12.8931	-3.48071	7.76556	5.07205	10.3959	0.220435	-3.84553	0.631501	26.4794	-12.4527	11.9785	-1.01225	-0.856046	0.410039	20.6201
712	-13.5128	-0.00873454	-8.57999	-6.60995	0.183438	4.59675	4.05106	11.7842	2.98434	15.7372	-8.46746	-3.98323	-0.991698	1.59956	0.515375	7.83852	2.07589	-6.23382	12.4096	-3.71553	7.16438	4.09371	9.09176	-0.783595	-3.7145	0.692133	26.2877	-11.9399	12.0047	1.12786	0.172134	0.41158	20.6756
714	-12.9162	0.855532	-8.32358	-5.29505	0.114071	4.73035	4.28742	12.1008	3.47557	16.2125	-7.17876	-3.93853	-0.422371	1.4932	0.516402	8.19872	2.43043	-5.72102	12.6059	-3.306	7.33856	4.26687	9.20943	-0.861184	-2.90213	0.821105	26.7687	-11.2124	12.4933	3.42521	2.43865	-0.03083	19.9393
716	-12.2092	0.604781	-9.42473	-4.84956	2.23723	5.24881	4.41434	12.1146	3.15442	16.0002	-7.77481	-3.97193	-0.589367	2.20948	0.117668	7.95773	2.68837	-5.62236	12.6583	-3.09122	7.37967	4.75398	9.45402	-0.731698	-2.61027	-0.189091	26.6756	-11.0412	12.0653	3.06501	2.88209	-0.176759	19.0062
718	-11.9471	0.224545	-10.9385	-4.98418	5.82481	5.02888	4.41023	11.5654	2.32766	15.304	-8.989	-3.63229	-0.90486	2.96841	-0.3566	7.1171	2.75517	-5.61671	12.5247	-3.0609	7.34884	5.41169	9.00801	-0.778971	-2.67399	-2.01474	26.0349	-10.6487	11.2098	1.77324	1.62731	0.16751	18.2904
720	-11.7714	0.933635	-11.1527	-4.88501	7.47833	5.12086	4.80537	11.721	2.12316	15.4936	-9.23461	-3.21197	-0.660276	2.31276	-0.0190118	7.11813	2.96584	-5.36082	12.6989	-2.8677	7.74706	6.06426	9.0635	-0.796441	-2.56403	-2.29581	25.9845	-9.88307	11.2632	1.01225	0.396679	0.41158	17.5361
722	-11.6311	2.05739	-10.0275	-4.50323	5.92552	5.50778	5.12292	12.3104	2.38162	16.3414	-8.65449	-2.22695	-0.356087	1.34316	0.466047	7.85702	3.07786	-5.12343	12.9537	-2.74387	7.99473	6.14956	9.61022	-0.528734	-2.95557	-0.203478	26.4377	-9.99405	11.8557	1.50348	0.827785	0.355059	17.2088
724	-11.7699	2.22747	-8.75931	-4.07881	4.42821	6.11205	4.97288	12.2899	2.50237	16.6857	-8.51422	-1.10988	-0.0580632	2.31739	0.273873	7.94951	3.16059	-4.87473	13.0318	-2.5779	7.9192	5.68556	9.78338	0.498418	-3.176	1.36269	26.6726	-11.0988	12.0304	1.61755	2.24083	0.322173	18.311
726	-11.9697	1.75114	-8.95508	-4.48474	4.25094	6.63359	4.52533	11.7555	2.16272	16.0758	-9.12414	-1.29229	-0.00411067	3.51359	-0.236363	7.15204	3.0609	-4.84545	12.8268	-2.56762	7.67718	5.03454	9.40983	0.648457	-3.05114	0.585256	26.4691	-11.6481	11.5525	1.43771	2.67707	0.305217	19.5714
728	-11.9852	1.75525	-10.1097	-5.66347	3.45039	6.26414	4.06956	11.2478	1.67304	15.044	-9.07224	-2.20743	-0.320632	2.78857	-0.464505	6.43422	2.63802	-5.13474	12.4229	-2.94169	7.28513	4.41845	8.859	-0.737865	-3.08865	-0.0991699	26.0832	-11.2221	10.9354	1.85391	1.96593	0.227628	19.7492
730	-11.702	2.29786	-10.3907	-6.16497	2.40217	5.75801	3.96474	11.3038	1.69925	14.5358	-7.93513	-2.6113	0.491738	1.93304	-0.409011	6.46865	2.6149	-5.08438	12.3669	-2.97355	7.27485	4.33316	8.91963	-1.49423	-2.44482	0.418774	26.0441	-10.4945	11.0001	2.75569	1.30462	0.0560078	19.4208
732	-11.5155	2.13549	-10.0855	-6.43114	2.39652	5.18252	4.03513	11.4575	2.08	14.5399	-7.44801	-2.29529	1.25324	2.16581	-0.333991	6.59608	2.74747	-4.96414	12.5329	-2.83482	7.49631	4.81513	8.99671	-0.534387	-2.33845	0.441383	26.0832	-10.4051	11.3449	2.03632	1.82719	-0.100197	19.3412
734	-11.6794	1.2594	-9.87639	-6.67778	3.10458	5.03556	4.26893	11.5129	2.55838	15.0091	-8.31742	-2.02142	0.446007	2.02553	-0.16494	6.62742	2.68632	-5.06948	12.7384	-2.91189	7.69928	5.34849	8.89856	0.829327	-3.24177	-0.0411068	26.1274	-10.9744	11.7529	-0.175731	2.24751	0.117668	19.6325
736	-11.5993	1.13917	-9.2788	-6.04627	4.1158	6.01699	4.68359	12.0016	3.10869	16.1863	-9.21971	-2.09901	-0.0077074	1.5898	0.0904346	7.06521	2.85126	-4.8994	13.2369	-2.75723	8.0605	5.61825	9.2603	1.2779	-3.50383	0.278498	26.5919	-11.1795	12.667	0.475296	2.06355	0.412608	19.8412
738	-11.1445	1.72751	-8.58204	-5.40347	5.10288	6.54418	4.97647	12.7539	3.56909	17.439	-8.92939	-2.09849	-0.0816994	1.93047	0.449604	7.77738	3.22173	-4.60703	13.8134	-2.35181	8.41505	5.76161	9.82757	1.10217	-3.0198	0.817509	27.2835	-10.9107	13.5806	3.1128	1.86367	0.186008	19.9727
740	-10.7191	2.13909	-8.47465	-4.82746	5.92501	6.77951	5.39371	13.4506	4.01458	17.8346	-7.45264	-2.58612	-0.545177	2.39857	1.25016	8.18793	3.73814	-4.2011	14.3046	-1.80664	8.84667	6.33351	10.6261	1.26557	-2.0949	1.45466	27.6319	-10.4488	13.9074	3.86968	0.817508	-0.289288	19.9799
742	-10.3003	2.36466	-9.17141	-3.67134	6.24616	6.9907	5.58742	13.4511	4.22217	17.1255	-6.30525	-3.40517	-0.205533	2.28759	1.55794	7.84829	3.85272	-3.81624	14.3385	-1.57336	8.90524	6.55548	10.8794	1.29897	-1.68589	2.10929	27.191	-9.83014	13.6042	3.70114	-0.288774	-0.495849	19.3319
744	-9.9437	1.86984	-9.31991	-2.8528	5.87568	6.95473	5.43738	12.9681	4.50323	16.3507	-6.58477	-3.22225	0.663872	2.28091	0.980908	7.34062	3.57782	-3.6513	14.1309	-1.68794	8.64627	6.13363	10.2474	1.24142	-1.7234	1.61189	26.6782	-9.48382	13.4408	2.786	-0.377667	-0.51075	19.057
746	-9.92366	0.65822	-7.93204	-3.45656	4.75604	7.55849	5.90651	13.2035	5.3156	16.4673	-7.33291	-1.81023	1.31798	2.54758	1.09292	7.66022	3.77308	-3.59118	14.4459	-1.59853	8.91295	6.45169	10.1348	1.79739	-1.58877	0.880196	26.9069	-9.69603	13.8807	0.281581	0.198853	-0.503043	19.6829
748	-10.1323	0.35249	-7.43619	-5.13011	2.47308	7.43003	6.21738	13.5385	5.6239	16.7232	-7.22963	-0.0508693	1.90992	2.6966	1.49834	8.24959	3.62612	-4.12146	14.4932	-2.02245	8.91346	6.46762	10.2859	1.22755	-2.68992	0.801066	27.1581	-10.2016	13.9958	0.571896	1.876	-0.417233	19.5077
750	-10.3399	0.97988	-8.83947	-6.29137	-0.412608	6.08378	5.14604	12.8587	4.7139	16.2078	-6.81189	0.019012	2.07948	2.68632	0.82573	7.98394	2.54861	-5.00268	13.6017	-3.13335	7.89916	4.71596	9.56398	-0.866323	-4.06391	0.571383	26.634	-10.5243	13.2117	4.07316	3.16675	-0.211699	18.369
752	-10.3774	1.02201	-9.73714	-6.0324	-0.463477	5.82173	4.31517	12.2863	3.68316	15.6472	-6.98299	-2.32612	1.10782	2.32972	0.194229	7.69465	2.2177	-5.03197	13.0899	-3.39644	7.35449	3.85837	9.07121	-1.50245	-3.14363	0.360711	26.2564	-10.3789	12.3726	5.18869	1.69514	-0.0102766	18.1686
754	-10.1873	0.937746	-9.59275	-5.85205	3.21505	6.58477	4.98007	12.8684	3.8296	16.1128	-7.076	-3.28648	-0.28415	1.87087	0.735295	8.4654	2.99668	-4.61576	13.6084	-2.81683	7.98548	5.24624	9.68627	-0.375612	-2.57687	0.877113	26.9007	-9.90927	12.6321	4.08292	0.311897	-0.0231225	19.093
756	-9.81832	2.23466	-9.38722	-5.88596	6.39568	7.0724	5.66655	13.6428	4.62553	16.9257	-6.7826	-1.13403	-0.501501	2.15656	1.40431	9.27931	3.53877	-4.48114	14.1633	-2.47102	8.52552	6.20094	10.3589	0.0786165	-3.26901	1.31439	27.7501	-9.05631	13.4835	4.15434	1.21881	-0.335533	19.3916
758	-9.73817	3.73659	-9.03165	-5.38137	7.55438	7.32829	5.60643	13.8144	4.91122	17.0541	-7.38532	0.506639	0.113043	2.80707	1.28099	9.25311	3.65901	-4.19802	14.2465	-2.33075	8.55635	5.96406	10.6081	0.406442	-2.95249	0.80158	28.1108	-8.30354	13.7086	3.38102	1.92174	-0.501501	19.0976
760	-10.3609	3.89999	-9.03113	-5.1522	7.34987	7.04876	5.39268	13.6603	4.83671	16.7993	-8.88212	0.210672	0.580631	2.60924	0.845255	8.92785	3.54031	-4.11529	14.0677	-2.43043	8.45975	5.82276	10.7216	1.04668	-3.01826	-0.0518972	28.0352	-8.77935	13.4994	1.13557	1.14482	-0.218379	19.2436
762	-10.8105	3.52233	-9.0522	-5.00679	5.63983	6.79596	5.31715	13.5601	4.77813	16.7962	-9.20532	-0.637153	0.173676	1.77067	0.703438	8.89753	3.39592	-4.17541	13.9423	-2.48592	8.41607	5.87568	10.642	0.987073	-2.94786	-0.335533	27.8025	-9.96014	13.4116	0.881224	-0.161344	0.046245	19.3967
764	-10.5603	3.12822	-8.62572	-5.32999	3.41699	7.41564	5.28375	13.6649	4.75193	17.1898	-7.65868	-1.09395	-1.13403	1.47316	0.859643	9.28291	3.35944	-4.14612	13.9218	-2.44482	8.36366	5.74157	10.5459	0.754307	-2.23106	-0.256917	27.8487	-10.568	13.5904	2.12008	-0.232253	0.0966006	19.258
766	-10.1009	3.16059	-8.87338	-5.61106	2.40731	7.7969	5.01604	13.6274	4.7062	17.3722	-5.99386	-1.22292	-1.76399	1.78043	0.841659	9.55832	3.10766	-4.26225	13.671	-2.64778	8.0492	5.26114	10.5125	0.355059	-2.40936	-0.543122	27.9443	-10.1009	13.6947	2.68889	1.34059	0.206047	19.278
768	-10.1086	3.60043	-9.3122	-4.41229	3.03367	7.10477	4.83774	13.3268	4.699	17.2088	-6.01288	-1.52608	-0.816481	2.22284	0.533873	9.31066	2.94118	-4.15229	13.4429	-2.63237	7.78611	5.05252	10.2705	0.104308	-2.31019	-0.799011	27.7228	-9.43706	13.6145	2.87541	2.56608	0.405414	19.9768
770	-10.9015	3.2762	-8.91346	-3.33324	4.04027	5.7241	5.1147	13.2127	4.97339	17.3938	-7.43928	-1.96181	0.100711	2.50134	0.421857	9.02394	3.03418	-3.84656	13.5857	-2.29581	7.92331	5.39062	9.95449	0.839603	-1.53071	-0.780513	27.4598	-9.58145	13.9583	2.23209	1.96747	0.535928	21.0209
772	-11.7801	1.99676	-8.51935	-4.00841	4.32134	4.48422	5.41066	13.2816	5.3824	17.9513	-8.76959	-2.04506	-0.25332	2.6113	0.68237	9.01931	3.02391	-3.93031	13.8046	-2.2583	8.03532	5.63264	9.7433	1.2928	-1.53842	-0.595019	27.2964	-10.1292	14.5625	0.545177	1.07648	0.543122	21.6134
774	-12.1121	0.365336	-8.59232	-4.96106	3.20015	4.6209	5.14964	13.2389	5.4492	18.2169	-8.77627	-1.61652	-0.85656	2.88774	0.787706	9.045	2.79679	-4.20572	13.6474	-2.5111	7.78149	5.29813	9.63386	0.632529	-2.11751	-0.37664	27.2034	-10.5212	14.655	0.109446	1.65608	0.531303	21.6463
776	-12.0622	-0.751224	-9.0039	-5.0628	1.26968	5.60952	4.31928	13.1161	4.98161	18.2765	-7.57853	-1.30411	-0.648971	2.66577	0.465533	9.05374	2.44225	-4.44363	13.1372	-2.83533	7.39868	4.35987	9.74022	-0.569327	-2.73	-0.401304	27.3411	-10.5439	14.2964	2.22387	1.97774	0.453715	21.3174
778	-12.2148	-0.698299	-10.0953	-5.51292	0.0333992	4.93177	3.34865	12.4769	4.09731	18.2241	-7.10785	-1.2517	-0.923872	2.25624	-0.0457314	8.67607	1.653	-5.20102	12.3824	-3.64308	6.73892	3.18217	9.10923	-1.90632	-4.43952	-0.452687	27.1427	-10.5377	13.7055	3.75098	2.07845	0.465019	21.2563
780	-12.2837	0.392568	-10.7155	-5.79295	1.4115	4.02742	3.41185	12.0499	3.86557	18.1866	-7.82876	-1.19209	-2.22849	2.83071	-0.202964	8.37908	1.48344	-5.53244	12.351	-3.87687	6.58272	3.46478	8.56406	-1.35755	-5.64548	-0.460908	26.8026	-10.5469	13.4645	2.03889	2.97715	0.63407	21.8985
782	-11.6887	1.85237	-10.1816	-4.51197	4.05928	5.96252	4.2941	12.8263	4.50066	18.1553	-8.18485	-2.05533	-1.74755	3.02391	-0.18087	8.81841	2.60308	-4.52533	13.3026	-2.68324	7.47011	4.86754	9.81935	0.302648	-3.68213	-0.601699	26.9089	-10.4205	13.7147	0.906916	1.93561	0.541066	22.3492
784	-11.2319	2.46743	-10.1708	-3.8296	3.57268	7.4958	4.05825	13.0699	4.39482	17.3455	-8.25935	-3.40877	-0.27079	1.90478	-0.791817	8.68635	2.77881	-4.18774	13.3936	-2.35541	7.5143	4.47189	10.6004	-0.995808	-1.81332	-1.25632	26.7419	-10.9112	13.3001	3.66158	-0.25743	0.367391	22.1087
786	-11.1728	1.73265	-9.6467	-4.7879	1.59494	6.65208	3.47608	12.6547	3.88201	16.8743	-8.95971	-3.44628	-1.0549	0.919247	-1.1145	8.27888	2.03735	-4.72829	12.9142	-3.03727	6.89924	3.20426	9.99971	-2.12727	-2.27731	-2.07743	26.7979	-11.7144	12.9635	4.55564	-0.384347	0.535928	22.3831
788	-10.6574	0.91154	-8.44074	-5.55402	1.06826	6.05604	3.80699	12.8746	3.89794	17.7843	-8.73927	-1.95	-1.97672	1.38581	-0.460395	8.81738	2.05225	-4.66561	13.0925	-3.06707	7.05544	3.06142	9.72378	-0.65411	-2.65035	-2.37442	27.6858	-11.5422	13.6412	2.73256	0.899208	0.472213	22.8168
790	-10.2823	0.47992	-8.74595	-5.45434	3.44011	6.28418	4.47086	13.2132	3.7998	18.6429	-7.27793	-0.586797	-1.19004	2.92217	0.155178	9.37078	2.6709	-4.19134	13.5678	-2.55683	7.67256	4.24323	9.74022	0.890473	-2.22695	-1.90786	28.322	-10.5767	14.1818	2.43249	1.55229	0.107391	22.5773
792	-11.2211	0.191146	-9.84042	-5.26576	7.27382	5.53296	4.65019	12.7729	3.40414	18.1214	-7.41975	-0.515375	-1.11913	3.81161	-0.108932	8.84358	2.94581	-3.95754	13.5852	-2.3179	7.85805	5.5196	9.26338	2.05842	-2.3662	-1.78968	27.785	-10.0768	13.7579	1.22806	1.71672	0.309841	22.4232
794	-12.6305	0.373557	-10.6718	-6.21584	7.76505	3.72221	4.22679	11.7616	3.00695	16.734	-9.01726	-0.912568	-2.27577	3.13849	-0.747627	7.79947	2.34	-4.47857	12.9471	-2.97715	7.30311	5.30122	8.53991	2.24802	-4.14355	-2.71921	26.6345	-10.5521	12.7991	-0.817509	2.75158	0.925927	22.3086
796	-12.5329	1.1366	-10.3095	-6.47121	6.14853	4.87371	4.67434	12.0401	3.32347	16.3235	-9.84658	-1.4413	-2.29478	1.73162	-0.205019	7.70493	2.52292	-4.45442	13.1315	-2.98486	7.559	5.47797	9.62769	2.34051	-4.38146	-1.4711	26.2985	-11.0788	12.6958	-2.17917	3.17446	0.927983	22.4006
798	-11.2509	1.91454	-9.10153	-5.04995	3.71501	7.88477	5.29094	13.0313	4.08446	16.715	-9.35844	-2.35901	-1.04925	1.18593	0.943398	8.09801	3.23355	-3.77308	13.8036	-2.36672	8.21208	5.95687	11.2118	2.02502	-2.37596	1.72853	26.6695	-10.809	13.2677	-1.92996	1.57079	0.233794	22.5367
800	-11.1235	1.44233	-8.68789	-4.79304	0.587825	7.97572	4.47035	12.4969	3.79569	16.4406	-8.22236	-3.16162	-0.611461	1.89759	0.901264	7.71572	2.59845	-4.05825	13.3263	-2.91292	7.6109	5.07102	10.2946	0.0375097	-2.24905	2.11956	26.6402	-10.6569	13.1207	0.761501	0.0220949	-0.0483003	22.7551
802	-12.2303	0.500987	-9.19659	-5.94505	-0.877113	6.42754	3.51565	11.3865	2.66782	15.9931	-7.10015	-2.95608	-0.439841	2.303	0.291344	7.23272	1.59648	-4.83928	12.5118	-3.81418	6.70552	4.09165	8.41248	-1.70233	-3.76229	0.592963	26.4002	-11.4867	12.5704	3.85323	0.389485	0.344268	23.2443
804	-12.6495	1.02356	-10.049	-6.77592	0.132055	5.33718	3.5845	11.2766	2.41964	16.2145	-6.8124	-2.14885	0.643319	2.04608	0.389485	7.55335	1.56051	-5.0258	12.4851	-3.90719	6.70295	3.94984	7.89813	-1.39403	-4.42719	0.126403	26.5611	-12.1748	12.6475	3.93699	0.945967	0.487628	22.7053
806	-12.0453	2.6226	-10.3209	-7.26817	2.12316	5.0145	3.71039	11.6075	2.71972	16.3769	-7.66125	-1.33186	1.24142	2.58664	0.512292	8.07694	1.99778	-4.84647	12.7158	-3.51822	7.03951	3.83063	8.25884	-0.245099	-4.2309	-0.347865	26.7866	-11.4852	12.7127	1.53687	0.732726	0.0981422	20.8195
808	-11.5016	3.58296	-9.99765	-7.11351	3.15391	5.26473	3.31628	11.4826	2.47565	15.8661	-8.59335	-0.948022	0.243557	3.4694	0.121264	7.94694	2.15142	-4.73908	12.6028	-3.24486	6.98608	3.54956	8.29943	-0.110988	-3.73403	-1.01533	26.5426	-10.011	12.0658	1.65403	1.47984	-0.179842	18.9702
810	-11.495	3.03213	-8.91552	-5.90137	3.56652	6.06426	3.3877	11.5664	2.38367	15.5414	-9.44682	-1.82462	-1.19158	3.14723	0.0159292	7.69003	2.34822	-4.28897	12.6316	-2.88671	7.11813	4.1081	8.55481	0.165968	-2.77573	-0.856046	26.4871	-9.24437	11.699	2.31636	1.83593	0.0195257	18.9584
812	-11.6286	2.21873	-7.85137	-4.93896	3.06347	7.03181	3.67802	12.1645	2.72383	15.8887	-9.26493	-2.26703	-1.6047	2.32715	0.195257	7.90481	2.56351	-3.78233	12.8242	-2.65241	7.39611	4.57568	9.37745	0.268735	-2.58921	-1.0919	27.0184	-9.52801	12.0967	1.72699	1.16075	0.19166	20.317
814	-11.6101	2.22644	-8.28094	-5.04995	2.48336	6.74766	3.33375	12.3654	3.12565	16.5197	-8.13963	-1.7311	-1.33699	1.94023	0.170593	8.13963	2.31225	-4.03821	12.6773	-2.96996	7.19829	3.97707	9.57939	-1.1181	-3.47968	-1.74857	27.3298	-10.1333	12.8366	3.28699	1.60162	-0.0539526	20.9726
816	-11.7611	2.10928	-8.6884	-5.5756	4.57466	6.19683	3.30652	12.4507	3.68572	17.1482	-8.37548	-2.02193	-1.49269	1.51016	0.0935177	8.46232	2.48592	-4.2047	12.7554	-2.89288	7.28513	4.07367	9.44528	-1.28099	-3.19347	-1.54612	27.4603	-10.6862	13.5909	4.56746	2.03632	-0.149012	21.6807
818	-12.2703	1.28921	-9.10307	-6.519	6.58991	5.59924	3.33632	12.2431	3.41802	16.8506	-10.0095	-2.60359	-2.5111	1.65403	-0.286719	8.48955	2.63699	-4.33778	12.7158	-2.77932	7.32521	4.68153	9.06093	-0.254347	-2.64007	-1.31079	27.5096	-11.1173	13.2497	3.01312	1.28407	0.29494	22.9843
820	-12.4697	0.748141	-10.7468	-7.91046	4.34035	3.33118	2.26292	11.179	2.12059	15.488	-10.6882	-1.77324	-3.59478	2.35181	-1.12838	7.89196	1.41767	-5.39576	11.683	-3.90924	6.27596	3.72272	7.80461	-0.902805	-4.51351	-1.24039	27.2933	-11.3403	11.7616	1.79482	1.54767	0.598616	23.1867
822	-11.8459	1.38118	-11.4282	-8.0271	1.42178	1.64838	1.39711	10.8116	1.39506	14.7465	-8.93659	-0.0832408	-3.49561	2.50288	-1.56616	7.96904	0.425454	-6.09201	10.9184	-4.83003	5.49956	2.4962	7.33856	-1.69514	-6.426	-1.09395	27.5882	-11.3552	10.8984	2.16786	3.00335	0.238419	22.3661
824	-11.3023	2.43403	-10.5243	-6.36125	1.36988	3.12924	1.78865	11.6897	1.61498	15.323	-6.9686	0.15826	-2.30197	2.67245	-1.22087	8.79374	1.04822	-5.44612	11.4025	-4.26944	6.06426	2.80913	8.49366	-0.847311	-5.36236	-1.393	28.2028	-11.2144	11.2627	1.0662	2.97252	-0.145929	21.8903
826	-11.7709	2.1062	-9.97967	-5.08952	1.85494	5.43892	2.48952	12.5	1.98853	16.3157	-7.31801	-1.85699	-1.04616	2.46075	-0.91154	9.32659	1.9464	-4.75553	12.1311	-3.4432	6.79031	3.34197	9.80394	0.310869	-3.59426	-1.56565	28.2742	-11.2041	11.9703	-1.50296	1.24193	0.00616593	22.4473
828	-12.538	0.633557	-10.2875	-5.93991	0.198339	5.66809	2.34308	12.4019	1.95051	16.7494	-8.96331	-3.63948	-0.103794	1.76707	-1.26917	9.22125	1.69051	-5.17379	11.9317	-3.7032	6.46145	2.27371	9.69398	0.122806	-3.74019	-1.66585	27.7706	-11.2493	12.1758	-2.01166	0.628418	0.205019	23.1297
830	-12.463	0.421857	-10.3712	-7.05082	-1.71415	5.26371	1.90632	11.9163	1.95873	16.8291	-9.36666	-3.42007	0.351976	2.2732	-1.50399	8.989	1.03589	-5.72924	11.4133	-4.33418	5.78525	1.06826	8.78192	-0.494821	-4.05466	-1.79687	27.4449	-10.7864	12.147	0.0524109	1.41921	-0.0832409	22.6215
832	-11.609	1.79225	-10.1508	-6.18963	-0.262568	6.27133	2.17711	12.1537	2.68478	17.5125	-8.20951	-2.53474	-0.0328855	3.03727	-0.873002	9.38413	1.37091	-5.31766	11.7015	-3.99659	6.05295	1.61395	8.91038	-0.337075	-2.75312	-1.3411	27.8667	-10.3065	12.6917	1.54921	1.45363	-0.454229	21.8271
834	-11.404	2.19561	-10.7252	-5.20307	2.08976	7.02307	2.54399	12.5596	3.45245	18.3423	-7.169	-2.48387	-0.426995	2.60205	-0.231739	9.70323	1.81948	-5.01296	12.1121	-3.58501	6.4707	2.75774	9.41753	-0.640236	-1.89399	-1.02561	28.0245	-10.9827	13.3725	2.05687	0.837548	-0.181383	22.211
836	-12.2416	1.29486	-11.7786	-5.81916	2.27063	6.35714	2.80758	12.63	3.77205	18.5987	-7.28102	-3.00335	-0.570869	2.31071	-0.051897	9.639	1.56514	-5.53244	12.1568	-3.96731	6.39465	3.76845	9.63694	-1.58312	-2.90675	-0.904346	27.7681	-12.3469	13.5349	2.88055	0.149525	0.425968	22.919
838	-12.6881	1.3077	-12.0854	-7.40691	1.15099	4.86806	2.74747	12.5812	3.81624	18.627	-7.98343	-1.76553	-1.43514	2.81375	-0.105336	9.77362	0.96652	-6.3371	12.0242	-4.74011	6.06118	3.89229	9.59429	-2.09541	-5.52936	-0.606837	27.932	-12.6809	13.4352	2.4998	1.15664	0.321146	22.3435
840	-12.3171	2.04763	-11.2046	-8.11188	0.757904	3.86916	2.71664	12.5273	4.25505	19.0355	-8.18074	0.131027	-1.85853	3.1647	0.161857	10.0583	0.788734	-6.52465	12.0211	-4.95335	5.92912	3.35019	8.98694	-1.53585	-6.96501	-0.297509	28.4956	-11.7375	13.8699	1.63193	3.6662	-0.182411	21.4196
842	-12.073	1.88936	-10.5695	-7.30105	1.6268	4.19134	3.31782	12.6788	4.9143	19.4306	-8.05844	-1.03332	-0.886876	2.47102	0.73992	10.1965	1.22858	-6.00928	12.3073	-4.4277	6.30062	3.55316	8.64319	-0.901264	-5.34592	-0.192687	29.1307	-10.9015	14.4408	2.27731	2.4294	-0.117668	21.3266
844	-11.7103	1.53225	-11.18	-6.36845	2.06869	4.93845	3.42881	12.8977	4.60497	19.131	-7.5292	-3.48071	-0.0328853	1.41201	0.622766	10.0958	1.45209	-5.67786	12.4224	-4.15126	6.55857	3.89588	9.11745	-1.73367	-3.58553	-0.906402	29.3157	-10.7211	14.0801	4.29205	-1.71826	0.0354545	21.3092
846	-10.9652	2.16632	-11.4847	-6.39671	2.48695	5.27861	2.97509	12.8494	3.66825	18.9214	-6.76821	-3.68881	-0.432134	1.33905	-0.0642293	9.87947	1.37707	-5.776	12.2595	-4.22833	6.56062	4.02074	9.41342	-2.59332	-3.49818	-1.63039	28.8898	-10.6924	13.519	5.32434	-2.66988	-0.207589	21.097
848	-10.6846	3.03007	-10.3316	-6.8494	4.18774	5.64343	3.046	12.7395	3.52644	19.4799	-7.54358	-2.77984	-1.49269	1.60521	-0.417746	9.66315	1.64067	-5.65936	12.3207	-3.93185	6.70655	4.4164	9.09125	-0.86324	-4.12043	-1.64118	28.5491	-10.5824	13.8427	2.81786	-0.527193	-0.348379	21.5347
850	-11.1882	2.84509	-8.7922	-6.47173	5.16916	6.56679	3.33221	12.909	4.31466	20.0559	-8.93813	-2.66114	-1.77632	1.15304	-0.274901	9.51414	2.23723	-5.0556	12.6732	-3.23458	6.97015	4.23553	9.17244	2.006	-4.10707	-1.23731	28.6226	-10.5171	14.6006	-0.0930037	0.921303	-0.0960868	22.5624
852	-12.0201	1.38272	-8.77884	-5.97434	3.04343	6.7939	2.82043	12.6593	4.55513	19.8103	-8.60825	-3.29059	-1.32774	1.04668	-0.248182	9.22896	2.14423	-4.97647	12.4378	-3.18011	6.65208	2.67913	9.23461	1.89245	-3.98118	-0.628418	28.7469	-10.9056	14.6576	1.11039	1.03075	0.162371	22.9319
854	-11.9312	0.300592	-10.1929	-6.04936	0.147984	5.98256	1.98648	12.1182	3.8409	19.3695	-7.45418	-3.46221	-1.1515	1.99008	-0.511264	9.07429	1.49834	-5.43841	11.8074	-3.73762	6.02161	1.34573	8.85951	-0.886362	-4.25916	-0.634584	28.9648	-10.9508	14.1715	4.56438	1.10782	0.0215809	21.9448
856	-11.0202	0.745058	-11.1456	-6.27133	-1.44079	5.0258	1.77838	11.9903	2.97509	19.2482	-6.93007	-2.65189	-1.37964	2.47359	-0.581145	9.18785	1.23577	-5.65525	11.6707	-4.0192	5.90343	1.64632	8.6103	-2.96122	-4.43541	-0.884307	29.2047	-10.3409	13.7003	6.12335	1.16075	-0.194229	20.7784
858	-11.2041	1.50193	-11.0464	-6.51952	-1.67201	4.32545	1.92636	11.8865	2.43711	18.8782	-7.43106	-2.51316	-1.53944	2.04249	-0.544663	9.01726	1.32055	-5.60952	11.8002	-3.93493	6.04473	2.42581	8.32564	-3.20735	-4.44877	-1.05233	29.1883	-10.5608	13.2888	5.386	0.59656	-0.0703952	21.1376
860	-12.5072	1.88217	-10.0285	-6.26568	1.73162	4.8177	2.39909	11.9333	2.32355	18.3593	-8.42481	-2.93861	-1.31336	2.08873	-0.57909	8.81841	2.12521	-4.97699	12.2087	-3.09276	6.60019	3.44988	8.40991	-0.876599	-3.97655	-1.54561	29.1174	-11.5684	13.0334	2.36826	0.621224	0.274387	22.976
862	-13.2857	2.28861	-8.88469	-5.89572	5.58588	5.54272	2.98743	12.1362	2.11648	17.9456	-8.25267	-2.2064	-0.884821	2.80913	-0.837034	8.81018	3.09893	-4.27766	12.7251	-2.16427	7.29386	4.64762	8.75212	1.75166	-3.6996	-1.26557	29.0634	-12.0879	12.7461	-0.666442	2.21205	0.382806	24.2175
864	-12.8217	2.97509	-9.20378	-6.07094	4.82284	5.41323	2.91343	12.0771	1.78917	17.5859	-6.89975	-1.71158	-0.476837	2.9792	-1.39968	8.66168	3.10201	-4.38762	12.7739	-2.23158	7.26303	4.57209	8.89959	1.10166	-3.9894	-1.03948	28.9242	-11.7529	12.4748	0.593991	2.526	-0.126403	23.0819
866	-12.0925	3.43446	-9.98789	-6.5524	3.27209	5.41632	2.78446	12.0941	1.76245	17.4678	-6.4039	-2.36672	-0.537469	2.3549	-1.65865	8.42532	2.92114	-4.7247	12.7189	-2.41296	7.15564	4.20418	9.35382	0.0236361	-4.18157	-2.4962	28.7551	-11.1163	12.5427	2.56711	0.595533	-0.410039	21.7398
868	-12.0026	3.34146	-10.5094	-7.18801	2.53731	4.88964	2.95094	11.8906	1.59031	17.3784	-6.78414	-2.83636	-1.36012	1.75885	-1.48806	8.05331	2.68067	-5.02683	12.5124	-2.64059	7.03951	4.383	9.28548	-0.300592	-4.63272	-3.63691	28.2809	-10.8388	12.5031	2.99102	-0.332964	0.207075	22.1344
870	-11.8993	3.11691	-10.8039	-7.08576	1.10834	3.91798	3.13335	11.4996	1.67715	17.5417	-6.63307	-3.42932	-2.27474	1.54715	-1.03075	7.86884	2.34925	-5.13268	12.2981	-2.95762	6.75074	4.36039	8.37856	-1.27482	-4.48268	-2.51881	27.8477	-10.9626	12.6449	3.77051	0.193201	0.555967	22.9236
872	-11.3644	2.65035	-9.89232	-6.15521	1.63502	4.50323	3.54185	11.9682	2.85845	18.554	-6.67469	-3.53363	-2.42118	1.69565	-0.379209	8.4284	2.94786	-4.45493	13.0329	-2.32972	7.23477	4.29462	8.31433	-0.482489	-3.07683	-0.583201	28.2958	-11.1163	13.8247	2.42221	0.90075	0.0899208	23.3126
874	-11.105	2.25213	-9.08251	-6.16086	3.15442	5.76007	3.62869	12.6346	3.80596	19.2066	-7.58623	-2.51624	-1.79893	1.94691	-0.256403	8.75315	3.6811	-3.93442	13.8021	-1.66019	7.85343	4.08292	9.03473	1.47676	-2.5445	-0.471185	28.7803	-11.1497	14.7891	-0.254861	1.52506	-0.28826	23.0922
876	-11.4816	2.33897	-9.4833	-6.9758	2.3179	6.26568	3.07118	12.5437	3.42932	18.6686	-7.93358	-2.1545	-0.989643	1.9315	-0.73992	8.22596	3.55727	-4.25146	13.6541	-1.88525	7.80769	3.47146	9.47354	1.20391	-3.00849	-1.65043	28.5928	-11.3346	14.4197	0.413122	1.34316	-0.156719	22.7037
878	-11.5607	2.55067	-9.58761	-7.23631	0.624307	6.1773	2.50648	12.4229	2.72948	18.0063	-7.62477	-3.05114	-0.441383	1.84517	-1.08676	7.92125	3.19347	-4.6173	13.3633	-2.24134	7.61706	2.73102	9.62255	-0.311383	-3.04241	-1.98648	28.6888	-11.4189	13.7892	3.27414	0.788734	-0.0426481	22.5609
880	-11.0659	2.57687	-9.09536	-7.64019	0.687508	5.09671	2.29735	12.5442	2.47668	18.1008	-7.70082	-2.6745	-0.170079	2.29735	-1.34933	8.28402	2.9047	-4.93794	13.3478	-2.45098	7.52766	2.27834	9.32556	-0.641777	-4.17746	-1.87549	29.1662	-11.2529	13.8216	4.38248	1.41664	-0.227114	22.5449
882	-11.1122	2.11853	-9.26852	-7.90943	2.6894	4.00995	2.22952	12.4625	2.23774	18.4297	-8.06204	-1.0549	-0.387944	2.87079	-2.02913	8.5137	2.74233	-5.19639	13.3273	-2.63031	7.52098	2.29118	8.7141	-0.119723	-6.10639	-2.47462	28.9951	-11.3973	13.9675	3.87687	2.51881	-0.179328	23.1944
884	-12.089	1.01739	-10.0711	-7.30105	5.03968	4.439	2.54964	12.3767	1.9649	18.3505	-9.32967	-1.08008	-2.01577	2.48284	-2.30249	8.29275	3.01363	-4.94102	13.4866	-2.44071	7.84469	3.09841	8.68275	0.936204	-6.27647	-3.09019	28.4705	-11.9137	13.838	0.69162	2.20897	0.300079	24.1758
886	-12.9866	0.338616	-10.5033	-6.38386	4.29976	5.64446	3.20272	12.6449	2.07332	17.9734	-10.028	-2.38007	-3.49715	1.4228	-1.60624	8.19718	3.45707	-4.34754	13.8303	-2.01166	8.25267	3.87893	9.39595	1.76399	-4.48371	-2.36055	28.5815	-12.0062	13.7456	-3.11897	0.580118	0.65411	24.4965
888	-12.8756	0.858615	-10.195	-5.35877	0.956757	6.52157	3.33683	12.9578	2.10312	17.5417	-8.36418	-3.29727	-2.18533	1.11707	-1.26506	8.42943	3.58964	-3.95652	13.9593	-1.84723	8.30457	3.60146	10.1184	1.19158	-2.21822	-1.43719	28.8856	-11.7252	13.5955	-1.25735	-0.408497	0.382806	24.0202
890	-12.6028	1.10834	-9.78903	-5.91884	0.0904348	6.00877	2.88415	12.5396	1.60573	16.9596	-7.40485	-2.65498	-0.389486	1.92071	-1.80869	8.39449	3.20581	-4.37118	13.5914	-2.35438	7.92485	3.38616	9.59943	0.168023	-2.74747	-1.72597	28.583	-12.3099	12.9943	2.50905	0.858101	0.0775888	23.8979
892	-12.6346	0.392569	-9.94524	-7.64275	0.203478	4.35525	2.09849	11.57	0.904346	16.2438	-8.21876	-1.40122	-0.80826	2.29375	-2.27474	7.91252	2.33229	-5.21284	12.795	-3.29059	7.16746	2.96173	8.21619	-0.81905	-5.46718	-2.13549	27.8677	-13.1387	12.1131	3.09122	2.53782	0.258458	24.7005
894	-12.4229	-0.328854	-10.7592	-8.22698	-2.06458	3.36047	0.92233	10.8994	0.308813	15.8394	-8.91706	-1.33237	-2.00549	1.84877	-2.44687	7.51943	1.32107	-5.71691	11.961	-4.10193	6.24102	1.16486	7.49528	-2.04865	-6.63359	-2.39241	27.2969	-12.9496	11.516	3.02237	2.79422	0.385889	25.0442
896	-12.2991	-0.0832407	-11.6137	-7.71572	-2.12727	3.58296	0.505098	11.031	0.3566	16.4642	-8.60311	-2.01525	-2.72897	2.09387	-2.39857	7.85394	1.09703	-5.74414	11.7878	-4.23604	6.02367	0.373557	7.73987	-2.45972	-5.74465	-2.78446	27.4654	-12.4014	11.8259	3.8594	2.25881	0.282094	23.9857
898	-12.24	1.26968	-11.8634	-6.95884	2.27166	4.70157	1.56565	12.1912	1.52146	18.1548	-7.14279	-2.9309	-2.95094	2.2881	-1.97723	8.96433	2.06561	-5.20821	12.6475	-3.5398	7.01125	2.2434	8.95611	-1.80253	-4.37478	-3.08403	28.3497	-12.2256	13.2297	4.04181	1.03692	0.212727	22.899
900	-12.1008	2.51932	-11.311	-6.80264	6.13106	6.13568	2.94837	13.3473	2.90264	19.5154	-7.19675	-3.14466	-2.66474	1.42229	-1.70233	9.86149	3.15031	-4.56335	13.6639	-2.76031	8.07848	4.73189	10.234	-0.926955	-4.12043	-3.23304	28.9108	-12.1075	14.4721	1.61189	0.541066	0.358142	23.2982
902	-12.1003	3.13079	-10.6384	-6.78414	4.21446	6.36845	3.09328	13.1192	2.97098	19.3787	-9.15137	-2.77521	-1.94126	1.12273	-2.10826	9.82089	2.94375	-4.643	13.4604	-2.89391	7.78406	4.91841	10.0835	-1.44387	-4.64043	-3.11743	28.7705	-11.5268	14.226	-0.380751	1.09909	0.582173	23.9826
904	-12.2313	3.18525	-10.5233	-6.77951	-1.49063	5.62339	1.98648	12.5149	2.14371	18.9049	-9.33738	-3.70833	-1.16897	1.263	-2.6411	9.69449	1.81126	-5.37983	12.4291	-3.7813	6.7307	2.656	9.58915	-3.10252	-4.78225	-3.19656	28.9242	-11.0526	13.3196	2.00189	0.334505	0.402845	23.5932
906	-12.6675	2.71355	-10.0311	-7.07805	-1.79174	5.83612	1.4228	13.0118	1.99676	19.5113	-8.28967	-5.25292	-1.41561	0.975769	-2.38367	10.3907	1.83593	-5.39885	12.2683	-3.71296	6.75536	1.50707	10.2813	-1.77838	-4.34703	-2.99873	29.8069	-11.4436	13.2816	3.09328	-0.868378	0.129486	23.3059
908	-13.1952	2.13395	-9.60149	-7.29592	3.5958	6.41778	1.81948	13.5991	2.46897	20.5862	-8.6473	-5.30995	-2.5964	1.22189	-1.79739	11.1394	2.83893	-4.64248	12.7944	-2.78241	7.49117	2.56403	10.5978	1.59494	-3.93648	-1.84158	30.5078	-11.9076	13.8262	-0.781026	-1.00711	0.457825	24.1969
910	-12.9229	1.67458	-10.6466	-7.40896	5.52782	6.50461	1.85853	13.3884	2.58715	20.9695	-9.24334	-4.53355	-3.44525	1.15099	-1.85699	11.293	2.99411	-4.37478	12.7811	-2.59486	7.47268	3.32501	9.93188	1.71209	-3.7032	-1.3483	30.5428	-11.664	13.9228	-2.76237	-1.18027	0.953161	25.1393
912	-11.98	1.34059	-12.0108	-7.47987	2.27936	5.53347	1.23012	12.6644	2.11391	20.4655	-8.85334	-4.10039	-3.82086	0.758931	-2.303	11.015	2.12727	-4.90197	11.9944	-3.39027	6.64643	2.79422	8.97872	-0.720394	-3.96371	-2.55632	30.2067	-11.6501	13.3478	-0.841145	-0.540039	1.03332	25.0499
914	-11.6332	0.797469	-12.0437	-8.12679	-0.808773	3.88612	0.813912	12.2462	1.98134	20.3062	-8.17509	-3.12308	-3.88047	1.64684	-2.12881	10.8804	1.31387	-5.65011	11.312	-4.28742	5.99592	1.83079	8.37805	-1.97312	-5.3377	-3.12513	30.3105	-12.5478	13.1012	0.920276	0.848339	0.690078	24.905
916	-12.6439	-0.212213	-11.5104	-9.36307	-0.933121	2.84304	0.622252	12.349	2.35027	20.8323	-8.0492	-1.78249	-3.26284	2.56249	-1.80099	10.9446	0.960354	-6.25129	11.1846	-4.76118	5.82841	1.05798	8.51062	-1.66687	-7.1392	-2.38264	30.774	-13.7764	13.4825	1.66379	0.757904	0.351462	26.0231
918	-13.9989	-0.882252	-11.8855	-9.89026	0.452173	2.02039	0.18909	11.9312	2.38675	20.8544	-8.50497	-2.39498	-2.55632	2.81272	-2.15707	10.513	0.653082	-6.54521	10.8743	-5.02169	5.50675	0.558023	8.04766	-1.6196	-7.85445	-2.64573	30.5525	-14.3971	13.6248	2.32921	-0.525651	0.473754	27.1648
920	-14.0436	-0.0118174	-12.3921	-9.59172	1.2517	2.09181	-0.0940313	11.331	2.24237	20.4156	-8.83022	-3.71296	-2.32201	2.64675	-2.57739	10.0424	0.501501	-6.3109	10.4277	-5.01039	5.12394	0.56573	7.41256	-2.49055	-7.37402	-3.78489	30.1209	-13.856	13.5128	3.90667	-0.391027	0.601185	26.1577
922	-13.3617	1.28201	-11.6465	-8.93607	1.34213	3.61841	0.252292	11.4539	2.28913	20.1674	-8.71101	-3.26027	-2.21051	1.50193	-2.71972	10.0341	0.827271	-5.67991	10.4488	-4.5464	5.21027	1.27174	7.81489	-2.64316	-6.29857	-4.41485	30.1158	-13.1315	13.4691	5.05612	0.706007	0.317035	24.4692
924	-13.7615	1.03229	-10.9303	-8.21311	0.935177	4.48885	0.866836	11.6188	2.31328	20.0744	-8.80247	-2.90675	-2.67964	0.538497	-2.99256	9.97658	1.10526	-5.29556	10.7401	-4.10604	5.37469	2.14063	8.05177	-1.90272	-5.04636	-4.43592	30.0783	-13.3823	13.4054	3.4545	0.0955731	0.0626877	24.4955
926	-14.9957	-0.190118	-11.7221	-8.07026	0.190118	4.05466	1.11039	11.4415	2.04557	20.1803	-9.51362	-4.16924	-2.99668	0.362766	-3.24383	9.78133	0.914109	-5.35722	10.8182	-4.17695	5.1892	2.31636	7.68694	-1.51889	-4.78584	-3.76023	29.9632	-14.1165	13.3571	1.1366	-1.42537	0.25332	25.6264
928	-15.1812	-0.642805	-12.7965	-8.02196	-0.266166	4.05774	0.929525	11.3973	1.93047	20.5836	-9.94781	-5.36442	-2.36158	0.332964	-3.00336	9.58504	0.635098	-5.48517	10.7258	-4.45802	4.95541	1.6268	7.69208	-1.51272	-5.55659	-2.90213	29.8239	-14.0698	13.5195	0.716797	-2.11237	0.509722	25.8124
930	-14.0636	-0.117668	-12.3423	-7.80461	0.146442	4.34035	1.01071	11.5499	2.55992	21.0728	-9.45556	-4.85778	-1.97004	0.611975	-2.16632	9.3754	0.7949	-5.37315	10.9971	-4.41691	5.10853	1.29537	7.81386	-1.29075	-6.08635	-1.93921	29.5701	-13.2656	14.2049	1.03846	-1.13352	0.458339	25.2318
932	-13.0205	0.377154	-11.161	-8.39912	0.681857	3.64822	1.27533	11.5386	3.07581	20.9901	-8.84204	-3.49972	-1.63502	0.823161	-1.52249	9.14726	1.00968	-5.32383	11.3244	-4.28331	5.33873	1.56205	7.54513	-1.00865	-6.42394	-1.23937	29.343	-12.7652	14.7439	0.355059	0.556481	0.322173	25.0355
934	-13.0503	0.049328	-10.9313	-9.91236	-0.447035	2.35027	0.871975	10.9806	2.32304	19.8982	-9.75923	-2.83585	-1.56822	0.956244	-1.9613	8.52141	0.460908	-5.85616	10.9534	-4.81205	4.9477	1.20597	7.08216	-1.31695	-7.72548	-2.12213	28.9864	-13.0817	14.0169	-1.25375	0.655137	0.291857	24.6537
936	-13.7091	-0.332964	-11.6501	-10.7006	-2.07178	1.55332	0.197312	10.2654	1.46854	18.7261	-10.4149	-3.04343	-1.95411	1.57593	-2.82505	7.7558	-0.336561	-6.61406	10.4488	-5.66347	4.309	0.544663	6.72967	-2.76237	-9.14161	-3.06142	28.7582	-13.465	13.0817	0.33245	-0.213241	0.335019	23.8737
938	-13.7527	0.263082	-12.3202	-10.0285	-1.22806	1.58415	0.288774	10.2869	1.91351	18.8531	-9.11386	-3.34094	-1.91917	2.05996	-3.00695	7.6705	-0.258972	-6.742	10.7478	-5.73746	4.3907	0.91154	6.6377	-4.01201	-8.8888	-2.953	28.9252	-12.8746	13.6042	4.6728	-0.232253	0.269249	23.2376
940	-13.1957	1.23474	-12.1146	-8.71718	1.24605	2.90213	1.21933	11.1307	3.06707	19.9424	-8.23623	-3.49818	-1.73933	2.26909	-2.40525	8.25473	0.782568	-5.88956	11.7786	-4.70568	5.33513	2.11648	7.21011	-2.60462	-6.82987	-2.97972	29.3692	-11.8973	14.9844	4.95232	-0.20913	0.0775888	23.3321
942	-12.9008	2.17865	-12.2503	-8.01117	1.35857	4.38351	1.78968	11.6131	3.4396	20.153	-8.29532	-3.96525	-1.52095	2.16375	-1.92739	8.52244	1.32261	-5.19177	12.2739	-4.00327	5.84074	2.2398	7.77378	-1.28869	-5.0556	-3.0979	29.8254	-11.851	15.2963	3.44988	-0.906916	0.0354545	24.0458
944	-13.3299	2.32664	-12.5237	-9.09022	0.738378	3.67648	1.76964	11.0109	2.81015	19.0601	-9.74433	-4.12454	-2.39395	1.59699	-2.01525	8.02864	0.762015	-5.56327	11.8798	-4.46161	5.44406	1.95359	7.23991	-1.34522	-5.7128	-2.95762	29.9662	-13.1279	14.3842	1.783	-0.574979	0.503043	25.1701
946	-13.8956	1.7496	-11.5345	-10.177	1.96901	1.64324	1.88114	10.2772	2.33486	18.2688	-11.532	-3.43857	-4.24889	1.83849	-2.12162	7.66434	0.39411	-5.99181	11.7308	-4.89426	5.23134	2.62569	6.42343	-0.541066	-7.34113	-2.71664	29.9462	-14.395	13.8319	-1.91043	1.29897	0.94905	26.4727
948	-13.6407	1.57901	-10.7386	-9.30809	1.14482	1.31027	1.45466	9.96168	2.0728	18.0227	-10.8778	-3.31268	-4.33675	2.03786	-2.31328	7.60679	0.254861	-5.9656	11.6918	-4.99446	5.1373	2.11597	6.23536	-0.703438	-7.21833	-2.0728	29.8964	-14.2039	13.7327	-2.46383	1.2368	0.554426	26.6762
950	-13.5102	0.861185	-11.4785	-8.88829	-1.6864	1.84518	0.322687	9.44528	1.53842	17.441	-9.82603	-3.60608	-2.80347	0.601699	-2.78292	7.21165	-0.456798	-6.30165	11.0649	-5.58074	4.43438	-0.0210671	5.87671	-2.47925	-6.96244	-1.76502	29.6672	-13.7394	13.3771	0.316007	-0.722449	0.0534387	26.0483
952	-14.1278	-0.237905	-12.8823	-9.97967	-2.44482	1.51786	-0.114071	8.859	1.36525	17.0577	-10.2566	-3.18782	-1.89091	-0.964465	-2.89134	6.70141	-1.1217	-6.85967	10.6322	-6.24872	3.84861	-1.06929	5.14809	-3.41288	-8.08671	-2.4777	29.4169	-14.0693	13.26	1.55178	-0.743003	0.175217	25.8643
954	-14.1535	-0.00205546	-13.446	-10.1857	-2.02707	2.59023	0.6166	9.20943	2.03529	17.737	-10.1677	-4.15588	-2.03786	-1.28407	-2.25727	6.68086	-0.717311	-6.68857	11.1903	-5.91782	4.38248	-0.29494	5.47798	-3.1832	-7.69517	-2.83841	29.4221	-14.1782	13.9465	1.76707	-0.121265	0.236363	25.7369
956	-13.5416	0.708062	-13.3478	-9.58761	-2.08565	4.1307	1.16897	9.81319	2.65806	18.738	-9.2567	-6.14699	-2.47	-0.651541	-1.85442	6.76924	-0.0688536	-6.37204	11.795	-5.36288	5.09157	0.347351	6.03702	-3.47968	-6.4522	-2.42632	29.3178	-13.7342	14.7249	3.07889	-0.0051383	-0.0667983	24.98
958	-13.5914	0.0601188	-13.3324	-9.60251	-0.674663	3.65284	1.11502	9.68678	2.47565	18.9774	-9.46327	-6.65722	-3.28545	-0.0385375	-2.31174	6.62228	0.108933	-6.51181	11.8326	-5.33975	5.25343	0.600157	5.59821	-3.86916	-6.31861	-2.32047	28.8476	-13.7748	14.8184	3.20221	-0.386402	-0.0483003	24.8962
960	-14.262	-1.56154	-13.4295	-9.9437	1.23063	2.63956	1.2928	9.6873	1.98597	18.646	-10.5906	-6.35149	-3.48636	-0.115099	-2.93245	6.81394	0.306758	-6.59967	11.9769	-5.26422	5.58434	1.39917	5.60695	-3.30343	-6.57963	-3.05988	28.7109	-14.3991	14.5117	1.04616	-1.87806	0.333478	26.1151
962	-14.8328	-2.41347	-13.4424	-10.1626	0.497904	1.41612	1.56	10.1426	1.93869	18.2878	-11.3131	-5.7462	-2.51727	-0.433675	-3.22122	7.31955	0.402331	-6.55446	12.2601	-5.23853	5.89572	1.9798	6.28367	-2.23106	-7.68386	-4.11015	29.1873	-14.375	14.282	-1.25324	-2.04917	0.417746	26.6592
964	-14.5004	-1.48344	-12.9219	-9.25568	-0.688536	0.777943	1.99778	10.7484	2.64573	18.481	-10.68	-4.75861	-1.75063	-0.12743	-2.73256	7.70441	0.728616	-6.09457	12.6788	-4.92715	6.15007	2.46794	6.9609	-1.06209	-7.596	-4.1677	29.5778	-13.1886	14.6031	-1.78814	-1.41664	-0.0457312	25.5354
966	-13.7563	-0.412095	-12.2287	-8.12422	0.526679	1.46854	2.65806	11.0084	3.15031	18.8392	-9.36153	-4.34343	-2.03375	0.775374	-1.783	7.7635	1.17205	-5.5124	12.9553	-4.44106	6.4409	3.4026	7.11608	-0.537983	-6.01853	-3.00952	29.4241	-12.667	14.8744	-0.503043	-1.6083	-0.387944	24.5879
968	-13.8108	-0.137193	-11.7914	-9.09742	2.30608	1.25581	2.56351	10.6256	2.87181	18.7261	-9.44939	-3.66671	-3.34094	1.1217	-1.66482	7.5143	0.893042	-5.64908	12.6552	-4.66458	6.2071	3.64154	6.24924	-0.768694	-6.59762	-2.54193	28.9853	-13.8272	14.5595	-0.13	0.00924896	0.0333992	25.3433
970	-13.8355	0.962409	-11.3521	-10.4966	2.15296	1.52249	2.06612	10.9169	3.06296	19.1017	-9.71401	-2.69197	-3.92825	0.0436759	-2.03683	7.69568	0.646402	-5.86027	12.6526	-4.86394	6.06991	2.88209	6.31244	-1.62834	-7.77018	-3.07683	28.9016	-14.3087	14.7337	0.755849	1.54561	0.268735	25.7996
972	-13.391	2.4515	-10.6004	-9.58813	1.16589	4.05157	2.18996	12.1558	4.14818	20.3761	-8.86259	-3.74739	-3.50691	-0.564189	-1.85442	8.50908	1.1515	-5.52165	13.3442	-4.30849	6.55291	2.4443	7.84829	-2.30814	-6.61612	-3.0347	29.1647	-13.1618	15.6986	2.8009	-0.661817	-0.204506	24.7344
974	-13.3144	2.70739	-10.0043	-7.84366	1.08008	5.9805	2.39909	13.0293	4.92715	21.4715	-8.63394	-5.32691	-3.44782	0.434703	-1.44182	9.31682	1.62988	-5.14296	13.9105	-3.77924	6.95936	2.53525	8.72489	-1.70438	-5.34232	-2.6149	29.5629	-12.1542	16.4247	1.65249	-3.19296	-0.431106	24.1532
976	-13.7003	1.5266	-10.8136	-8.04611	0.940829	5.80118	1.84826	13.0483	4.67126	21.5692	-9.24232	-6.11924	-3.46683	0.952133	-1.62012	9.63489	1.28047	-5.39422	13.6474	-4.12454	6.66031	1.95616	8.50856	-1.59802	-5.42402	-2.91138	30.1918	-12.5052	16.2233	-0.497904	-4.36142	-0.0950591	25.0427
978	-14.1972	0.402845	-12.5565	-9.89334	0.194743	4.5392	0.909485	12.6295	3.90359	21.0502	-9.47149	-6.23896	-2.84972	0.720394	-2.24802	9.63437	0.295454	-6.28623	12.7708	-5.14964	5.78987	0.468616	7.949	-3.05166	-6.14544	-3.80648	30.6995	-13.6582	15.4746	0.434703	-5.01707	0.13668	26.3175
980	-14.6812	0.750196	-13.8005	-11.4549	-0.44909	3.35328	0.463991	12.5344	3.49663	20.9813	-9.79623	-4.67588	-2.54142	0.260514	-2.42426	9.99817	-0.455256	-7.21319	12.2385	-5.98205	5.12086	-0.336047	7.70236	-4.67537	-7.19623	-4.40561	31.0109	-14.4947	15.0754	1.83593	-3.71964	-0.0359684	27.0148
982	-15.3204	1.48138	-14.4397	-11.9399	-1.47624	2.68529	0.265652	12.63	3.35276	21.3112	-10.3393	-3.53877	-3.01826	-0.628418	-2.5743	10.532	-0.936718	-7.95928	12.0098	-6.63461	4.77145	-0.0457313	7.63042	-5.99797	-8.40374	-4.23604	31.1393	-15.0224	14.8631	1.71004	-1.8611	-0.132569	27.2455
984	-15.8908	0.997864	-14.4115	-12.0489	-2.69043	1.44695	-0.384861	12.0273	2.81581	21.3349	-10.9061	-3.42984	-3.696	-0.894583	-3.7926	10.3013	-1.72494	-8.63959	11.3054	-7.47524	4.15023	0.00719343	6.68805	-6.17884	-10.0706	-4.95027	30.5618	-15.5923	14.2388	0.55494	-0.46656	0.267707	27.1232
986	-15.844	-0.0966011	-13.8257	-11.7832	-2.06253	0.318577	-0.452687	11.5669	2.4366	21.4736	-11.8418	-3.35841	-5.18149	-0.287233	-4.5613	9.92417	-1.97877	-8.69046	10.9205	-7.62117	3.9226	0.327826	5.99643	-4.49501	-10.6435	-6.61663	30.0896	-15.4993	13.9187	-0.667469	0.476323	0.783596	26.5343
988	-14.8678	-0.154664	-12.9902	-10.0593	1.10012	2.45253	0.823675	13.0334	3.23663	22.6508	-12.0658	-4.89683	-6.42805	-0.118695	-3.44628	11.1132	-0.476323	-7.392	12.1054	-6.05809	5.21078	1.90735	7.98548	-2.15759	-7.53331	-5.89675	31.2631	-14.3529	14.8534	-0.602726	-1.87806	0.651027	25.6012
990	-13.9537	0.517943	-12.5812	-8.98797	3.53928	4.29924	1.34778	14.5214	4.10964	23.9436	-10.848	-5.88236	-5.57869	0.120751	-2.43711	12.685	0.86324	-6.43062	13.1238	-4.84699	6.27801	2.60359	9.81781	-1.45518	-4.866	-4.21857	32.7862	-13.6901	15.9525	-0.180355	-3.64719	0.230711	24.9368
992	-14.1828	0.985018	-13.111	-10.5644	1.74549	1.75525	0.0498416	13.3283	3.42881	23.53	-10.1811	-4.38248	-4.08754	1.22035	-2.98126	12.4296	-0.216838	-7.36323	11.9708	-5.89264	5.12446	0.954188	8.05433	-3.06964	-6.9424	-4.43695	32.595	-14.2856	15.4448	-0.94237	-0.262569	0.397707	25.1347
994	-14.9803	1.263	-13.5333	-11.7144	-1.69616	0.23996	-0.975769	11.8125	2.17865	22.5413	-10.7566	-3.57731	-3.71399	1.53122	-3.45656	11.6537	-1.51427	-8.19718	10.6004	-6.96963	3.78746	-0.629959	6.36228	-4.37169	-9.12825	-4.66201	32.0354	-14.9042	14.3668	-1.34162	1.7383	0.86735	26.1294
996	-15.8528	1.0215	-14.1746	-12.0283	-4.36758	0.844742	-1.38735	11.4862	1.29537	22.269	-10.4411	-3.96628	-3.59015	0.676718	-3.48482	11.4148	-2.01834	-8.52552	10.0968	-7.40639	3.30189	-1.58106	6.3741	-5.35825	-10.1467	-4.66972	32.132	-14.9854	13.9567	1.53482	0.804663	0.859129	26.56
998	-16.3733	0.376639	-14.8657	-13.3119	-5.60335	-0.259485	-1.67921	10.9215	0.753793	22.0511	-9.62615	-3.24383	-3.50999	0.696758	-3.87841	10.9595	-2.51264	-9.09125	9.62923	-7.95516	2.83122	-2.10363	5.56944	-5.83355	-11.6825	-5.4158	31.9039	-14.8308	13.7065	4.1158	1.48549	0.429565	26.0354
1000	-16.2099	-0.0513836	-14.0934	-13.9007	-4.01406	-0.895097	-0.991184	10.5233	1.11759	21.8333	-10.3589	-2.73924	-3.93442	1.00249	-3.88818	10.6173	-2.07178	-8.81172	9.75821	-7.46343	3.0311	-0.866836	4.91892	-3.72991	-11.2601	-5.0813	31.4954	-14.9197	13.6839	1.06158	1.27225	0.26	26.3483

## Sheet: 24
	FP1	FP2	F3	F4	C3	C4	P3	P4	O1	O2	F7	F8	T3	T4	T5	T6	CZ	FZ	PZ	FCZ	CPZ	CP3	CP4	FC3	FC4	TP7	TP8	FPZ	OZ	FT7	FT8	A1	BP1
-200	0.535945	0.488758	-0.0263254	0.131627	-0.191232	-0.973543	-0.269711	-0.364085	0.219047	0.077486	1.48018	-0.264247	0.278155	-2.61515	0.118713	-0.638763	-0.297527	0.437597	-0.157952	0.0412265	-0.321865	-0.104805	-0.433624	0.207126	-1.5984	0.444551	1.24623	0.0173847	-0.0750025	1.57505	-0.326832	-0.00149012	-0.784298
-198	1.84029	1.33713	0.000496705	-0.149012	0.0745058	-3.02891	-0.109772	-0.55035	0.692407	0.506143	1.14789	0.799696	-1.76231	0.200669	1.11709	1.73946	-0.524521	0.162919	-0.0799696	-0.29703	-0.501672	0.177821	-1.85917	-0.619392	-2.48154	-0.968079	2.76168	1.28845	0.360608	2.39064	1.3272	-0.43263	-1.22041
-196	0.840922	0.0496705	-0.493725	-1.24325	-0.184774	-3.36369	-0.417233	-1.0098	0.569224	0.568231	-0.0456969	-0.163913	-2.20835	0.835955	1.44839	3.02593	-0.937283	-0.781814	-0.510116	-0.929336	-0.979006	-0.187258	-2.62857	-1.39525	-2.27094	-1.80701	3.25044	0.0904004	0.398358	1.98931	0.571708	-0.374516	-0.180801
-194	-1.7191	-2.83966	-0.821054	-2.28832	-0.85632	-3.0607	-1.07388	-1.2815	-0.00198682	0.248849	-2.0201	-2.49048	-0.475347	-0.553826	0.633796	1.25865	-1.41561	-1.63217	-1.20948	-1.47671	-1.51992	-0.97851	-2.25157	-1.24127	-2.46714	-1.658	1.52737	-2.97924	-0.0203649	-0.0650684	-1.43498	0.454485	2.38866
-192	-2.67824	-4.27713	-0.640253	-1.85917	-0.707805	-1.8994	-0.409285	-0.526011	-0.201662	0.115236	-1.84874	-3.11335	2.70655	-0.77039	0.264744	-0.770887	-0.958641	-1.18762	-0.799199	-0.94523	-0.998378	-0.532468	-0.72221	-0.487765	-2.00123	-0.105302	-0.825028	-4.2056	-0.145038	-1.42505	-1.8547	0.833968	4.13805
-190	-1.23233	-2.7438	-0.286102	-0.0705322	-0.0332793	0.193218	0.73264	0.555317	0.016888	0.030299	0.64075	-0.837942	4.89751	-0.191728	0.485281	-0.621875	0.0844399	0.0437101	0.262757	0.285606	0.104805	0.405808	0.763436	0.0397364	-0.137587	1.57505	-2.00272	-2.65092	0.0223517	-0.590583	-0.400345	-0.197192	2.8198
-188	0.872215	0.0764926	1.20997	1.7792	1.38283	2.43038	1.50055	1.50154	0.550846	0.400841	1.39425	1.54922	5.0952	-0.205636	1.22587	1.206	1.40071	1.41015	1.18812	1.66396	1.19458	1.32819	1.76628	1.77423	2.05288	2.22524	-1.43548	-0.200172	0.519554	0.108282	1.23779	-1.39028	0.264247
-186	1.72406	1.86712	1.67787	1.98781	1.7936	2.82874	1.34408	1.92622	0.6482	0.618398	0.577172	1.72357	3.50227	0.0710288	1.93417	2.11348	1.62274	1.64111	1.16875	1.79857	1.30435	1.34011	1.45684	2.1562	2.54313	1.7494	0.107785	1.46429	0.68744	-0.121693	1.69824	-1.02023	-1.2964
-184	1.60088	2.45472	-0.214577	0.816584	0.166396	0.734131	0.168383	1.20203	-0.0754992	-0.219047	1.02172	1.11411	0.709792	1.09076	1.2507	1.2671	0.234445	0.553827	0.0754992	0.453989	0.0814597	0.0327826	-0.4674	-0.17037	1.20302	0.291069	1.25021	2.43982	-0.0382463	0.413259	0.672042	0.0228484	-2.4418
-182	1.60833	2.31763	-0.796715	0.332296	-0.677506	-0.184774	-0.144541	0.0094374	-0.652174	-0.916918	1.46925	1.05798	-1.67539	1.87059	-0.0377496	0.148515	-0.484288	0.141064	-0.470877	-0.109275	-0.593563	-0.502666	-1.47472	-0.656645	0.584622	-1.04855	1.62919	3.23057	-0.581642	0.946224	-0.420709	0.126163	-2.98222
-180	1.39574	1.66992	0.354151	1.00086	0.139574	1.63863	0.6785	0.0233452	-0.376503	-0.553827	0.781318	1.02868	-2.69661	0.915925	-0.869731	-1.06742	0.230968	0.72072	0.239412	0.59555	0.163913	0.186761	0.0874201	1.06941	1.81744	-0.914931	1.69476	3.07808	-0.222027	0.338753	-0.55929	-0.486771	-2.49694
-178	0.702838	1.44343	1.1757	1.93467	0.751019	3.20772	1.01874	1.24375	0.221034	0.348687	-0.0521541	0.933806	-1.67688	-1.43548	-1.90834	-1.91381	1.02222	1.34955	1.01725	1.26263	1.04656	0.638266	2.2759	2.10553	3.42478	0.76741	1.06394	2.0956	0.392397	-0.50813	-0.496705	-0.55482	-1.5527
-176	-0.13411	1.52389	1.19954	1.51247	0.312924	2.10404	0.632803	1.68482	0.0814597	0.788768	-0.347694	0.805159	1.04258	-2.73039	-3.55045	-1.26511	0.778337	1.17371	0.832478	0.839432	0.85632	0.420709	2.87344	1.40369	2.57045	2.49445	-0.635783	1.17073	0.424683	-0.55035	-0.283122	0.148515	-0.373026
-174	-0.213583	1.37736	0.442564	-0.25928	0.0591079	-0.226001	0.580649	0.997881	-0.483294	0.629326	-0.239909	0.790755	2.43833	-1.78268	-4.5682	0.12815	-0.0794729	0.105302	0.277658	-0.314911	0.17037	0.446538	2.13881	0.0139078	-0.284612	2.5625	-1.59691	0.743568	0.0849366	-0.475844	0.493228	0.369052	0.175834
-172	0.633299	1.26511	0.108778	-0.607471	0.707805	-0.389417	0.733137	0.655154	-0.130634	0.591576	0.0576178	0.791748	1.53631	0.138084	-2.82576	1.30882	-0.102321	-0.414252	0.241896	-0.583132	0.157456	0.988444	1.38779	0.159939	-0.98	1.60982	0.196695	0.651181	0.203152	-0.571708	1.00235	-0.0670552	-0.407795
-170	0.90003	0.824034	-0.287096	-0.309944	0.344217	0.68297	-0.390907	0.320872	0.730654	0.618398	0.238915	-0.00397364	0.121196	1.07934	0.0948707	1.80155	-0.100831	-0.605981	-0.117222	-0.625352	-0.0452002	0.364085	0.169873	0.113249	-0.587106	1.02768	2.58237	0.272195	0.553827	-0.68297	0.702341	-0.281135	-1.31776
-168	0.164906	-0.121693	-1.65751	-1.2055	-1.42902	0.0650684	-2.11298	-0.893573	0.563264	0.230471	-0.281135	-1.07537	-0.930329	0.843406	0.584125	1.07139	-1.16726	-1.36197	-1.22537	-1.47671	-1.1459	-1.42852	-2.06729	-1.53532	-1.31279	0.657638	2.4115	-0.329316	0.253816	-1.20302	-0.0357628	-0.180801	-1.76529
-166	-0.299017	-0.539422	-2.21233	-1.16726	-1.90039	-0.614921	-2.23269	-1.40568	-0.270208	-0.546873	-0.163913	-1.14391	-1.47671	0.364085	-0.0327826	-0.427663	-1.49409	-1.51594	-1.39723	-1.55866	-1.34905	-1.9595	-2.20289	-2.16216	-0.349184	0.00298023	0.674029	-0.496705	-0.440578	-0.696878	-0.892579	-0.0804663	-1.65304
-164	-0.611444	-0.559787	-1.17371	0.0203649	-0.685453	0.609954	-0.798702	-0.416736	-0.322858	-0.755986	0.252823	-0.559787	-2.23815	0.727673	0.596543	-1.33415	-0.335276	-0.777841	-0.242889	-0.467896	-0.136594	-0.916918	0.483294	-0.731647	1.37786	-1.00831	-1.25368	-0.68595	-0.47336	0.618398	-0.965099	-0.0874201	-0.997384
-162	-1.61727	-1.66794	-0.0357628	0.199179	0.241399	1.32869	0.528495	0.0740091	-0.013411	-0.170867	-0.887116	-0.466406	-2.3971	1.74741	1.42753	-0.840425	0.382463	-0.360608	0.538429	0.0442068	0.592073	0.080963	1.57903	0.661115	0.466406	-1.51296	-3.07908	-1.71016	-0.131627	0.274181	0.0158946	0.0288089	0.675519
-160	-2.74926	-3.41833	-0.00993411	-0.431637	0.206629	0.378489	0.540415	-0.328322	0.163416	0.34372	-2.01911	-0.721713	-0.887613	2.19246	1.61827	0.159939	0.0541409	-0.525514	0.487268	-0.346204	0.409782	0.236928	1.02868	0.161926	-1.1002	-1.15583	-3.17991	-3.29117	0.155965	-1.01725	0.68297	0.402828	2.82576
-158	-3.02841	-3.76254	-0.925859	-0.763436	-0.326335	-0.166396	-0.545879	-0.432134	0.46442	0.34819	-1.68482	-0.692904	-0.456969	2.08318	1.38332	0.0923872	-0.382463	-0.855823	0.150502	-0.739594	0.0620882	-0.382463	0.89705	-0.862777	-0.750522	-0.971059	-1.49657	-3.89566	0.443558	-1.15534	0.715256	0.485778	3.15557
-156	-1.91629	-2.01116	-1.65254	-0.771383	-0.509123	0.383457	-1.07388	-0.0988444	0.34372	0.04222	-0.775357	-0.400841	-2.58336	1.24127	0.849366	-0.762443	-0.499189	-1.11858	-0.0432134	-0.887613	-0.17335	-0.836452	0.477831	-1.30832	0.397861	-1.72754	-0.331799	-2.29528	0.352661	-0.501672	0.366569	0.0163913	1.07835
-154	-0.618895	-0.407795	-1.65353	-0.718733	-0.221034	1.0853	-0.411272	0.575185	0.191728	0.069042	-0.0342727	-0.331302	-3.92993	-0.662605	0.379483	-1.12007	-0.275175	-1.02371	0.194212	-0.714262	-0.0402331	-0.368555	0.328322	-1.60734	1.44591	-2.58485	-0.241896	-0.233452	0.255803	0.0392397	-1.16328	-0.303984	-0.55035
-152	-0.235438	-0.101825	-1.44045	-0.983477	-0.524521	0.211596	0.112255	0.530978	0.107785	-0.138084	0.460943	-0.823538	-2.45919	-1.48962	-0.295043	-1.29044	-0.507136	-0.782311	0.0412265	-0.794232	-0.233452	-0.0645717	0.198682	-2.03103	0.42965	-2.62956	-0.310938	0.430147	0.0521541	1.0103	-2.66284	-0.179311	-0.523527
-150	0.0685453	0.349681	-1.0257	-1.23034	-1.25915	-1.83135	-0.241399	-0.587106	-0.486275	-1.0704	0.121693	-0.415246	-0.200669	-0.163416	-1.54773	-2.11994	-1.30037	-0.646214	-0.745058	-1.24921	-0.995894	-0.557303	-0.33627	-2.06729	-2.44031	-1.8994	-1.49856	0.330806	-0.68148	1.32571	-1.7494	-0.192225	-0.406305
-148	0.548859	0.840425	0.13113	-0.737607	-1.03017	-2.28385	-0.519057	-1.25517	-0.607471	-1.16577	-0.672042	0.874201	1.65204	0.0163913	-2.00023	-2.18153	-1.23133	-0.329316	-0.90301	-0.993411	-1.10964	-0.654161	-0.428657	-0.763436	-2.67029	-0.324845	-3.41535	0.080963	-0.829498	0.164409	0.309944	-0.327826	-0.626345
-146	0.488261	0.715752	1.12653	-0.241895	-0.327826	-1.49508	-0.246366	-1.11262	-0.0546376	-0.249843	-0.513097	0.51409	3.23852	-2.31117	-0.762443	-0.445545	-0.610451	-0.0506639	-0.457962	-0.38296	-0.667075	-0.203649	-1.05798	0.696381	-0.829995	1.28746	-2.97079	0.0198682	-0.227988	-0.34521	0.38296	-0.150502	-0.749032
-144	0.047187	0.538925	0.776847	-0.530481	-0.34372	-1.28398	-0.443061	-1.1156	0.181794	0.103811	0.414252	-1.47472	3.45558	-4.18226	0.363588	1.01924	-0.677009	-0.203649	-0.550846	-0.435611	-0.714759	-0.341733	-2.62161	1.06245	-0.793735	1.49906	-0.890593	0.353158	0.0432134	0.488261	-1.3267	0.162919	-0.620882
-142	0.38296	0.889599	0.20812	-0.68595	-0.433624	-1.7489	-1.02719	-0.875692	0.220537	-0.225008	1.04258	-1.69774	2.00222	-2.93652	0.331799	1.17769	-0.880162	-0.236928	-0.868738	-0.581145	-0.956655	-0.687937	-3.56187	1.0406	-1.59194	0.55929	0.704328	0.657141	0.00695388	0.60449	-1.22587	0.245372	-0.587602
-140	2.1562	2.35587	0.662108	0.355144	0.0511607	-1.87904	-0.59704	0.491738	0.513097	-0.312924	1.00583	0.760456	0.675519	0.796715	0.928342	1.2512	-0.275671	0.47187	-0.359615	0.0904004	-0.489751	-0.204643	-2.81831	1.04954	-0.432134	0.378986	2.08616	1.54078	0.137091	0.234942	0.824531	-0.0298023	-1.57853
-138	3.60409	3.52313	1.15633	1.31875	0.267724	-1.01278	0.332296	1.54277	0.781318	0.0278155	0.846386	2.36332	0.0541409	2.85258	2.51085	1.60038	0.487268	1.13944	0.451008	0.849366	0.282625	0.408292	-1.05202	0.804166	0.90152	0.875692	2.03848	2.58187	0.361602	0.909468	1.68482	-0.144541	-2.53965
-136	1.77324	1.5378	0.225008	0.524521	-0.513593	-0.549356	0.0869234	-0.299017	0.461936	0.194212	0.501672	1.30932	-1.00334	1.42306	2.55356	1.0108	0.147521	0.462929	0.0327826	0.378489	0.00298023	-0.0829498	-0.583132	-0.0655651	0.320375	0.164906	0.409285	1.2517	0.237922	0.878672	1.22537	0.603994	-0.682473
-134	-1.2368	-1.42107	-0.734627	-0.439584	-0.98745	-0.285606	-0.2563	-2.94795	-0.200669	0.0551343	-0.381966	-0.373026	-1.32273	-0.60449	1.05302	-0.466903	-0.339746	-0.362595	-0.671546	-0.248353	-0.489751	-0.573695	-0.345707	-0.887613	0.0839432	-0.635286	-1.30037	-0.821551	-0.156959	0.103315	0.521541	1.1608	2.51283
-132	-0.959635	-1.0555	-0.108282	0.458956	0.257293	1.1007	0.951688	-1.96894	-0.183781	0.449518	-0.650187	-0.540912	0.42816	-1.24375	0.356634	-0.836949	0.667572	0.317891	0.293553	0.525514	0.500182	0.445545	1.93318	-0.480314	0.987947	-0.0879168	-2.33253	0.120203	0.0367562	0.367065	0.131627	0.256797	2.83718
-130	1.32819	1.39624	1.09524	2.0658	1.93864	2.38518	2.2312	1.04209	0.566741	1.13895	0.686447	0.648697	2.41498	-0.671049	0.311434	0.154972	2.0956	1.61231	1.79509	1.8547	1.88152	1.7936	3.28322	0.630816	2.07871	0.880659	-1.00285	2.61714	0.721216	1.68135	0.63777	-0.988444	0.81857
-128	1.25666	1.65602	1.44144	2.13534	1.96894	1.96348	1.81546	2.0951	0.448028	0.614921	0.98596	0.98894	2.52624	-0.127157	-0.565251	0.600517	2.09957	1.80403	1.79211	2.07822	1.81446	1.73152	1.8989	1.29988	2.73834	1.43299	1.57158	2.37226	0.426173	1.9903	1.06543	-0.793735	0.264247
-126	-1.58151	-1.1007	-0.171363	0.163913	0.221034	0.418226	0.160933	0.872711	-1.33514	-1.28051	-1.43747	-0.800689	0.85334	-1.17421	-2.11348	-0.562767	0.624359	0.328819	0.213087	0.701348	0.401835	0.236432	0.141561	0.17186	1.98632	0.881155	1.19756	-0.877182	-1.35303	-0.0551343	-0.105798	0.570714	1.87407
-124	-2.93205	-2.73983	-1.73251	-1.09673	-0.86079	0.16739	-1.09474	-0.252326	-2.71847	-2.61317	-2.85308	-1.99328	-1.1916	-1.57356	-2.75522	-1.99576	-0.333786	-0.891089	-0.996888	-0.378489	-0.475844	-0.868738	0.0367562	-1.47323	0.784795	-0.417233	-1.08033	-2.35289	-2.69612	-1.62621	-1.20501	1.10914	2.61714
-122	-1.10318	-1.32074	-0.829995	0.252326	-0.307461	1.55419	-1.13348	0.22004	-2.07225	-2.20339	-1.37538	-0.721713	-1.88102	0.947714	-2.05934	-2.11994	0.325839	-0.303984	-0.608464	0.263751	0.0993411	-0.603	1.07984	-1.21742	0.776351	-1.69228	-1.27951	-0.746051	-2.17656	-1.60237	-0.493228	0.500679	1.56959
-120	0.0844399	-0.150502	0.43263	1.40071	-0.245372	2.64694	-0.662108	0.905991	-0.955164	-1.14093	0.150502	0.809133	-0.666579	3.49432	-1.29243	-1.37438	0.996888	0.590583	0.145535	1.04656	0.746548	-0.26226	1.3421	-0.616908	1.39922	-2.21282	-0.387927	0.0352661	-1.03712	-1.78566	0.801186	0.328322	0.954668
-118	-0.844896	-0.846883	0.471373	0.55035	-0.896553	2.62161	-0.222524	0.319382	-0.98149	-0.749032	0.112752	0.872215	0.929336	3.90361	-1.63118	-1.2363	0.784298	0.656148	0.161926	0.887116	0.640253	-0.34372	0.632306	-0.935793	1.25865	-0.842909	-0.121196	-1.13348	-0.734627	-2.08368	1.21792	0.854333	1.22736
-116	-1.09176	-1.13547	0.499189	-0.406305	-0.843406	1.28051	0.0109275	-0.504156	-1.49508	-0.807643	-0.0382463	0.290573	0.738601	2.70506	-2.58734	-1.22289	0.371039	0.421703	-0.103811	0.397861	0.34372	-0.309944	0.34819	-0.827014	-0.12219	0.777841	0.12964	-1.77572	-0.994901	-1.61777	0.6482	0.72668	0.634789
-114	-0.047187	0.128647	0.528991	-0.543396	-0.380973	-0.72221	-0.25928	-0.632803	-1.54922	-0.808636	0.838439	0.461439	-1.4325	0.591079	-2.43038	-0.097851	0.0740091	0.12964	-0.332296	-0.0392397	0.0650684	-0.394881	0.327826	0.0988444	-1.79062	0.664095	0.410279	-0.784298	-1.04656	-0.656148	-0.00943737	0.104308	-0.957648
-112	0.833472	1.08331	0.531971	-0.253816	0.0511607	-1.78566	-0.613431	-0.601013	-1.12851	-0.894566	1.01676	0.630319	-2.69016	-1.22736	-0.922382	1.28597	-0.0615915	0.0263254	-0.599523	-0.2111	-0.182788	-0.363092	-0.154972	1.01576	-2.18302	0.500182	0.579158	0.269711	-0.942747	-0.986954	-0.827511	0.355641	-1.78119
-110	1.30932	0.932813	0.906487	0.338256	0.43263	-1.84874	-0.721216	-0.817577	-0.485281	-1.04556	-0.358621	0.183284	-1.66595	-1.7335	0.648697	1.57605	-0.0392397	0.29554	-0.670552	0.0437101	-0.229975	-0.00695388	-0.610948	1.16676	-1.32968	1.206	0.805656	0.566244	-0.757476	-2.67029	-1.73201	0.960131	-1.50104
-108	1.62174	0.872711	1.1161	0.68595	0.581642	-0.867248	-0.604987	-0.946224	0.172357	-0.72072	-1.29143	-0.315408	-0.817577	-1.76132	1.68631	0.266731	0.103811	0.568728	-0.451008	0.463923	-0.00596046	0.141064	-0.548859	0.81708	0.130137	0.919898	0.827511	0.840425	-0.171363	-3.28024	-2.3221	0.535448	-1.206
-106	1.09921	0.528991	0.589093	-0.299017	0.30448	-0.325342	-0.446538	-0.673036	0.372032	-0.120203	-1.01775	-0.836949	-1.36544	-1.9898	2.28733	-1.64658	0.00596046	0.121693	-0.4222	0.2563	-0.0357628	-0.271698	-0.703335	0.446538	0.236432	-0.630319	-0.134607	0.292063	0.290076	-2.06381	-2.34991	-0.469387	-0.923872
-104	-0.51707	-0.786781	-0.468393	-1.8085	-0.233948	-1.17819	-0.686944	-0.208616	0.195702	0.0109275	-0.698865	-1.04904	-2.1865	-1.51495	2.07722	-2.22276	-0.4222	-0.850856	-0.749528	-0.516574	-0.484784	-0.892083	-1.29789	0.442564	-1.15087	-1.7792	-1.9302	-1.59045	0.178814	-0.523527	-1.74195	-0.730654	-0.00298023
-102	-2.01762	-2.01911	-0.958641	-2.19494	-0.080963	-1.12752	-0.818074	-0.0243386	0.264744	0.0104308	-0.619392	-0.889599	-2.15371	0.519554	0.946224	-1.13348	-0.515083	-1.14242	-0.843406	-0.770887	-0.525514	-0.803173	-1.34756	0.913441	-1.81943	-1.67092	-2.55555	-2.62807	0.159939	0.533958	-0.494719	-0.0541409	1.39773
-100	-1.88152	-1.99328	-0.502666	-1.63118	0.776847	-0.202656	-0.115236	-0.319382	0.47634	0.534952	0.290076	-1.0406	-0.778834	2.33899	-0.114242	-0.0149012	-0.193715	-0.635783	-0.450015	-0.387927	-0.100831	0.069042	-0.844399	0.888606	-1.01874	-0.400344	-1.15484	-1.60883	0.503659	1.39823	1.18117	0.332793	1.81297
-98	-0.383457	-0.698865	0.302494	-0.795722	1.36346	0.278652	0.750025	-0.575682	0.446538	1.01129	0.783304	-1.00285	0.266234	1.51893	-0.252823	0.134607	0.210603	-0.156959	-0.00447035	0.0695387	0.237922	0.711282	-0.523031	0.163913	0.701845	0.225504	0.202159	-0.103811	0.664592	1.23233	1.7335	-0.247359	0.534952
-96	0.17037	0.0958641	0.270704	-0.379483	0.622869	0.12219	0.783304	-0.820557	0.0382463	0.525514	-0.133614	-0.104805	-0.282625	0.297527	-0.000993411	-0.146528	0.0183781	-0.390907	-0.17335	-0.110765	-0.0705322	0.427663	-1.24971	-1.14739	1.15087	-0.855823	-0.17037	0.131627	0.222524	0.320375	0.900527	-0.533958	-0.393887
-94	-0.481308	-0.228484	-0.287592	-0.361105	-0.612438	0.0973543	0.47485	-0.658631	-0.4222	-0.0794729	-0.33776	0.98	-1.13944	0.392397	0.191232	-0.118216	-0.412265	-0.630319	-0.376503	-0.415742	-0.42667	-0.0163913	-1.35104	-1.67042	0.055631	-1.89741	-1.29541	-0.0804663	-0.228484	0.547369	0.59704	-0.0476837	-0.0412265
-92	-0.176827	-0.00198682	0.00347694	0.499189	-0.323852	0.7237	0.549853	0.0233452	-0.3015	0.264744	0.77337	1.29292	-0.980993	0.507136	0.569224	0.496209	0.0109275	0.0779827	0.166396	0.208616	0.12815	0.314911	0.318885	-0.501176	0.148515	-1.27703	-1.10318	0.977019	0.12219	1.43598	1.00583	0.198185	0.110269
-90	0.970066	1.21395	0.909468	2.22176	1.29392	1.70916	0.890096	0.485778	0.485778	1.13746	1.658	1.17371	0.12815	0.869234	0.981986	1.21196	1.00682	1.12156	1.01676	1.26908	1.05153	1.20252	2.1711	1.27455	1.63217	0.692407	0.175834	2.43783	0.990431	1.42803	1.11014	0.0094374	-0.133614
-88	0.710289	1.58201	1.22537	2.99662	2.16017	2.57641	1.0252	0.840425	0.992417	1.39872	0.735124	0.869234	0.894566	0.545382	0.8593	0.868738	1.43796	1.34408	1.30634	1.62274	1.38332	1.63267	3.43422	2.53171	2.63949	1.88698	0.739098	2.19295	1.19656	0.29554	0.628332	-0.149012	-0.0233452
-86	-1.0247	0.252823	-0.0362595	1.8537	1.0858	1.8244	0.466903	1.10865	0.678003	0.869234	-0.886619	0.0228484	1.09474	-1.25964	0.322858	0.122686	0.592073	0.42965	0.667572	0.676016	0.714262	0.863274	3.08305	1.63267	1.91331	1.86116	1.29143	0.490745	0.5578	-0.628332	0.0109275	0.26226	0.251333
-84	-1.70916	-0.855327	-1.05252	-0.00347694	-0.290573	-0.293056	-0.185768	0.651677	0.0432134	0.0198682	-1.1613	-0.80963	1.43995	-1.81248	0.250836	1.05947	-0.717739	-0.567734	-0.21855	-0.660121	-0.343223	-0.101328	0.631313	-0.0958641	-0.446538	1.70817	2.81582	-0.638266	-0.180304	-0.920395	0.120203	0.962615	-0.0382463
-82	-0.818074	-0.6482	-0.474354	-0.857313	-0.664095	-2.23617	-0.119706	-0.331799	-0.481804	-1.02917	-0.73264	-0.802676	1.46876	-0.104805	0.603994	2.39561	-1.38531	-0.968575	-0.7237	-1.33614	-1.08083	-0.377993	-2.08418	-0.43114	-2.26299	1.08133	3.74367	-0.85632	-0.775854	-1.15136	0.587106	0.995398	-0.828505
-80	0.214577	-0.0586112	0.452002	-0.38445	-0.0491738	-2.33452	0.952184	0.17633	-0.204146	-1.23034	0.0402331	0.291566	1.47521	0.709295	0.254313	2.32657	-0.801682	-0.704328	-0.159939	-0.94374	-0.606974	0.262757	-1.41859	0.107288	-2.16713	0.733137	2.81831	-0.456969	-0.588099	-0.319382	1.12802	0.341733	-0.995894
-78	1.03166	0.154475	1.27057	0.81559	0.967582	0.160436	2.05735	1.55667	0.487765	-0.219047	1.34856	1.20799	2.06878	-0.502666	-1.32471	1.66943	0.541906	0.325342	0.944237	0.302494	0.757476	1.36892	1.51992	0.80814	-0.233948	2.03947	1.63317	0.476837	0.246863	1.32819	1.27008	-0.107785	-0.271201
-76	1.0704	-0.335276	1.64509	1.47273	1.16577	2.54711	1.90536	1.57356	0.561774	0.884632	1.4171	1.03762	2.33154	-0.753999	-2.62658	0.737111	1.20401	1.07288	1.18464	1.09474	1.31379	1.60784	2.56946	1.19706	1.74145	2.95341	1.43101	0.454485	0.763933	1.70668	0.836949	0.0958641	0.823538
-74	0.12517	-1.26859	1.07239	0.734627	0.781318	2.78056	1.08282	1.17024	0.51409	1.51197	-0.185768	-0.130137	1.35948	0.119706	-2.03252	-0.0779827	0.885626	0.628332	0.780324	0.827511	0.922382	1.04407	1.9446	0.905494	2.12093	1.28448	0.785788	-0.967085	1.00484	1.206	-0.370542	0.26077	1.68681
-72	-0.751019	-1.57853	-0.459949	-0.615418	0.0149012	0.438094	0.0566244	0.770887	0.325839	1.02023	-0.914435	-1.40021	-0.208616	0.567238	-1.08182	0.257293	-0.206133	-0.655154	-0.107785	-0.325342	-0.145535	-0.0114242	0.0884136	-0.403325	0.386437	-1.01328	0.0710289	-2.08765	0.640253	1.50551	-1.72257	0.0769893	1.69377
-70	-1.68681	-1.68284	-2.03401	-1.71115	-1.28945	-2.97179	-1.26263	-0.467896	-0.386437	-0.186265	-1.05053	-1.29938	-1.77821	0.608961	-1.54674	0.597537	-1.60138	-1.88549	-1.35054	-1.75436	-1.55916	-1.46379	-2.43237	-1.7345	-2.48104	-2.09163	0.318388	-2.23567	-0.332793	0.858307	-1.07288	0.0759959	1.73698
-68	-2.92162	-2.57293	-2.60224	-2.38369	-1.95901	-3.98109	-1.69327	-1.59542	-0.828505	-0.345707	-1.46975	-0.578165	-3.06865	-0.173847	-1.50452	-0.264744	-2.06083	-2.24262	-1.73152	-2.25355	-1.95652	-2.01464	-2.93354	-1.90387	-3.44465	-2.1413	0.368555	-2.31018	-0.641743	-1.00931	0.527998	0.38445	2.63949
-66	-2.73635	-2.60721	-1.82539	-2.28683	-1.37488	-2.56499	-0.950197	-1.57307	-0.345707	0.475347	-1.23084	-0.337263	-3.08951	-0.635783	0.809133	-0.679493	-1.29541	-1.62075	-1.02967	-1.54028	-1.16477	-1.30683	-1.91828	-1.34408	-2.09957	-1.281	-0.072519	-1.97291	0.0819564	-1.72754	0.963608	0.435611	2.62608
-64	-0.706812	-0.377496	-0.158449	-1.07288	-0.46442	-0.410775	-0.213583	-0.409782	1.04308	1.48614	-0.757476	-0.0223517	-1.78814	0.4674	3.20276	-0.165403	-0.0362595	-0.38594	0.136097	-0.237425	-0.00844399	-0.431637	-0.722706	-0.531475	0.0243386	0.0119209	-0.797212	-0.322858	1.25964	-1.78317	0.266234	-0.0278155	0.691414
-62	1.06841	2.12093	1.25964	0.749032	0.311434	1.80453	0.47038	1.52141	2.24958	2.30571	0.0630816	0.631809	0.303487	1.42157	2.99315	-0.156462	1.21842	0.896553	1.49409	0.999868	1.27604	0.444551	1.62174	0.0243386	1.5224	0.819067	-1.95503	1.59641	2.20388	-0.845889	-0.757972	-0.545382	-1.10318
-60	1.18911	2.34048	1.30783	1.39475	0.523031	1.9898	0.791252	2.13931	1.30087	1.44243	0.549356	0.582139	1.17471	1.10368	0.137587	-1.30286	1.39773	1.21941	1.658	1.09921	1.47969	0.741084	2.22276	-0.123183	0.923375	0.412762	-2.33104	2.23269	1.43349	0.702838	-1.36296	-0.678996	-1.4479
-58	1.09623	1.36346	0.591079	0.81559	0.226001	0.758966	0.396868	1.24325	-0.570218	-0.409285	0.644227	0.0427167	-0.337263	0.110765	-2.37276	-2.02606	0.742575	0.876685	0.714759	0.55333	0.695388	0.292063	0.400345	-0.220537	-0.0417233	-0.665089	-0.785788	2.28782	-0.241399	0.838439	-0.896056	-0.711779	-1.67986
-56	1.73996	1.50502	0.490248	0.741581	0.586112	0.739098	0.0998378	1.06941	-0.662108	-0.772874	1.33763	0.380973	-2.67774	-0.132124	-1.89394	-1.35849	0.927846	1.00285	0.587602	0.827014	0.702341	0.152985	0.424683	0.89705	1.02619	-1.31081	0.506143	2.81086	-0.482301	0.713766	0.136097	-0.846883	-2.43485
-54	2.25703	2.49644	1.04855	1.61429	1.79956	1.85321	0.242889	1.56661	0.64522	0.140568	1.63118	1.08033	-4.16388	-0.108282	0.398358	-0.880659	1.98781	1.65751	1.35948	1.85718	1.55866	0.675023	2.05139	2.69562	3.68506	-1.01626	-0.932316	3.28273	0.495215	0.713269	0.272691	-0.907481	-2.72791
-52	2.35538	3.04778	1.74443	2.15123	1.98483	2.61863	0.145038	1.25517	1.40816	0.855823	1.02222	1.26908	-4.01388	-1.00235	1.92672	-0.958641	2.43535	2.10057	1.64161	2.3514	1.86712	0.843902	2.40107	3.20176	4.51654	-0.819564	-3.67761	3.15706	1.1464	-0.519554	-0.158449	-0.921885	-2.44329
-50	1.87457	2.89977	1.82192	1.41561	0.483791	1.86364	-0.522037	-0.29405	1.11113	0.827014	0.872215	1.37935	-2.42492	-0.0988444	1.91778	-0.728667	1.56164	1.66694	0.94374	1.56909	1.02967	0.0258287	0.849863	1.75585	1.52588	-1.62671	-4.36008	2.30273	0.951191	-1.1454	0.157456	-0.948211	-2.00123
-48	1.30236	2.71002	1.46826	0.578165	-0.338753	0.574688	-0.330806	-1.25666	0.858307	0.666579	1.41511	1.69128	-0.296533	3.10938	1.80552	-0.237922	0.756979	0.978013	0.530978	0.766913	0.435114	-0.224014	-0.476837	0.269711	-1.54277	-1.06742	-1.36544	1.55121	0.708302	0.0149012	1.3565	-0.894566	-1.84973
-46	1.36495	2.46068	1.53085	0.563761	0.448028	0.152489	0.809133	-0.21408	0.884632	0.766416	0.816087	1.75337	0.856817	3.62049	2.01017	-0.144541	0.968575	0.861287	1.07984	0.929832	0.93778	0.661115	0.347694	0.567734	-1.69178	0.899037	3.17494	1.64807	0.662605	0.408292	1.78715	-0.578662	-1.78963
-44	0.986954	1.18514	1.20501	0.699361	1.1305	-0.339746	1.21693	0.644227	0.493725	0.761449	-0.592073	1.07487	0.955661	0.0506639	1.42952	-0.363092	1.06742	0.921885	1.35849	1.07984	1.2517	1.25716	0.908474	1.40468	-0.491242	1.056	5.37386	1.10666	0.481308	-0.132124	0.487765	0.29852	-0.50962
-42	-0.246366	-0.625352	-0.372529	0.196199	-0.0899037	-1.99527	0.021855	-0.929336	-0.217557	0.278155	-0.700355	-0.256797	1.30037	-2.71449	0.302494	-0.489751	-0.0824531	0.241896	0.25034	0.133117	0.080963	0.133117	-1.12057	-0.0700355	-0.16739	-0.847876	3.93887	-0.813603	0.0307957	-0.120203	-0.754495	1.06146	1.13944
-40	-0.483294	-1.23084	-0.956158	-0.111759	-1.51694	-2.76764	-1.15633	-2.43634	-0.13113	-0.00993411	0.077486	-0.892083	2.24908	-1.7186	0.188251	-0.350177	-0.961622	-0.301003	-0.743071	-0.630816	-1.00185	-1.22587	-2.62509	-1.88549	-0.407298	-1.86165	1.20302	-1.9143	-0.0263254	0.0541409	-0.336766	0.782311	1.5522
-38	0.292559	-0.897547	0.452499	0.114242	-0.841419	-1.62075	-0.503659	-1.98931	0.518064	0.588099	0.0993411	-0.672042	3.40442	0.703335	0.957151	0.272195	-0.435611	0.167886	-0.318388	-0.197192	-0.570714	-0.604987	-2.45372	-0.89854	-0.826021	-0.228484	-0.474354	-1.48217	0.549356	-0.13113	0.703335	0.101825	1.76032
-36	0.358125	-1.01427	1.06345	-0.0094374	0.0332793	0.0293056	0.355144	-1.15037	0.42965	0.738601	-0.161429	-0.894566	4.21604	0.864764	0.728667	0.454485	0.0750025	0.506143	0.234445	0.186265	0.0913938	0.391404	-1.6128	0.181297	-1.30385	2.00719	-1.4623	-1.19408	0.615418	-0.296036	0.315905	-0.033776	2.26001
-34	-0.17633	-1.29392	0.641743	-0.0407298	0.314415	1.26908	0.278155	-0.319382	-0.0700355	0.0342727	0.526508	-0.530978	4.00196	-0.775854	-0.216067	-0.153482	0.328819	0.642737	0.47336	0.428657	0.556807	0.677506	0.920395	0.207126	-0.991921	2.71996	-2.10305	-1.33117	0.184774	-0.434121	-0.50813	0.157456	2.25554
-32	-0.746051	-1.15236	0.749032	0.42369	0.836949	1.27802	0.139574	0.271698	-0.162919	-0.549356	0.863274	0.405808	3.28968	-1.52389	-0.349681	-0.562767	0.753999	0.919402	0.664592	0.880162	0.926852	0.727177	3.11931	1.01825	-0.226001	2.33352	-1.57356	-1.1002	-0.0496705	-0.401338	-0.0129143	0.164906	1.88251
-30	-1.09076	-0.89854	0.183284	0.218054	0.900527	0.489751	0.0879169	0.0576178	0.0645717	-0.779827	0.528495	-0.0263254	2.75026	-1.53383	0.267724	-1.02868	0.665088	0.535448	0.500182	0.640253	0.64522	0.378986	2.44677	1.14987	0.114739	0.848373	-1.01179	-0.447532	-0.179311	0.852843	0.247856	0.0571211	1.18713
-28	-1.36842	-1.24375	-1.25368	-1.06444	0.279645	-0.29554	0.0173847	-0.594556	0.198185	-0.475844	0.570218	-0.972052	1.99378	-1.92821	0.753005	-1.93318	-0.121693	-0.396371	-0.0412265	-0.298023	-0.147521	-0.0094374	-0.199676	-0.00447035	-0.403325	-1.18216	-1.82788	-0.535448	-0.175337	1.91381	-0.634293	0.105798	0.760953
-26	-1.35501	-1.3873	-1.68532	-1.60684	-0.548363	-0.720223	-0.00347694	-1.10567	-0.0208616	-0.0993411	1.0103	-0.671546	1.22835	-2.4572	0.958145	-1.74095	-0.760953	-0.785788	-0.452499	-0.786781	-0.695884	-0.223021	-2.13832	-1.04407	-1.3123	-1.06941	-2.55704	-0.879665	-0.171363	1.60088	-0.566741	-0.00248353	0.757972
-24	-0.135104	0.136594	-0.030299	-0.284115	-0.549853	-0.476837	0.333786	-0.94523	-0.0779827	-0.195205	1.58946	0.63777	0.755986	-1.40717	1.51346	0.37998	-0.404318	-0.0645717	-0.157952	-0.148515	-0.404815	0.0278155	-2.09808	-0.733137	-1.39525	1.19408	-1.01129	0.525514	-0.186761	1.80503	0.953178	-0.498195	0.0804663
-22	1.21295	2.00371	2.15173	1.01427	0.360111	-0.330309	1.02967	-0.458459	0.159939	-0.416736	1.39574	1.90487	-0.576675	0.544389	2.09957	2.04394	0.365575	0.844896	0.317395	0.681976	0.138581	0.655651	-1.39525	0.897547	-1.20302	1.51992	1.49856	2.39909	-0.17633	2.21084	2.14527	-0.769893	-0.878175
-20	0.868241	2.10653	1.73052	0.747045	0.531475	-0.72221	0.9045	-0.598033	-0.0263254	-0.472864	0.359118	1.9595	-2.95887	0.401835	1.60585	1.33316	0.147025	0.580649	-0.0566244	0.322858	-0.182291	0.492235	-1.45684	0.995894	-1.17222	-1.10716	1.79013	2.37276	-0.349681	0.930329	1.79708	-0.25928	-1.12653
-18	-0.150502	0.884632	-0.363588	0.155469	0.0397364	-0.953178	-0.0372529	-0.568231	-0.190735	-0.119706	-0.285606	0.553827	-3.00854	-1.39922	0.0715255	0.2563	-0.442068	-0.0586112	-0.618398	-0.360111	-0.692407	-0.08593	-1.53283	-0.496209	-0.141064	-1.71612	-0.0789762	1.53979	-0.277658	-0.655154	-0.0397364	0.3467	-0.851353
-16	-0.13262	0.164409	-0.913441	0.232458	-0.145535	-0.875692	-0.550846	0.399848	-0.131627	0.417729	-0.443061	-0.755489	-0.440081	-1.53929	-1.60088	0.638763	-0.399848	-0.153979	-0.529985	-0.272195	-0.582635	-0.16888	-0.663598	-0.711779	1.13944	0.653168	-1.28448	1.53482	0.0561277	-0.403325	-1.44442	0.228484	-0.749032
-14	0.420709	0.788768	-0.0586112	0.475347	-0.069042	-0.0874201	-0.55631	1.06047	-0.159939	0.474354	-0.60002	-0.43263	0.221531	0.577172	-2.15322	1.46131	-0.120699	-0.0710289	-0.287096	0.0720223	-0.332793	-0.100334	0.297526	0.286599	1.32869	1.13845	-0.782311	1.48565	0.105798	1.15037	-1.12255	-0.147025	-1.20153
-12	0.283619	0.888109	-0.160436	-0.383953	-0.26226	0.39041	-0.711282	0.588099	-0.382463	-0.332793	-0.620385	0.199179	-2.24213	2.51283	-1.6878	1.20997	-0.443558	-0.506639	-0.580152	-0.368555	-0.586609	-0.489751	0.376999	0.311434	-0.236432	-0.820061	-0.452002	0.191728	-0.416239	1.40121	0.149508	-0.0908971	-1.41611
-10	-0.588596	-0.797709	-1.47273	-1.91182	-0.63628	-0.844399	-0.844896	-0.64373	-1.35352	-1.94112	-0.761449	-0.405808	-4.7798	3.29067	-1.53383	-0.160436	-1.35899	-1.46329	-1.3113	-1.4474	-1.26461	-0.886122	-0.1659	-0.586609	-2.37127	-1.89294	-1.04606	-1.9908	-1.58151	-0.415742	1.07437	0.228981	-0.659625
-8	-0.664095	-2.06927	-2.12789	-1.87556	-0.403325	-1.11361	-0.42369	-0.624855	-1.75238	-2.34743	-0.63926	-1.37885	-4.19567	2.53171	-1.27802	-1.12305	-1.4623	-1.68284	-1.18464	-1.63317	-1.08431	-0.534952	0.900527	-1.1151	-1.75834	-1.48763	-1.39127	-3.25839	-1.88798	-1.28448	0.25928	0.0173847	0.0889103
-6	0.117719	-1.99626	-2.10355	-0.964602	-0.275671	-0.0551343	-0.072519	0.898043	-0.764926	-0.713269	-0.293553	-1.75486	-0.413259	0.777841	-0.564257	-0.819067	-0.920892	-1.35551	-0.401835	-1.19656	-0.348687	-0.192225	2.35438	-1.47671	0.16739	-0.330806	-0.0124177	-2.85804	-0.774364	-0.484784	-0.817577	-0.521044	0.0993411
-4	0.555317	-1.11113	-1.76082	-0.269214	-0.828008	0.577172	-0.175834	1.97391	0.0913938	0.709792	-0.676513	-1.19855	3.73026	-0.962615	-0.283122	0.526011	-0.631313	-0.964602	-0.164906	-0.852346	-0.208616	-0.410279	1.46429	-1.38183	1.66595	1.45187	2.75125	-1.60833	0.159939	-0.29554	-0.902017	-0.423193	-0.296036
-2	-0.0273188	-0.255803	-1.01775	0.0576178	-1.37091	0.520051	-0.550846	1.4017	0.193218	0.565747	-1.44442	-0.60002	4.47532	-1.9908	-0.698864	1.98384	-0.884632	-0.64075	-0.615915	-0.778834	-0.736117	-0.872711	-0.770887	-1.00384	2.47558	1.55866	3.84599	-0.796219	0.178317	-1.31379	-1.3565	0.266731	-0.326335
0	-1.23531	-0.538429	-0.59704	-0.614425	-1.39177	0.148515	-0.924369	-0.249346	-0.00993411	-0.447532	-1.27206	-0.545382	1.36395	-1.02272	-1.73052	2.00073	-1.51495	-1.03265	-1.25319	-1.25617	-1.39773	-1.03414	-2.04494	-1.21892	0.694891	-0.226498	2.74479	-0.536938	-0.34223	-2.26895	-1.72953	0.790258	0.25779
2	-1.40568	-0.855823	-0.966589	-1.2661	-1.18216	0.477831	-0.734627	-0.925859	-0.184278	-0.899533	-0.349681	-0.0511607	-1.24822	1.17918	-3.38703	0.547369	-1.70718	-1.60138	-1.40766	-1.63416	-1.52141	-0.667075	-1.39624	-1.63466	-1.5681	-0.664592	1.5974	0.0233452	-0.685453	-2.08169	-1.12454	0.538925	0.271698
4	-0.662605	-0.325342	-1.73052	-1.17868	-0.853837	0.728667	-0.0456969	-0.386933	0.178317	0.047187	-0.0129143	0.328322	-0.244876	2.48551	-3.89963	-0.424683	-1.36892	-1.70569	-1.06295	-1.54376	-1.24574	-0.150502	-0.455479	-1.58946	-1.68383	0.421206	1.01825	0.59704	-0.174344	-1.28448	-0.459452	-0.189741	-0.307957
6	-0.507633	-0.398358	-2.20289	-1.08381	-0.585616	-0.149508	0.207126	0.0119209	0.825028	0.98894	-0.0476837	-0.301003	2.59429	2.45819	-2.17656	-0.157952	-1.22388	-1.64409	-0.787278	-1.46031	-1.11659	-0.0849366	-0.401338	-1.2219	-1.46329	1.04407	0.325839	0.0596046	0.560284	-0.266234	-0.265737	-0.324349	-0.143548
8	-0.794729	-1.68582	-2.05537	-1.1459	-1.1002	-0.979006	-0.322858	-0.213087	0.583132	0.267724	0.154475	-1.20054	4.14898	2.02705	-0.243882	0.369549	-1.52439	-1.72704	-0.952681	-1.61578	-1.29888	-0.771383	-0.296036	-0.858307	-1.86116	1.33167	-0.910461	-1.22587	0.242392	0.59257	-0.490248	-0.0491738	0.654658
10	-0.867744	-2.71797	-1.1156	-0.954171	-1.16775	-0.64671	-0.627339	-0.353654	0.185271	-0.433127	0.139077	-1.74691	2.71201	1.30087	1.30385	0.55184	-1.42952	-1.65701	-0.929336	-1.48068	-1.20352	-1.03563	0.522037	-0.110765	-1.54873	1.45932	-0.954171	-1.61876	-0.1659	0.0933806	-0.959635	-0.281632	1.08729
12	-0.631312	-2.02904	-0.274678	-0.658135	-0.376503	-0.191728	-0.378986	-0.21408	0.777344	0.38147	-0.508626	-1.33564	-0.665585	0.25332	3.13868	-0.0307957	-0.969569	-1.33812	-0.612438	-1.06494	-0.767906	-0.666579	0.68595	0.420709	-1.07189	0.453492	1.45237	-0.763933	0.441571	-1.11361	-0.59704	-0.431637	0.72966
14	-0.620882	-0.64075	-0.607471	-1.04358	-0.431637	-0.878175	-0.33925	-0.47485	1.0406	1.04755	-1.53383	-0.460446	-2.46515	-0.423193	4.13756	-1.69128	-1.15782	-1.41263	-0.782808	-1.25368	-0.912448	-0.902514	-0.442564	-0.17186	-1.71065	-0.85483	2.68072	-0.0506639	0.904997	-2.02209	0.163913	0.0104308	0.117719
16	-1.28845	0.0650684	-1.67141	-1.51247	-1.43449	-1.85321	-0.852843	-1.09722	0.438591	0.706812	-1.87904	0.16739	-1.61429	-0.56078	4.05262	-2.87692	-1.80602	-1.7181	-1.28994	-1.81794	-1.53134	-1.68631	-1.50651	-1.45336	-2.79645	-1.17968	0.316898	0.000993411	0.558297	-2.26994	0.0491738	0.359615	-0.116229
18	-1.39525	0.999868	-1.80751	-0.790755	-1.88152	-1.26561	-1.26958	-1.26759	0.527004	0.784795	-0.858307	0.874698	-0.0660618	0.209113	4.26273	-1.57058	-1.67141	-1.20153	-1.22686	-1.51694	-1.54922	-1.9302	-1.78864	-1.76082	-2.864	-0.729163	-1.55419	0.746051	0.658135	-1.06345	0.127653	0.033776	-0.610451
20	-0.704328	1.54227	-1.1464	0.0804663	-1.24723	-0.363588	-1.2815	-1.2964	0.930826	1.03513	0.17484	0.995894	0.493228	1.42306	4.38193	0.674029	-0.998378	-0.405312	-0.921388	-0.821551	-1.12206	-1.58101	-1.41611	-0.922382	-2.54114	-0.0461936	-0.576178	1.61876	1.03613	0.0735124	0.610451	-0.248353	-1.49459
22	-0.405312	0.555813	-0.897547	-0.246366	-0.788768	-0.775854	-1.4921	-2.22673	0.347694	0.229478	-0.0427167	0.0149012	0.141561	0.879169	3.17544	1.04159	-0.962615	-0.347197	-1.34309	-0.828505	-1.27653	-1.48515	-1.78119	-1.00682	-2.57293	0.228484	0.409782	1.06891	0.452499	-0.289083	-0.12368	0.176827	-2.13434
24	-0.200669	-0.526508	-0.940263	-0.98894	-1.56313	-1.87854	-2.23865	-3.75708	-0.512103	-0.590583	-0.615418	-1.21742	-0.174344	-0.962615	1.13746	0.0278155	-1.6138	-0.694891	-2.25107	-1.28001	-2.06033	-2.10504	-3.7993	-2.25355	-2.18103	-0.419716	-0.035266	0.107288	-0.443061	-0.578165	-1.21693	0.42667	-2.51929
26	0.457466	-0.0879169	-0.375509	-0.434617	-1.89493	-2.37127	-2.25802	-4.14302	-0.635286	-0.306467	-0.846883	-1.47571	-0.224511	-1.86761	-0.551343	-0.626345	-1.48813	-0.399351	-2.30322	-0.925859	-2.07027	-2.20637	-4.53492	-2.20537	-0.0973543	-0.996888	-0.233948	0.181794	-0.526508	-0.12964	-1.28895	-0.272195	-2.58933
28	0.641247	1.09772	0.872711	1.06394	-0.250836	-1.36346	-0.540912	-2.07126	-0.0417233	0.537435	-0.995398	-0.674526	0.0233451	-2.32408	-1.15285	-0.851353	0.153482	0.671049	-0.788768	0.562767	-0.481308	-0.647207	-1.64658	0.0521541	2.66482	-0.530481	-0.136097	0.676513	0.160436	0.225504	-1.39723	-1.26362	-1.81993
30	0.161429	1.16974	1.06345	1.35501	1.18166	0.0913938	0.89705	1.06096	0.451008	0.627339	-0.627339	0.0362595	0.318885	-2.55406	-1.18117	-0.904004	1.50253	1.1752	0.901024	1.47273	1.16328	0.804663	2.30918	1.56413	2.56697	-0.350674	-0.781318	0.229478	0.610451	0.794232	-1.61876	-1.28001	-0.43114
32	-0.152489	0.00695388	0.0630816	0.251333	0.865261	0.399351	0.278155	2.05537	0.0605981	-0.482798	0.367065	-0.0953674	-0.698865	-0.85632	-0.894566	-0.741581	1.28249	0.641247	0.994404	1.02917	1.24673	0.539422	3.37164	0.977019	-0.189741	-1.24375	-1.4618	-0.877678	0.0223517	1.72009	-0.548859	-0.182291	0.624359
34	0.0908971	-0.64373	0.183284	-0.262757	0.817577	0.493228	-0.535945	0.947714	-0.197192	-1.05252	1.14342	-0.22004	-2.27392	2.13037	0.799696	-0.495712	1.00881	0.433127	0.34521	0.831981	0.85334	0.168383	1.56214	1.01626	-1.45833	-1.11709	-1.58399	-0.895063	-0.394881	1.94709	1.28647	0.582139	0.827511
36	1.58697	1.01874	1.58548	0.977516	1.93218	1.77125	0.0203649	0.165403	0.718733	-0.0442068	1.12007	1.04308	-1.09524	3.76503	2.69065	0.13262	1.89195	1.42902	0.665585	1.82639	1.43697	0.863771	0.362098	2.10057	-0.169377	0.681976	-0.444551	1.21097	0.459452	1.24723	2.64645	-0.0452002	-0.475347
38	2.92808	2.91467	1.62472	1.89543	2.11199	2.62111	0.72966	0.0561277	1.30584	0.805656	0.692904	2.02556	2.28335	3.08802	1.97142	0.531475	2.47012	2.04692	1.20153	2.34544	2.01315	1.25964	0.855823	1.4926	0.738104	1.79013	0.796219	2.92957	1.15285	0.496209	2.46863	-0.868738	-2.1403
40	1.46975	1.56164	0.0178814	0.934303	0.855327	1.45187	0.493725	0.132124	0.686944	0.323852	-0.145535	0.815093	4.05014	2.07673	-0.647704	0.00745058	1.79162	1.23282	0.922382	1.56065	1.60138	0.63926	1.28845	-0.309447	0.417232	1.47472	0.616908	1.64111	0.715256	-0.118713	1.04457	-0.434121	-1.30882
42	-0.708302	-0.80665	-0.276665	0.0298023	0.726183	1.05848	0.608961	1.21444	0.316401	-0.160933	-0.94076	-0.371536	3.75062	2.37326	-1.84327	-0.170867	1.71612	0.732144	1.2368	1.38928	1.72406	0.672042	2.02556	-0.0973543	0.510116	1.3575	0.499189	-0.267228	0.399848	0.233452	0.464916	0.198185	0.761946
44	-0.0576178	-0.0596046	1.26809	0.792742	2.42392	3.50823	1.98533	2.7433	1.06295	0.632803	0.571708	0.461439	3.73473	1.8095	0.0784794	1.00782	3.10193	1.72655	2.68916	2.61366	3.11981	2.05139	3.1362	2.25008	1.30634	1.86761	0.98149	0.188251	1.16577	2.42641	0.704825	-0.366569	0.254313
46	1.91232	2.262	2.15471	1.87904	3.42776	4.39535	2.60721	2.08517	1.75983	1.50204	2.9698	1.62373	4.4619	-0.0149012	2.70009	2.3375	3.7536	2.71201	3.09894	3.30657	3.58969	2.66731	1.91331	4.07994	1.24673	2.00123	1.93218	1.29739	1.87357	3.42329	1.24474	-0.989437	-2.19941
48	1.98086	2.09113	1.43896	1.58648	2.33899	1.46727	1.55419	0.222524	1.24474	1.01775	2.97874	0.831981	4.39882	-0.342727	2.87145	2.02159	2.60025	2.28186	1.93616	2.43783	2.36283	1.57505	-0.532965	3.13967	0.145535	1.83235	2.73387	0.538925	1.36743	1.72506	1.36495	-0.650187	-2.86549
50	0.969072	0.484288	0.762443	0.9045	0.616411	-0.846386	0.72072	-0.0268221	0.593066	0.511607	1.56015	-0.879169	2.7592	0.63479	1.87904	0.937283	1.53532	1.53383	1.10666	1.53532	1.45982	0.417729	-0.998378	0.72668	0.486771	1.60237	2.33303	-0.619392	0.765423	0.963608	0.278652	-0.363588	-1.51445
52	0.980496	0.33627	0.72072	1.3868	0.0481804	0.34819	0.935793	1.10666	0.927846	0.68148	1.17968	-1.1454	0.663598	1.69079	1.62323	0.293553	1.85271	1.47671	1.34706	1.74095	1.75734	0.269214	0.443558	-0.277658	2.92361	0.776351	2.19941	-0.157456	0.908474	1.81844	-0.414749	-0.832975	-0.703335
54	0.68297	0.0263254	0.513593	1.27653	0.527501	2.11348	1.21345	2.18153	1.1762	0.286102	1.47422	-0.676016	-0.261764	3.07908	0.462433	-0.717739	2.25703	1.14044	1.63565	1.83731	2.14477	0.616908	2.23319	0.162423	2.86847	-0.0799695	2.31961	0.253816	0.760953	1.19905	-0.307957	-1.05699	-0.294546
56	-1.3714	-2.08418	-0.0203649	-0.700851	1.02172	1.38432	0.964602	2.18848	0.577668	-0.389417	0.439088	-0.826518	-0.227491	3.26435	-1.79162	-1.60287	1.68582	0.0884136	1.24921	0.955661	1.79261	0.750522	3.00904	1.05898	-1.33812	-0.248849	0.13411	-1.42604	0.145038	-0.997384	-0.196199	-0.361602	1.0401
58	-2.713	-3.44415	-0.969072	-1.8696	0.816584	-0.269214	0.406802	0.885626	0.120203	-0.42369	-0.694394	-1.131	-0.241896	1.84377	-2.59231	-1.10318	0.848373	-0.639757	0.448028	0.104805	0.948211	0.374516	1.62423	1.18464	-3.44863	-0.0601013	-2.53171	-2.82476	-0.0442068	-1.9143	-0.244876	0.130137	1.84129
60	-1.26163	-1.93715	-1.44293	-0.616908	0.517567	-0.0620881	0.297527	-0.0973543	0.558793	0.481804	-0.318885	-0.828008	-0.697871	1.22388	-1.21196	0.630816	0.836452	-0.233452	0.22004	0.417729	0.717243	0.193715	-0.192225	0.513097	-0.431637	0.68446	-2.02308	-1.20699	0.520051	-1.09722	-0.0149012	-0.263254	0.896056
62	0.860294	0.564257	-0.839929	1.23382	0.733137	1.67042	0.698865	0.265737	0.765423	1.05351	0.463426	-0.198185	-1.44492	0.755986	-0.161926	2.06778	1.49806	0.671049	0.657141	1.35402	1.22239	0.566741	-0.230968	-0.064075	3.35574	2.03848	0.180304	0.996888	0.77486	0.141064	0.826021	-0.708799	-0.299513
64	1.11659	1.17322	0.297527	2.01861	1.22488	2.91516	1.05153	0.944734	0.0437101	0.310441	0.452995	-0.554323	-2.76168	-0.461439	-0.541906	1.7946	2.02954	1.2815	0.950197	1.92871	1.65304	0.911454	0.486275	0.318885	5.10961	2.25256	1.659	0.992914	0.111262	0.883142	0.314911	-0.412762	-0.507136
66	0.0695387	0.0918905	1.39674	1.4628	1.56562	2.64347	0.924865	1.74691	-0.397861	-0.139574	-0.607967	-1.4479	-4.97202	-0.371536	-0.838935	0.589589	2.11	1.43896	0.973046	1.97093	1.82241	0.740091	1.12802	1.95205	4.07497	0.346204	2.20835	-0.143051	-0.375509	0.094374	-1.09921	0.370046	-0.382463
68	-0.231961	-0.318885	1.51296	0.0834465	1.1012	0.754992	0.2563	2.26398	-0.514587	0.0243386	-1.32918	-1.53929	-5.57204	0.626345	-1.44293	0.68148	1.42852	0.782311	0.548859	1.14491	1.36445	0.0581145	0.888109	2.22723	0.0794729	-1.38879	2.05636	-0.245869	-0.545382	-0.858307	-0.890593	0.496705	-1.49111
70	0.0735124	0.152489	0.699858	-0.6482	0.772377	-0.866751	0.16739	2.15669	-0.751515	0.0685453	-0.926852	-0.830491	-2.99116	0.606974	-1.95404	1.65602	0.713766	-0.144541	0.0794729	0.146528	0.745058	-0.0591079	-0.198682	1.00384	-3.12378	-1.5527	2.26249	0.109275	-0.678996	-0.495215	-0.0367562	-0.0188748	-2.85407
72	-1.00384	-0.288089	-0.578165	-0.731647	0.627339	-1.45137	0.491242	2.00619	-0.605981	0.377496	0.0680487	-0.313918	0.361602	0.430644	-0.484784	1.67588	0.293553	-0.705322	-0.00794729	-0.410775	0.479321	0.0904004	-0.756482	0.12815	-3.71933	-1.28647	2.68966	-1.16676	-0.413756	-0.1659	0.216564	0.265241	-2.3514
74	-2.62111	-1.30932	-1.45833	-1.28845	-0.282625	-1.73797	0.198682	1.48366	-0.0645717	1.04755	-0.0203649	-0.634789	3.44813	0.416239	1.49806	1.94361	-0.288586	-0.966589	-0.117222	-0.820061	0.137091	-0.382463	-0.364582	-0.621378	-3.5579	-0.150005	2.63502	-2.72592	0.13411	-0.572701	-0.47038	1.01229	-1.38928
76	-1.83582	-0.633299	-1.42405	-1.73102	-1.01527	-1.41958	0.0913938	0.906984	0.520547	1.82539	-0.974039	-0.209113	6.63251	0.111262	1.8393	2.8789	-0.636776	-0.89556	-0.0933806	-1.0396	0.00745058	-0.530978	0.893076	-1.53929	-3.37909	2.04941	2.32607	-1.62671	0.72817	-0.624359	-0.767906	0.529488	-2.23766
78	0.566244	1.06394	-1.03414	-1.65552	-0.675023	-0.398854	0.975529	1.30882	0.7689	2.1865	-0.0968575	0.935296	8.25574	0.244876	1.17322	2.82824	-0.438591	-0.722706	0.303487	-0.977019	0.419716	0.237425	2.01066	-2.20935	-2.80738	3.71536	1.69575	1.07636	0.980993	0.25928	0.207623	-0.600517	-3.77695
80	0.305971	0.0715256	-0.69042	-1.86612	-0.0923872	0.376999	1.64658	1.96199	0.216564	1.25766	0.459452	-0.264744	7.17342	0.107785	0.34372	1.79956	-0.231465	-0.982483	0.477334	-1.01278	0.72221	0.839432	2.04444	-1.89294	-1.95106	3.95924	0.630816	0.887612	0.238419	1.00334	0.0615915	-0.532468	-2.75473
82	-2.47707	-2.9405	-1.20948	-2.52128	-0.12219	-0.181794	0.944237	1.91033	-0.64671	-0.21557	-1.00732	-3.00705	5.24322	-1.32819	0.0874201	0.711779	-0.487268	-1.63267	0.12517	-1.38233	0.487765	0.393887	1.49906	-0.904997	-1.48565	2.90225	-0.9045	-2.14527	-0.854333	1.12057	-1.44988	0.200669	0.205636
84	-3.31054	-3.58572	-2.0951	-2.37077	-0.00298023	-0.628332	0.0367562	1.35253	-0.496705	-0.153979	-1.37538	-3.90311	3.45955	-2.37425	1.17371	0.639757	-0.50813	-1.85519	-0.0104308	-1.41611	0.34521	-0.213583	0.553826	0.184774	-0.890593	1.50104	-1.2055	-3.43372	-0.794729	0.889599	-2.43684	0.0501672	1.09673
86	-2.19345	-1.95305	-1.67688	-1.29491	1.27703	0.309944	0.526508	1.49111	0.877678	1.4931	-0.704825	-2.39462	1.281	-0.629822	3.11136	1.72257	0.385443	-1.32819	0.846386	-0.667075	1.13845	0.419716	0.0298023	1.70966	-0.857314	1.10567	1.06742	-2.28236	0.549853	-0.0153979	-1.7941	-0.588099	-0.182788
88	-1.64658	-0.566741	-0.196695	-0.800192	2.67873	1.57754	1.92076	3.00258	2.12739	2.72095	-0.515083	-0.755986	-0.689427	1.50502	4.24435	2.6087	1.62671	-0.547369	2.27938	0.274678	2.5486	1.72605	1.36048	2.59678	-1.62919	1.10815	3.05076	-1.13597	1.78665	-0.56078	-0.2563	-0.676513	-1.27703
90	-1.59989	-0.226994	0.25034	-1.38829	2.55605	2.78552	2.7294	4.19567	2.15123	2.67774	-0.268718	-0.939767	-1.22488	0.721713	3.53853	2.49098	2.16961	-0.278155	2.99215	0.603497	3.31899	2.15322	3.40144	1.25716	-1.28498	0.55184	2.52028	-1.07189	1.95205	0.26226	0.0958641	-0.203649	-1.53035
92	-1.70916	-0.895063	-0.456969	-1.91629	2.0812	3.57181	2.77509	3.73721	1.78814	2.14527	0.00546376	-1.63019	-0.201662	-0.404318	2.52177	1.04904	2.1716	-0.577172	2.85457	0.511607	3.29614	2.06133	4.24733	0.0814597	0.12666	0.0933806	1.05302	-1.73748	1.65155	1.05153	-0.971556	0.0740091	-1.16328
94	-2.34495	-1.84129	-0.829995	-1.98931	1.99278	2.6539	2.16415	2.50091	1.79261	1.36991	-0.191728	-1.67986	0.362595	0.77486	2.36183	-1.06345	1.88599	-1.12454	2.37475	0.117719	2.72592	1.6431	3.55641	0.445048	0.0288089	-0.524521	-0.331799	-2.59082	1.28845	0.676016	-1.65403	-0.00248353	-0.910461
96	-2.89828	-2.24113	-0.755986	-1.85768	1.72357	1.27405	1.73152	2.14577	2.13683	1.01328	-0.480811	-1.89245	0.262757	2.70903	2.79049	-1.39922	1.58697	-1.3868	2.15719	-0.188748	2.29577	1.24127	2.61217	0.630816	-1.25766	-0.788768	-1.24921	-3.34928	1.29044	0.0486771	-1.46677	0.255307	-0.785788
98	-2.59628	-2.34892	-1.25815	-1.5527	1.36395	1.19805	2.23766	2.51929	2.45969	1.21792	-0.753999	-2.12143	0.124673	2.85357	3.45806	-0.0447035	1.59045	-1.21295	2.44478	-0.0918905	2.47856	1.34856	2.64496	0.381966	-1.23034	0.100334	-1.33117	-3.51767	1.67141	-0.669062	-1.49757	0.704825	-0.389914
100	-1.60386	-2.12491	-2.37674	-1.23928	1.05153	1.54326	2.83966	2.42641	2.39958	1.20401	-0.921885	-1.60038	-0.961622	1.01179	3.80675	0.940263	1.58598	-1.17322	2.64893	-0.0268221	2.64943	1.35501	3.02096	0.0576178	-0.0804663	0.594556	-0.608464	-2.82824	1.84129	-1.65651	-1.17769	0.451505	-0.42667
102	-0.243882	-0.934799	-2.52277	-0.725686	1.55618	2.43485	2.91864	2.51631	2.93106	1.58896	-0.462433	-1.03563	-1.99477	-0.754495	4.19269	1.4926	1.92771	-0.969569	3.02941	0.347694	2.95887	1.60138	3.26137	0.294546	1.25766	0.279148	1.00732	-1.56015	2.42293	-1.05202	-0.529488	-0.410279	-1.27653
104	0.0645717	-0.0317891	-1.64807	-0.98447	2.2759	2.51234	2.31067	2.43733	3.67562	2.35736	-0.21855	-1.19209	-2.38667	-0.604987	4.91887	1.88947	2.03798	-0.882149	3.25243	0.461936	2.98669	1.83135	2.39015	0.914435	0.815093	0.0223518	2.25753	-0.789265	3.07858	0.395874	-0.549356	-0.894566	-2.01811
106	-1.54922	-0.921388	-1.54674	-2.52624	1.507	0.0144045	1.26213	0.926852	3.2559	2.49942	-1.19805	-1.67936	-3.33438	2.17507	4.85778	1.8388	0.935793	-1.64757	2.42243	-0.615915	1.95553	0.960628	-0.343223	0.238915	-1.99129	-0.891586	2.64496	-1.41412	2.83271	-0.0243386	-0.836949	-0.38296	-1.70122
[truncated: 447 more rows]

## Sheet: 25
	FP1	FP2	F3	F4	C3	C4	P3	P4	O1	O2	F7	F8	T3	T4	T5	T6	CZ	FZ	PZ	FCZ	CPZ	CP3	CP4	FC3	FC4	TP7	TP8	FPZ	OZ	FT7	FT8	A1	BP1
[truncated: 601 more rows]

[truncated: 6 more sheets: 26, 30, 31, 33, 35, 36]
